# Supplementary material for: Prediction of metabolites associated with somatic mutations in cancers by using genome-scale metabolic models and mutation data
Source: Genome Biol. 2024 Mar 11;25:66. doi: 10.1186/s13059-024-03208-8 (PMC11290261; doi:10.1186/s13059-024-03208-8)
Supplement: Supplementary file 2 — Additional file 2: Table S1. Statistics of the 1,056 cancer patient-specific genome-scale metabolic models (GEMs) reconstructed across 25 cancer types.(XLSX 12 KB) [file 13059_2024_3208_MOESM2_ESM.xlsx]

## Sheet: Additional file 2_Table S1
Table S1. Statistics of the 1,056 cancer patient-specific genome-scale metabolic models (GEMs) reconstructed across 25 cancer types.
Cancer types	Number of metabolites with compartments			Number of reactions
	Average	Minimum	Maximum	Average	Minimum	Maximum
Biliary-AdenoCA	2225	2209	2241	3983	3945	4032
Bladder-TCC	2225	2201	2243	3891	3803	4008
Breast-AdenoCA	2222	2193	2242	3848	3791	3999
Breast-LobularCA	2222	2210	2232	3878	3810	3961
CNS-GBM/Oligo	2219	2208	2229	3826	3791	3929
Cervix-AdenoCA	2207	2192	2222	3850	3765	3936
Cervix-SCC	2225	2196	2243	3864	3783	3975
ColoRect-AdenoCA	2229	2205	2247	3913	3817	4015
Eso-AdenoCA	1888	1851	1974	2443	2189	2679
Head-SCC	2223	2200	2247	3884	3785	4009
Kidney-ChRCC	2217	2198	2242	3838	3779	3930
Kidney-RCC	2233	2207	2249	3881	3810	3984
Liver-HCC	2228	2204	2249	3964	3906	4018
Lung-AdenoCA	2226	2205	2240	3891	3802	4005
Lung-SCC	2219	2191	2241	3884	3786	4038
Lymph-BNHL	2206	2152	2240	3797	3613	3897
Ovary-AdenoCA	2214	2190	2246	3843	3768	4014
Prost-AdenoCA	2230	2216	2244	3876	3818	4010
Skin-Melanoma	2222	2217	2226	3832	3822	3843
SoftTissue-Leiomyo	2227	2216	2241	3866	3811	3963
SoftTissue-Liposarc	2227	2184	2244	3859	3770	3958
Stomach-AdenoCA	2213	2188	2234	3844	3779	3970
TCGA-LAML	2120	2081	2152	3446	3331	3553
Thy-AdenoCA	2225	2204	2244	3855	3774	3951
Uterus-AdenoCA	2234	2212	2245	3912	3827	4019
