# Supplementary material for: Prediction of metabolites associated with somatic mutations in cancers by using genome-scale metabolic models and mutation data
Source: Genome Biol. 2024 Mar 11;25:66. doi: 10.1186/s13059-024-03208-8 (PMC11290261; doi:10.1186/s13059-024-03208-8)
Supplement: Supplementary file 3 — Additional file 3: Table S2. Metabolic pathway names used in this study. [file 13059_2024_3208_MOESM3_ESM.xlsx]

## Sheet: Additional file 3_Table S2
Table S2. Metabolic pathway names used in this study.
Pathway names in Recon2M.2	Number of reactions	Pathway names used in this study
Alanine and aspartate metabolism	13	Alanine and aspartate metabolism
Alkaloid synthesis	5	Alkaloid biosynthesis
Aminosugar metabolism	31	Aminosugar metabolism
Arginine and Proline Metabolism	40	Arginine and Proline Metabolism
Bile acid synthesis	56	Bile acid biosynthesis
Biotin metabolism	12	Biotin metabolism
Blood group synthesis	46	Blood group biosynthesis
Butanoate metabolism	4	Butanoate metabolism
C5-branched dibasic acid metabolism	8	C5-branched dibasic acid metabolism
Cholesterol metabolism	47	Cholesterol metabolism
Squalene and cholesterol synthesis	6	Cholesterol metabolism
Chondroitin synthesis	45	Chondroitin biosynthesis
Chondroitin sulfate degradation	44	Chondroitin sulfate degradation
Citric acid cycle	19	Citric acid cycle
CoA synthesis	17	CoA metabolism
CoA catabolism	5	CoA metabolism
Cysteine Metabolism	2	Cysteine Metabolism
Cytochrome metabolism	15	Cytochrome metabolism
Metabolism of xenobiotics by cytochrome P450	2	Cytochrome metabolism
D-alanine metabolism	3	D-alanine metabolism
Eicosanoid metabolism	25	Eicosanoid metabolism
Exchange/demand reaction	636	Exchange/demand reaction
Fatty acid synthesis	54	Fatty acid biosynthesis
Biosynthesis of unsaturated fatty acids;Fatty acid elongation;Biosynthesis of secondary metabolites	1	Fatty acid biosynthesis
Fatty acid oxidation	313	Fatty acid oxidation
Folate metabolism	59	Folate metabolism
One carbon pool by folate	1	Folate metabolism
Fructose and mannose metabolism	21	Fructose and mannose metabolism
Galactose metabolism	12	Galactose metabolism
Glutamate metabolism	15	Glutamate metabolism
Biosynthesis of secondary metabolites;Alanine, aspartate and glutamate metabolism;Butanoate metabolism;Microbial metabolism in diverse environments;Metabolic pathways;beta-Alanine metabolism;Taurine and hypotaurine metabolism	1	Glutamate metabolism
Glutathione metabolism	16	Glutathione metabolism
Glycerophospholipid metabolism	55	Glycerophospholipid metabolism
Glycine, serine, alanine and threonine metabolism	32	Glycine, serine, alanine and threonine metabolism
Glycolysis/gluconeogenesis	40	Glycolysis/gluconeogenesis
Glyoxylate and dicarboxylate metabolism	12	Glyoxylate and dicarboxylate metabolism
Glyoxylate and dicarboxylate metabolism;Glycine, serine and threonine metabolism;Metabolic pathways;Biosynthesis of secondary metabolites	1	Glyoxylate and dicarboxylate metabolism
Heme synthesis	10	Heme metabolism
Porphyrin and chlorophyll metabolism;Metabolic pathways;Biosynthesis of secondary metabolites	2	Heme metabolism
Heme degradation	3	Heme metabolism
Heparan sulfate degradation	27	Heparan sulfate degradation
Histidine metabolism	11	Histidine metabolism
Hyaluronan metabolism	5	Hyaluronan metabolism
Inositol phosphate metabolism	64	Inositol phosphate metabolism
Streptomycin biosynthesis;Biosynthesis of antibiotics;Metabolic pathways;Inositol phosphate metabolism	1	Inositol phosphate metabolism
Keratan sulfate degradation	75	Keratan sulfate metabolism
Keratan sulfate synthesis	59	Keratan sulfate metabolism
Limonene and pinene degradation	9	Limonene and pinene degradation
Lysine degradation;Biosynthesis of antibiotics;Biosynthesis of secondary metabolites;Lysine biosynthesis;Metabolic pathways	4	Lysine metabolism
Lysine metabolism	24	Lysine metabolism
Cysteine and methionine metabolism;Metabolic pathways	1	Methionine and cysteine metabolism
Methionine and cysteine metabolism	29	Methionine and cysteine metabolism
N-glycan synthesis	76	N-glycan biosynthesis
N-glycan degradation	16	N-glycan degradation
NAD metabolism	23	NAD metabolism
Pyrimidine metabolism;Drug metabolism - other enzymes;Metabolic pathways	1	Nucleotide interconversion
Nucleotide interconversion	172	Nucleotide interconversion
Nucleotide sugar metabolism	5	Nucleotide sugar metabolism
O-glycan synthesis	15	O-glycan biosynthesis
Oxidative phosphorylation	10	Oxidative phosphorylation
Pentose phosphate pathway	34	Pentose phosphate pathway
Phenylalanine metabolism	10	Phenylalanine metabolism
Phosphatidylinositol phosphate metabolism	29	Phosphatidylinositol phosphate metabolism
Propanoate metabolism;beta-Alanine metabolism;Metabolic pathways;Inositol phosphate metabolism	1	Propanoate metabolism
Propanoate metabolism	13	Propanoate metabolism
Purine catabolism	29	Purine metabolism
Purine synthesis	13	Purine metabolism
Purine metabolism	3	Purine metabolism
Nucleotide salvage pathway	3	Purine metabolism
Pyrimidine catabolism	35	Pyrimidine metabolism
Pyrimidine synthesis	10	Pyrimidine metabolism
Pyrimidine metabolism;Metabolic pathways	1	Pyrimidine metabolism
Pyruvate metabolism	33	Pyruvate metabolism
R group synthesis	17	R group biosynthesis
ROS detoxification	7	ROS detoxification
Selenoamino acid metabolism	12	Selenoamino acid metabolism
Sphingolipid metabolism	82	Sphingolipid metabolism
Starch and sucrose metabolism	22	Starch and sucrose metabolism
Steroid hormone biosynthesis;Metabolic pathways	1	Steroid metabolism
Steroid metabolism	54	Steroid metabolism
Stilbene, coumarine and lignin synthesis	2	Stilbene, coumarine and lignin biosynthesis
Taurine and hypotaurine metabolism	8	Taurine and hypotaurine metabolism
Tetrahydrobiopterin metabolism	18	Tetrahydrobiopterin metabolism
Folate biosynthesis;Metabolic pathways	1	Tetrahydrobiopterin metabolism
Thiamine metabolism	6	Thiamine metabolism
Transport, endoplasmic reticular	157	Transport, endoplasmic reticular
Transport, extracellular	1422	Transport, extracellular
Transport, golgi apparatus	78	Transport, golgi apparatus
Transport, lysosomal	105	Transport, lysosomal
Transport, mitochondrial	299	Transport, mitochondrial
Transport, nuclear	65	Transport, nuclear
Transport, peroxisomal	102	Transport, peroxisomal
Triacylglycerol synthesis	13	Triacylglycerol biosynthesis
Tryptophan metabolism	47	Tryptophan metabolism
Tyrosine metabolism	49	Tyrosine metabolism
Ubiquinone synthesis	14	Ubiquinone biosynthesis
Microbial metabolism in diverse environments;Sulfur metabolism	1	Unassigned
Miscellaneous	14	Unassigned
Unassigned	522	Unassigned
Urea cycle	27	Urea cycle
Valine, leucine, and isoleucine metabolism	36	Valine, leucine, and isoleucine metabolism
Vitamin A metabolism	32	Vitamin A metabolism
Vitamin B12 metabolism	2	Vitamin B12 metabolism
Vitamin B2 metabolism	6	Vitamin B2 metabolism
Vitamin B6 metabolism	11	Vitamin B6 metabolism
Vitamin C metabolism	13	Vitamin C metabolism
Vitamin D metabolism	15	Vitamin D metabolism
beta-Alanine metabolism	12	beta-Alanine metabolism
