# Supplementary material for: Prediction of metabolites associated with somatic mutations in cancers by using genome-scale metabolic models and mutation data
Source: Genome Biol. 2024 Mar 11;25:66. doi: 10.1186/s13059-024-03208-8 (PMC11290261; doi:10.1186/s13059-024-03208-8)
Supplement: Supplementary file 4 — Additional file 4: Table S3. Currency metabolites. [file 13059_2024_3208_MOESM4_ESM.xlsx]

## Sheet: Additional file 4_Table S3
Table S3. Currency metabolites.
Metabolite ID	Name
MNXM7	ADP
MNXM14	AMP
MNXM3	ATP
MNXM220	CDP
MNXM31	CMP
MNXM13	CO2
MNXM63	CTP
MNXM12	CoA
MNXM33	FAD
MNXM38	FADH2
MNXM30	GDP
MNXM113	GMP
MNXM51	GTP
MNXM1	H(+)
MNXM2	H2O
MNXM22	H2O2
MNXM95	K(+)
MNXM8	NAD(+)
MNXM10	NADH
MNXM5	NADP(+)
MNXM6	NADPH
MNXM84	NH3
MNXM27	Na(+)
MNXM4	O2
MNXM17	UDP
MNXM80	UMP
MNXM121	UTP
MNXM149	Zn(2+)
MNXM168	adenine
MNXM212	adenosine
MNXM96530	carbonic acid
MNXM338	cytidine
MNXM761	cytosine
MNXM374	dADP
MNXM432	dAMP
MNXM286	dATP
MNXM411	dCDP
MNXM266	dCMP
MNXM360	dCTP
MNXM436	dGDP
MNXM344	dGTP
MNXM152	dTDP
MNXM257	dTMP
MNXM394	dTTP
MNXM572	dUDP
MNXM234	dUMP
MNXM452	dUTP
MNXM11	diphosphate
MNXM259	guanine
MNXM401	guanosine
MNXM9	phosphate
MNXM58	sulfate
MNXM105630	sulfite
MNXM322	thiamine
MNXM420	thymidine
MNXM386	thymine
MNXM158	uracil
MNXM288	uridine
