# Supplementary material for: Prediction of metabolites associated with somatic mutations in cancers by using genome-scale metabolic models and mutation data
Source: Genome Biol. 2024 Mar 11;25:66. doi: 10.1186/s13059-024-03208-8 (PMC11290261; doi:10.1186/s13059-024-03208-8)
Supplement: Supplementary file 5 — Additional file 5: Table S4. Summary of cancer samples and somatic mutations considered in this study. [file 13059_2024_3208_MOESM5_ESM.xlsx]

## Sheet: Additional file 5_Table S4
Table S4. Summary of cancer samples and somatic mutations considered in this study.
Cancer types	Number of samples	Number of samples with hypermutations	Number of samples considered in study	Number of a unique set of genes that are mutated in the samples	Number of a unique set of genes that are mutated in three or more samples	Number of a unique set of mutated genes that are actually considered in this study	Number of a unique set of metabolites from the cancer patient-specific GEM considered in study
Biliary-AdenoCA	18	1	17	365	0	0	-
Bladder-TCC	23	0	23	2896	73	48	458
Breast-AdenoCA	83	0	83	3692	166	120	463
Breast-LobularCA	6	1	5	200	1	0	-
CNS-GBM/Oligo	38	0	38	984	17	14	448
Cervix-AdenoCA	2	0	2	62	0	0	-
Cervix-SCC	18	0	18	769	2	2	453
ColoRect-AdenoCA	51	9	42	2827	116	58	454
Head-SCC	42	0	42	3553	165	81	459
Kidney-ChRCC	43	0	43	488	0	0	-
Kidney-RCC	68	0	68	2700	62	60	456
Liver-HCC	100	1	99	3925	241	231	458
Lung-AdenoCA	37	1	36	4016	245	109	463
Lung-SCC	47	2	45	5791	652	221	470
Lymph-BNHL	105	1	104	3566	296	244	453
Ovary-AdenoCA	80	1	79	3397	110	73	460
Prost-AdenoCA	19	0	19	203	0	0	-
Skin-Melanoma	2	0	2	1782	0	0	-
SoftTissue-Leiomyo	15	0	15	489	4	4	446
SoftTissue-Liposarc	19	0	19	560	4	4	455
Stomach-AdenoCA	29	3	26	2042	46	39	450
TCGA-LAML	107	2	105	792	18	18	434
Thy-AdenoCA	47	0	47	454	2	2	459
Uterus-AdenoCA	44	3	41	2342	64	56	461
