# Supplementary material for: Prediction of metabolites associated with somatic mutations in cancers by using genome-scale metabolic models and mutation data
Source: Genome Biol. 2024 Mar 11;25:66. doi: 10.1186/s13059-024-03208-8 (PMC11290261; doi:10.1186/s13059-024-03208-8)
Supplement: Supplementary file 6 — Additional file 6: Dataset S1. A list of 4,335 metabolite-gene-pathway sets (MGPs) predicted using Recon 2M.2 for the PCAWG and TCGA samples that represent 18 cancer types. [file 13059_2024_3208_MOESM6_ESM.xlsx]

## Sheet: Additional file 6_Dataset S1
Datataset S1. A list of 4,335 metabolite-gene-pathway sets (MGPs) predicted using Recon 2M.2 for the PCAWG and TCGA samples that represent 18 cancer types.
Cancer type	Target metabolite	Target metabolite MetaNetX ID	Target gene	Target pathway	Is the MG pair predicted in Human1?
Ovary-AdenoCA	geranyl diphosphate	MNXM100	GREB1	Cholesterol metabolism	No
Ovary-AdenoCA	O-acetyl-(R)-carnitine	MNXM1028	RELN	Fatty acid oxidation	No
Ovary-AdenoCA	3-hydroxy-2-methylpropanoyl-CoA	MNXM1034	ADAMTS7	Valine, leucine, and isoleucine metabolism	No
Ovary-AdenoCA	(3R,5S)-1-pyrroline-3-hydroxy-5-carboxylate	MNXM114091	COL3A1	Arginine and Proline Metabolism	No
Ovary-AdenoCA	(3R,5S)-1-pyrroline-3-hydroxy-5-carboxylate	MNXM114091	STAB1	Arginine and Proline Metabolism	No
Ovary-AdenoCA	Electron transfer flavoprotein oxidized	MNXM11479	AHNAK2	Fatty acid oxidation	No
Ovary-AdenoCA	Electron transfer flavoprotein reduced	MNXM11480	AHNAK2	Fatty acid oxidation	No
Ovary-AdenoCA	L-proline	MNXM114	MGAM	Arginine and Proline Metabolism	No
Ovary-AdenoCA	L-proline	MNXM114	WDR87	Arginine and Proline Metabolism	No
Ovary-AdenoCA	L-proline	MNXM114	LRRC8C	Arginine and Proline Metabolism	No
Ovary-AdenoCA	(R)-pantetheine	MNXM1154	SMG1	CoA metabolism	No
Ovary-AdenoCA	urea	MNXM117	NRDE2	Urea cycle	No
Ovary-AdenoCA	urea	MNXM117	DST	Arginine and Proline Metabolism	No
Ovary-AdenoCA	urea	MNXM117	NEB	Urea cycle	No
Ovary-AdenoCA	putrescine	MNXM118	EPHA2	Urea cycle	No
Ovary-AdenoCA	putrescine	MNXM118	FNDC1	Arginine and Proline Metabolism	No
Ovary-AdenoCA	putrescine	MNXM118	ZFHX4	Arginine and Proline Metabolism	No
Ovary-AdenoCA	cysteamine	MNXM1226	SMG1	CoA metabolism	No
Ovary-AdenoCA	(R)-S-lactoylglutathione	MNXM1253	IQUB	Pyruvate metabolism	No
Ovary-AdenoCA	3-phospho-D-glycerate	MNXM126	COL3A1	Glycolysis/gluconeogenesis	No
Ovary-AdenoCA	3-phospho-D-glycerate	MNXM126	MEGF8	Glycolysis/gluconeogenesis	No
Ovary-AdenoCA	N-formyl-L-kynurenine	MNXM1288	TEX13B	Tryptophan metabolism	No
Ovary-AdenoCA	N-formyl-L-kynurenine	MNXM1288	WDR87	Tryptophan metabolism	No
Ovary-AdenoCA	dimethylallyl diphosphate	MNXM132	GREB1	Cholesterol metabolism	No
Ovary-AdenoCA	acetoacetyl-CoA	MNXM133	NEB	Propanoate metabolism	No
Ovary-AdenoCA	L-histidine	MNXM134	IQUB	Transport, extracellular	No
Ovary-AdenoCA	L-histidine	MNXM134	LRP2	Transport, extracellular	No
Ovary-AdenoCA	L-leucine	MNXM140	CDK12	Transport, extracellular	No
Ovary-AdenoCA	L-leucine	MNXM140	THBS2	Transport, extracellular	No
Ovary-AdenoCA	L-leucine	MNXM140	BRCA1	Transport, extracellular	No
Ovary-AdenoCA	L-leucine	MNXM140	TEX13B	Transport, mitochondrial	No
Ovary-AdenoCA	L-leucine	MNXM140	UNC13C	Transport, mitochondrial	No
Ovary-AdenoCA	L-threonine	MNXM142	LRP1B	Transport, extracellular	No
Ovary-AdenoCA	L-threonine	MNXM142	OR10W1	Transport, extracellular	No
Ovary-AdenoCA	Reduced glutathione	MNXM145523	GUCY2F	Glutamate metabolism	No
Ovary-AdenoCA	3-(4-Hydroxyphenyl)pyruvate	MNXM145630	PCDHB8	Tyrosine metabolism	No
Ovary-AdenoCA	D-ribulose 5-phosphate	MNXM145	PCDHB8	Pentose phosphate pathway	No
Ovary-AdenoCA	3-Hydroxypropionyl-CoA	MNXM146350	PTPRT	beta-Alanine metabolism	No
Ovary-AdenoCA	4 4 dimethylzymosterol	MNXM146507	CCDC136	Cholesterol metabolism	No
Ovary-AdenoCA	3-Methylimidazole acetaldehyde	MNXM147791	IGFN1	Histidine metabolism	No
Ovary-AdenoCA	N-methylethanolamine phosphate	MNXM1491	IGFN1	Sphingolipid metabolism	No
Ovary-AdenoCA	N-methylethanolamine phosphate	MNXM1491	PKD1L1	Sphingolipid metabolism	No
Ovary-AdenoCA	glutathione disulfide	MNXM151	APOB	Glutathione metabolism	Yes
Ovary-AdenoCA	acetoacetate	MNXM154	NFATC2	Tyrosine metabolism	No
Ovary-AdenoCA	acetoacetate	MNXM154	NFATC2	Cholesterol metabolism	No
Ovary-AdenoCA	alpha-D-ribose 5-phosphate	MNXM15900	GRM3	Pentose phosphate pathway	No
Ovary-AdenoCA	alpha-D-ribose 5-phosphate	MNXM15900	NOTCH1	Pentose phosphate pathway	No
Ovary-AdenoCA	D-glucopyranose 6-phosphate	MNXM160	LRP2	Glycolysis/gluconeogenesis	No
Ovary-AdenoCA	D-glucopyranose 6-phosphate	MNXM160	TP53	Glycolysis/gluconeogenesis	No
Ovary-AdenoCA	1-pyrroline-5-carboxylate	MNXM1617	LRRC8C	Arginine and Proline Metabolism	No
Ovary-AdenoCA	3,4-dihydroxymandelaldehyde	MNXM1633	IGFN1	Tyrosine metabolism	No
Ovary-AdenoCA	dihydrolipoylprotein	MNXM1663	LATS1	Glycine, serine, alanine and threonine metabolism	No
Ovary-AdenoCA	S-adenosyl-L-methionine	MNXM16	IGFN1	Glycerophospholipid metabolism	No
Ovary-AdenoCA	S-adenosyl-L-methionine	MNXM16	PKD1L1	Glycerophospholipid metabolism	No
Ovary-AdenoCA	S-adenosyl-L-methionine	MNXM16	IGFN1	Sphingolipid metabolism	No
Ovary-AdenoCA	S-adenosyl-L-methionine	MNXM16	PKD1L1	Sphingolipid metabolism	No
Ovary-AdenoCA	D-fructose	MNXM175	NEB	Fructose and mannose metabolism	No
Ovary-AdenoCA	11-cis-retinal	MNXM1793	MUC16	Vitamin A metabolism	No
Ovary-AdenoCA	(6R)-5,10-methylenetetrahydrofolate	MNXM183	MUC16	Folate metabolism	No
Ovary-AdenoCA	(6R)-5,10-methylenetetrahydrofolate	MNXM183	FNDC1	Glycine, serine, alanine and threonine metabolism	No
Ovary-AdenoCA	(6R)-5,10-methylenetetrahydrofolate	MNXM183	GRIA2	Glycine, serine, alanine and threonine metabolism	No
Ovary-AdenoCA	Octadecenoyl-CoA	MNXM1848	IGFN1	Fatty acid oxidation	No
Ovary-AdenoCA	Octadecenoyl-CoA	MNXM1848	VCAN	Fatty acid oxidation	No
Ovary-AdenoCA	phosphatidylethanolamine (homo sapiens)	MNXM1850	TP53	Glycerophospholipid metabolism	Yes
Ovary-AdenoCA	phosphatidylethanolamine (homo sapiens)	MNXM1850	EXOC1	Glycerophospholipid metabolism	No
Ovary-AdenoCA	phosphatidylethanolamine (homo sapiens)	MNXM1850	LRP1B	Glycerophospholipid metabolism	No
Ovary-AdenoCA	D-xylulose 5-phosphate	MNXM186	IQUB	Pentose phosphate pathway	No
Ovary-AdenoCA	phosphoethanolamine	MNXM187	F5	Glycerophospholipid metabolism	No
Ovary-AdenoCA	phosphoethanolamine	MNXM187	TP53	Glycerophospholipid metabolism	No
Ovary-AdenoCA	anthranilate	MNXM188	TEX13B	Tryptophan metabolism	No
Ovary-AdenoCA	anthranilate	MNXM188	WDR87	Tryptophan metabolism	No
Ovary-AdenoCA	beta-D-ribosylnicotinate	MNXM1915	PASK	NAD metabolism	No
Ovary-AdenoCA	4-aminobutanoate	MNXM192	MACF1	Glutamate metabolism	No
Ovary-AdenoCA	4-aminobutanoate	MNXM192	TP53	Glutamate metabolism	No
Ovary-AdenoCA	4-aminobutanoate	MNXM192	LAMB1	Glutamate metabolism	No
Ovary-AdenoCA	nicotinate beta-D-ribonucleotide	MNXM194	PASK	NAD metabolism	No
Ovary-AdenoCA	Fe(3+)	MNXM196	AHNAK2	Vitamin B2 metabolism	No
Ovary-AdenoCA	Fe(3+)	MNXM196	FOCAD	Vitamin B2 metabolism	No
Ovary-AdenoCA	L-valine	MNXM199	GREB1	Transport, extracellular	No
Ovary-AdenoCA	L-valine	MNXM199	THBS2	Transport, extracellular	No
Ovary-AdenoCA	L-valine	MNXM199	WDR87	Transport, extracellular	No
Ovary-AdenoCA	S-adenosyl-L-homocysteine	MNXM19	PKD1L1	Glycine, serine, alanine and threonine metabolism	No
Ovary-AdenoCA	S-adenosyl-L-homocysteine	MNXM19	IGFN1	Histidine metabolism	No
Ovary-AdenoCA	S-adenosyl-L-homocysteine	MNXM19	IGFN1	Tyrosine metabolism	No
Ovary-AdenoCA	Phosphatidylcholine (homo sapiens)	MNXM2028	LRP1B	Glycerophospholipid metabolism	No
Ovary-AdenoCA	Phosphatidylcholine (homo sapiens)	MNXM2028	OR10W1	Glycerophospholipid metabolism	No
Ovary-AdenoCA	(S)-3-amino-2-methylpropanoate	MNXM2053	GREB1	Valine, leucine, and isoleucine metabolism	No
Ovary-AdenoCA	(S)-3-amino-2-methylpropanoate	MNXM2053	PRKCSH	Valine, leucine, and isoleucine metabolism	No
Ovary-AdenoCA	2-oxoglutarate	MNXM20	TP53	Alanine and aspartate metabolism	No
Ovary-AdenoCA	2-oxoglutarate	MNXM20	ZFHX4	Alanine and aspartate metabolism	No
Ovary-AdenoCA	2-oxoglutarate	MNXM20	ZFHX4	Citric acid cycle	No
Ovary-AdenoCA	2-oxoglutarate	MNXM20	IGFN1	Citric acid cycle	No
Ovary-AdenoCA	(2E)-butenoyl-CoA	MNXM214	KANK1	Tryptophan metabolism	No
Ovary-AdenoCA	(2E)-butenoyl-CoA	MNXM214	MUC16	Tryptophan metabolism	No
Ovary-AdenoCA	acetyl-CoA	MNXM21	MACF1	Tryptophan metabolism	No
Ovary-AdenoCA	acetyl-CoA	MNXM21	OR10W1	Glycolysis/gluconeogenesis	No
Ovary-AdenoCA	acetyl-CoA	MNXM21	NFATC2	Cholesterol metabolism	No
Ovary-AdenoCA	5alpha-androstane-3,17-dione	MNXM2200	DST	Steroid metabolism	No
Ovary-AdenoCA	5alpha-androstane-3,17-dione	MNXM2200	EXOC1	Steroid metabolism	No
Ovary-AdenoCA	apo-[acyl-carrier protein]	MNXM2214	SMG1	CoA metabolism	No
Ovary-AdenoCA	tetradecanoyl-CoA	MNXM224	MACF1	Fatty acid biosynthesis	No
Ovary-AdenoCA	tetradecanoyl-CoA	MNXM224	NRDE2	Fatty acid biosynthesis	No
Ovary-AdenoCA	N,N-dimethylethanolamine phosphate	MNXM2261	IGFN1	Sphingolipid metabolism	No
Ovary-AdenoCA	N,N-dimethylethanolamine phosphate	MNXM2261	PKD1L1	Sphingolipid metabolism	No
Ovary-AdenoCA	N-formylanthranilate	MNXM2265	TEX13B	Tryptophan metabolism	No
Ovary-AdenoCA	N-formylanthranilate	MNXM2265	WDR87	Tryptophan metabolism	No
Ovary-AdenoCA	R total Coenzyme A	MNXM2279	NEB	R group biosynthesis	No
Ovary-AdenoCA	L-isoleucine	MNXM231	GREB1	Transport, extracellular	No
Ovary-AdenoCA	L-isoleucine	MNXM231	THBS2	Transport, extracellular	No
Ovary-AdenoCA	butanoyl-CoA	MNXM233	F5	Fatty acid oxidation	No
Ovary-AdenoCA	orotate	MNXM235	ANKRD31	Pyrimidine metabolism	No
Ovary-AdenoCA	orotate	MNXM235	NEB	Pyrimidine metabolism	No
Ovary-AdenoCA	orotate	MNXM235	PASK	Pyrimidine metabolism	No
Ovary-AdenoCA	glyceraldehyde 3-phosphate	MNXM2378	MEGF8	Glycolysis/gluconeogenesis	No
Ovary-AdenoCA	10-formyltetrahydrofolate	MNXM237	GUCY2F	Folate metabolism	No
Ovary-AdenoCA	10-formyltetrahydrofolate	MNXM237	MACF1	Folate metabolism	No
Ovary-AdenoCA	10-formyltetrahydrofolate	MNXM237	MUC3A	Folate metabolism	No
Ovary-AdenoCA	3-methyl-2-oxobutanoate	MNXM238	COL3A1	Valine, leucine, and isoleucine metabolism	No
Ovary-AdenoCA	pyruvate	MNXM23	LRP1B	Pyruvate metabolism	No
Ovary-AdenoCA	2E-tetradecenoyl-[acp]	MNXM24297	SMG1	Fatty acid biosynthesis	No
Ovary-AdenoCA	3-oxopropanoate	MNXM244	PTPRT	Propanoate metabolism	No
Ovary-AdenoCA	L-dehydroascorbate	MNXM250	IGFN1	Tyrosine metabolism	No
Ovary-AdenoCA	L-dehydroascorbate	MNXM250	TP53	Tyrosine metabolism	No
Ovary-AdenoCA	methylamine	MNXM255	IGFN1	Tyrosine metabolism	No
Ovary-AdenoCA	succinate	MNXM25	LRP1B	Citric acid cycle	No
Ovary-AdenoCA	L-kynurenine	MNXM260	TEX13B	Tryptophan metabolism	No
Ovary-AdenoCA	L-kynurenine	MNXM260	WDR87	Tryptophan metabolism	No
Ovary-AdenoCA	3-phospho-D-glyceroyl phosphate	MNXM261	MEGF8	Glycolysis/gluconeogenesis	No
Ovary-AdenoCA	2-oxoadipate	MNXM263	KANK1	Lysine metabolism	No
Ovary-AdenoCA	2-oxoadipate	MNXM263	MUC16	Lysine metabolism	No
Ovary-AdenoCA	L-2-aminoadipate	MNXM268	KANK1	Lysine metabolism	No
Ovary-AdenoCA	L-2-aminoadipate	MNXM268	MUC16	Lysine metabolism	No
Ovary-AdenoCA	D-sedoheptulose 7-phosphate	MNXM271	EPHA2	Pentose phosphate pathway	No
Ovary-AdenoCA	nicotinate	MNXM274	PASK	NAD metabolism	No
Ovary-AdenoCA	2-phospho-D-glycerate	MNXM275	EPHA2	Glycolysis/gluconeogenesis	No
Ovary-AdenoCA	2-phospho-D-glycerate	MNXM275	LRP2	Glycolysis/gluconeogenesis	No
Ovary-AdenoCA	7,8-dihydrofolate	MNXM281	EPHA2	Folate metabolism	No
Ovary-AdenoCA	N(tau)-methylhistamine	MNXM2840	IGFN1	Histidine metabolism	No
Ovary-AdenoCA	3,4-dihydroxyphenylethyleneglycol	MNXM2931	IGFN1	Tyrosine metabolism	No
Ovary-AdenoCA	alpha-D-ribose 1-phosphate	MNXM295	PASK	Pentose phosphate pathway	No
Ovary-AdenoCA	glycine	MNXM29	MGAM	Glutathione metabolism	No
Ovary-AdenoCA	glycine	MNXM29	MGAM	Glycine, serine, alanine and threonine metabolism	No
Ovary-AdenoCA	glycine	MNXM29	GUCY2F	Glycine, serine, alanine and threonine metabolism	No
Ovary-AdenoCA	sarcosine	MNXM300	KANK1	Glycine, serine, alanine and threonine metabolism	No
Ovary-AdenoCA	sarcosine	MNXM300	PKD1L1	Glycine, serine, alanine and threonine metabolism	No
Ovary-AdenoCA	methylglyoxal	MNXM310	LATS1	Pyruvate metabolism	No
Ovary-AdenoCA	methylglyoxal	MNXM310	PTPRT	Pyruvate metabolism	No
Ovary-AdenoCA	R-adrenaline	MNXM31772	IGFN1	Tyrosine metabolism	No
Ovary-AdenoCA	(R)-noradrenaline	MNXM31869	FNDC1	Tyrosine metabolism	No
Ovary-AdenoCA	(6S)-5-methyl-5,6,7,8-tetrahydrofolate	MNXM318	PKD1L1	Folate metabolism	No
Ovary-AdenoCA	6-phospho-D-gluconate	MNXM325	FAT3	Pentose phosphate pathway	No
Ovary-AdenoCA	1-methylimidazol-4-ylacetic acid	MNXM32863	IGFN1	Histidine metabolism	No
Ovary-AdenoCA	agmatine	MNXM328	FNDC1	Arginine and Proline Metabolism	No
Ovary-AdenoCA	agmatine	MNXM328	ZFHX4	Arginine and Proline Metabolism	No
Ovary-AdenoCA	L-alanine	MNXM32	TP53	Urea cycle	No
Ovary-AdenoCA	alpha-D-galactose 1-phosphate	MNXM336	PLEC	Galactose metabolism	No
Ovary-AdenoCA	10-formyltetrahydrofolate-[Glu](5)	MNXM3428	SMG1	Folate metabolism	No
Ovary-AdenoCA	octanoyl-CoA	MNXM342	MACF1	Fatty acid biosynthesis	No
Ovary-AdenoCA	octanoyl-CoA	MNXM342	NRDE2	Fatty acid biosynthesis	No
Ovary-AdenoCA	homogentisate	MNXM345	PCDHB8	Tyrosine metabolism	No
Ovary-AdenoCA	(2E,6E)-farnesyl diphosphate	MNXM34	GREB1	Cholesterol metabolism	No
Ovary-AdenoCA	17beta-estradiol	MNXM358	FLG	Steroid metabolism	No
Ovary-AdenoCA	17beta-estradiol	MNXM358	VCAN	Steroid metabolism	No
Ovary-AdenoCA	dodecanoyl-CoA	MNXM363	MACF1	Fatty acid biosynthesis	No
Ovary-AdenoCA	dodecanoyl-CoA	MNXM363	NRDE2	Fatty acid biosynthesis	No
Ovary-AdenoCA	(R)-pantothenate	MNXM364	SMG1	CoA metabolism	No
Ovary-AdenoCA	D-glucosamine 6-phosphate	MNXM370	F5	Aminosugar metabolism	No
Ovary-AdenoCA	D-glucosamine 6-phosphate	MNXM370	TP53	Aminosugar metabolism	No
Ovary-AdenoCA	4,8-dimethylnonanoyl-CoA	MNXM37161	UNC13A	Fatty acid oxidation	No
Ovary-AdenoCA	D-pantetheine 4'-phosphate	MNXM373	SMG1	CoA metabolism	No
Ovary-AdenoCA	glutaryl-CoA	MNXM382	KANK1	Lysine metabolism	No
Ovary-AdenoCA	glutaryl-CoA	MNXM382	MUC16	Lysine metabolism	No
Ovary-AdenoCA	L-saccharopine	MNXM384	KANK1	Lysine metabolism	No
Ovary-AdenoCA	L-saccharopine	MNXM384	MUC16	Lysine metabolism	No
Ovary-AdenoCA	4-hydroxyphenyl acetate	MNXM3863	FNDC1	Tyrosine metabolism	No
Ovary-AdenoCA	4-hydroxyphenyl acetate	MNXM3863	RYR1	Tyrosine metabolism	No
Ovary-AdenoCA	3-methylbut-2-enoyl-CoA	MNXM389	EPHA2	Valine, leucine, and isoleucine metabolism	No
Ovary-AdenoCA	3-methylbut-2-enoyl-CoA	MNXM389	MUC5B	Valine, leucine, and isoleucine metabolism	No
Ovary-AdenoCA	formate	MNXM39	WDR87	Tryptophan metabolism	No
Ovary-AdenoCA	D-fructose 1,6-bisphosphate	MNXM417	GRM3	Glycolysis/gluconeogenesis	No
Ovary-AdenoCA	4-aminobutanal	MNXM422	FLG	Arginine and Proline Metabolism	No
Ovary-AdenoCA	4-aminobutanal	MNXM422	LAMB1	Glutamate metabolism	No
Ovary-AdenoCA	6-phospho-D-glucono-1,5-lactone	MNXM429	MGAM	Pentose phosphate pathway	No
Ovary-AdenoCA	L-aspartate	MNXM42	KANK1	Alanine and aspartate metabolism	No
Ovary-AdenoCA	L-aspartate	MNXM42	NEB	Alanine and aspartate metabolism	No
Ovary-AdenoCA	L-aspartate	MNXM42	GREB1	Alanine and aspartate metabolism	No
Ovary-AdenoCA	L-aspartate	MNXM42	VCAN	Alanine and aspartate metabolism	No
Ovary-AdenoCA	(S)-3-methyl-2-oxopentanoate	MNXM439	KMT2D	Valine, leucine, and isoleucine metabolism	No
Ovary-AdenoCA	(S)-3-methyl-2-oxopentanoate	MNXM439	WDR87	Valine, leucine, and isoleucine metabolism	No
Ovary-AdenoCA	(3S)-hydroxybutanoyl-CoA	MNXM446	KANK1	Tryptophan metabolism	No
Ovary-AdenoCA	(3S)-hydroxybutanoyl-CoA	MNXM446	MUC16	Tryptophan metabolism	No
Ovary-AdenoCA	CDP-ethanolamine	MNXM449	F5	Glycerophospholipid metabolism	No
Ovary-AdenoCA	CDP-ethanolamine	MNXM449	TP53	Glycerophospholipid metabolism	No
Ovary-AdenoCA	oxaloacetate	MNXM46	GRIA2	Citric acid cycle	No
Ovary-AdenoCA	2-methylpropanoyl-CoA	MNXM470	ADAMTS7	Valine, leucine, and isoleucine metabolism	No
Ovary-AdenoCA	(4-hydroxyphenyl)acetaldehyde	MNXM479	FNDC1	Tyrosine metabolism	No
Ovary-AdenoCA	(4-hydroxyphenyl)acetaldehyde	MNXM479	RYR1	Tyrosine metabolism	No
Ovary-AdenoCA	decanoyl-CoA	MNXM486	MACF1	Fatty acid biosynthesis	No
Ovary-AdenoCA	decanoyl-CoA	MNXM486	NRDE2	Fatty acid biosynthesis	No
Ovary-AdenoCA	trans-3-methylglutaconyl-CoA	MNXM504	EPHA2	Valine, leucine, and isoleucine metabolism	No
Ovary-AdenoCA	trans-3-methylglutaconyl-CoA	MNXM504	MUC5B	Valine, leucine, and isoleucine metabolism	No
Ovary-AdenoCA	2-methyl-3-oxobutanoyl-CoA	MNXM524	NFATC2	Valine, leucine, and isoleucine metabolism	No
Ovary-AdenoCA	R group 1 Coenzyme A homo sapiens	MNXM5286	WDR87	R group biosynthesis	No
Ovary-AdenoCA	UDP-D-glucose	MNXM52	PLEC	Galactose metabolism	No
Ovary-AdenoCA	L-cysteine	MNXM55	LRP1B	Glutathione metabolism	No
Ovary-AdenoCA	hexadecenoyl-CoA	MNXM56353	WDR87	Fatty acid biosynthesis	No
Ovary-AdenoCA	hexadecenoyl-CoA	MNXM56353	IGFN1	Fatty acid oxidation	No
Ovary-AdenoCA	hexadecenoyl-CoA	MNXM56353	VCAN	Fatty acid oxidation	No
Ovary-AdenoCA	myristoyl-[acyl-carrier protein]	MNXM564	SMG1	Fatty acid biosynthesis	No
Ovary-AdenoCA	2-methylbutanoyl-CoA	MNXM569	NFATC2	Valine, leucine, and isoleucine metabolism	No
Ovary-AdenoCA	formaldehyde	MNXM56	IGFN1	Tyrosine metabolism	No
Ovary-AdenoCA	5-hydroxy-L-tryptophan	MNXM570	APOB	Tryptophan metabolism	No
Ovary-AdenoCA	2-oxoglutaramate	MNXM575	TP53	Urea cycle	No
Ovary-AdenoCA	(2E)-decenoyl-CoA	MNXM580	SMG1	Fatty acid oxidation	No
Ovary-AdenoCA	tyramine	MNXM603	FNDC1	Tyrosine metabolism	No
Ovary-AdenoCA	tyramine	MNXM603	RYR1	Tyrosine metabolism	No
Ovary-AdenoCA	(R)-methylmalonyl-CoA	MNXM608	CDK12	Valine, leucine, and isoleucine metabolism	No
Ovary-AdenoCA	(R)-methylmalonyl-CoA	MNXM608	OR10W1	Valine, leucine, and isoleucine metabolism	No
Ovary-AdenoCA	2-methylbut-2-enoyl-CoA	MNXM609	NFATC2	Valine, leucine, and isoleucine metabolism	No
Ovary-AdenoCA	folate	MNXM617	EPHA2	Folate metabolism	No
Ovary-AdenoCA	O-4,8-dimethylnonanoyl-(R)-carnitine	MNXM65090	UNC13A	Fatty acid oxidation	No
Ovary-AdenoCA	(R)-3-hydroxybutanoate	MNXM663	LRP1B	Butanoate metabolism	No
Ovary-AdenoCA	(R)-3-hydroxybutanoate	MNXM663	TTN	Butanoate metabolism	No
Ovary-AdenoCA	sn-glycerol 3-phosphate	MNXM66	KMT2C	Glycerophospholipid metabolism	No
Ovary-AdenoCA	(3S)-hydroxydecanoyl-CoA	MNXM674	SMG1	Fatty acid oxidation	No
Ovary-AdenoCA	3-oxodecanoyl-CoA	MNXM677	SMG1	Fatty acid oxidation	No
Ovary-AdenoCA	L-cysteinylglycine	MNXM683	APOB	Glutathione metabolism	No
Ovary-AdenoCA	L-cysteinylglycine	MNXM683	BRCA1	Glutathione metabolism	No
Ovary-AdenoCA	4-maleylacetoacetate	MNXM691	PCDHB8	Tyrosine metabolism	No
Ovary-AdenoCA	cholesta-5,24-dien-3beta-ol	MNXM695	FLG	Cholesterol metabolism	No
Ovary-AdenoCA	(2S,3S)-3-hydroxy-2-methylbutanoyl-CoA	MNXM701	NFATC2	Valine, leucine, and isoleucine metabolism	No
Ovary-AdenoCA	4-fumarylacetoacetate	MNXM708	PCDHB8	Tyrosine metabolism	No
Ovary-AdenoCA	hypotaurine	MNXM726	SMG1	Taurine and hypotaurine metabolism	No
Ovary-AdenoCA	phosphoenolpyruvate	MNXM73	EPHA2	Glycolysis/gluconeogenesis	No
Ovary-AdenoCA	phosphoenolpyruvate	MNXM73	PLEC	Glycolysis/gluconeogenesis	No
Ovary-AdenoCA	5,6-dihydrothymine	MNXM772	DST	Pyrimidine metabolism	No
Ovary-AdenoCA	glycerone phosphate	MNXM77	MEGF8	Glycolysis/gluconeogenesis	No
Ovary-AdenoCA	L-lysine	MNXM78	LRRC8C	Transport, extracellular	No
Ovary-AdenoCA	L-lysine	MNXM78	KANK1	Transport, mitochondrial	No
Ovary-AdenoCA	L-lysine	MNXM78	MUC16	Transport, mitochondrial	No
Ovary-AdenoCA	(6S)-5,6,7,8-tetrahydrofolate	MNXM79	TP53	Folate metabolism	No
Ovary-AdenoCA	S(8)-aminomethyldihydrolipoamide	MNXM81220	PKD1L1	Glycine, serine, alanine and threonine metabolism	No
Ovary-AdenoCA	S(8)-aminomethyldihydrolipoylprotein	MNXM81221	LATS1	Glycine, serine, alanine and threonine metabolism	No
Ovary-AdenoCA	5alpha-cholesta-7,24-dien-3beta-ol	MNXM830	FLG	Cholesterol metabolism	No
Ovary-AdenoCA	coenzyme Q10	MNXM8440	AHNAK2	Oxidative phosphorylation	No
Ovary-AdenoCA	coenzyme Q10	MNXM8440	COL3A1	Oxidative phosphorylation	No
Ovary-AdenoCA	11-cis-retinol	MNXM870	MUC16	Vitamin A metabolism	No
Ovary-AdenoCA	Hexadecenoyl carnitine	MNXM8716	IGFN1	Fatty acid oxidation	No
Ovary-AdenoCA	Hexadecenoyl carnitine	MNXM8716	VCAN	Fatty acid oxidation	No
Ovary-AdenoCA	3-hydroxypropanoate	MNXM872	PTPRT	CoA metabolism	No
Ovary-AdenoCA	trans-4-hydroxy-L-proline	MNXM87584	COL3A1	Arginine and Proline Metabolism	No
Ovary-AdenoCA	trans-4-hydroxy-L-proline	MNXM87584	STAB1	Arginine and Proline Metabolism	No
Ovary-AdenoCA	hexadecanoyl-CoA	MNXM88	MACF1	Fatty acid biosynthesis	No
Ovary-AdenoCA	hexadecanoyl-CoA	MNXM88	NRDE2	Fatty acid biosynthesis	No
Ovary-AdenoCA	L-glutamate	MNXM89557	TP53	Aminosugar metabolism	No
Ovary-AdenoCA	L-glutamate	MNXM89557	PALB2	Glutathione metabolism	Yes
Ovary-AdenoCA	L-glutamate	MNXM89557	TP53	Glutathione metabolism	No
Ovary-AdenoCA	L-glutamate	MNXM89557	TP53	Histidine metabolism	No
Ovary-AdenoCA	L-glutamate	MNXM89557	FNDC1	Urea cycle	No
Ovary-AdenoCA	D-glucopyranose 1-phosphate	MNXM89588	PLEC	Galactose metabolism	No
Ovary-AdenoCA	D-fructose 6-phosphate	MNXM89629	GRM3	Glycolysis/gluconeogenesis	No
Ovary-AdenoCA	5,6,7,8-tetrahydrobiopterin	MNXM89658	MACF1	Tetrahydrobiopterin metabolism	No
Ovary-AdenoCA	isocitrate	MNXM89661	LRP1B	Citric acid cycle	Yes
Ovary-AdenoCA	L-ornithine	MNXM89689	EPHA2	Urea cycle	No
Ovary-AdenoCA	UDP-alpha-D-galactose	MNXM89795	PLEC	Galactose metabolism	No
Ovary-AdenoCA	(S)-2-amino-6-oxohexanoate	MNXM89905	KANK1	Lysine metabolism	No
Ovary-AdenoCA	(S)-2-amino-6-oxohexanoate	MNXM89905	MUC16	Lysine metabolism	No
Ovary-AdenoCA	(S)-methylmalonyl-CoA	MNXM89955	OR10W1	Valine, leucine, and isoleucine metabolism	No
Ovary-AdenoCA	6,7-dihydrobiopterin	MNXM90267	MACF1	Tetrahydrobiopterin metabolism	No
Ovary-AdenoCA	(R)-lactaldehyde	MNXM909	GRM3	Pyruvate metabolism	No
Ovary-AdenoCA	ubiquinol-10	MNXM9200	AHNAK2	Fatty acid oxidation	No
Ovary-AdenoCA	ubiquinol-10	MNXM9200	COL3A1	Oxidative phosphorylation	No
Ovary-AdenoCA	ubiquinol-10	MNXM9200	AHNAK2	Pyrimidine metabolism	No
Ovary-AdenoCA	holo-[acyl-carrier protein]	MNXM925	SMG1	Fatty acid oxidation	No
Ovary-AdenoCA	L-cystine	MNXM927	NFATC2	Methionine and cysteine metabolism	No
Ovary-AdenoCA	L-cystine	MNXM927	PDE1C	Methionine and cysteine metabolism	No
Ovary-AdenoCA	succinyl-CoA	MNXM92	LRP1B	Citric acid cycle	No
Ovary-AdenoCA	succinyl-CoA	MNXM92	LRRC8C	Citric acid cycle	No
Ovary-AdenoCA	cholesta-5,7,24-trien-3beta-ol	MNXM941	FLG	Cholesterol metabolism	No
Ovary-AdenoCA	methacrylyl-CoA	MNXM947	ADAMTS7	Valine, leucine, and isoleucine metabolism	No
Ovary-AdenoCA	L-tryptophan	MNXM94	LRP1B	Transport, extracellular	No
Ovary-AdenoCA	L-tryptophan	MNXM94	OR10W1	Transport, extracellular	No
Ovary-AdenoCA	S-formylglutathione	MNXM952	IGFN1	Tyrosine metabolism	No
Ovary-AdenoCA	4 4 dimethylcholesta 8 14 24 trienol	MNXM97101	CCDC136	Cholesterol metabolism	No
Ovary-AdenoCA	Tetrahydrobiopterin-4a-carbinolamine	MNXM97271	SALL3	Phenylalanine metabolism	No
Ovary-AdenoCA	Tetrahydrobiopterin-4a-carbinolamine	MNXM97271	MACF1	Tyrosine metabolism	No
Ovary-AdenoCA	Tetrahydrobiopterin-4a-carbinolamine	MNXM97271	SALL3	Tyrosine metabolism	No
Ovary-AdenoCA	L-phenylalanine	MNXM97	SALL3	Tetrahydrobiopterin metabolism	No
Ovary-AdenoCA	L-phenylalanine	MNXM97	SALL3	Transport, extracellular	No
Ovary-AdenoCA	L-phenylalanine	MNXM97	TTN	Transport, extracellular	No
Ovary-AdenoCA	3alpha-hydroxy-5alpha-androstan-17-one	MNXM995	DST	Steroid metabolism	No
Ovary-AdenoCA	3alpha-hydroxy-5alpha-androstan-17-one	MNXM995	EXOC1	Steroid metabolism	No
Ovary-AdenoCA	lipoylprotein	MNXM998	LATS1	Glycine, serine, alanine and threonine metabolism	No
Bladder-TCC	(R)-lipoamide	MNXM1024	GLI4	Glycine, serine, alanine and threonine metabolism	No
Bladder-TCC	(R)-lipoamide	MNXM1024	KDM6A	Glycine, serine, alanine and threonine metabolism	No
Bladder-TCC	O-acetyl-(R)-carnitine	MNXM1028	FRAS1	Fatty acid oxidation	No
Bladder-TCC	3-hydroxy-2-methylpropanoyl-CoA	MNXM1034	KDM6A	Valine, leucine, and isoleucine metabolism	No
Bladder-TCC	(5-hydroxyindol-3-yl)acetaldehyde	MNXM1057	ARVCF	Tryptophan metabolism	No
Bladder-TCC	(5-hydroxyindol-3-yl)acetaldehyde	MNXM1057	NCF2	Tryptophan metabolism	No
Bladder-TCC	aminoacetone	MNXM1106	ADCY2	Glycine, serine, alanine and threonine metabolism	No
Bladder-TCC	Fe(2+)	MNXM111	TTN	Heme metabolism	No
Bladder-TCC	ferricytochrome c	MNXM114072	KDM6A	Oxidative phosphorylation	No
Bladder-TCC	(2S)-2-amino-3-oxobutanoate	MNXM114087	ADCY2	Glycine, serine, alanine and threonine metabolism	No
Bladder-TCC	(3R,5S)-1-pyrroline-3-hydroxy-5-carboxylate	MNXM114091	MUC16	Arginine and Proline Metabolism	No
Bladder-TCC	(3R,5S)-1-pyrroline-3-hydroxy-5-carboxylate	MNXM114091	NOTCH3	Arginine and Proline Metabolism	No
Bladder-TCC	L-proline	MNXM114	TP53	Arginine and Proline Metabolism	No
Bladder-TCC	urea	MNXM117	ERCC2	Urea cycle	No
Bladder-TCC	putrescine	MNXM118	ERCC2	Urea cycle	No
Bladder-TCC	putrescine	MNXM118	KMT2D	Urea cycle	No
Bladder-TCC	putrescine	MNXM118	ADCY2	Arginine and Proline Metabolism	No
Bladder-TCC	mesaconate	MNXM1241	KMT2C	C5-branched dibasic acid metabolism	No
Bladder-TCC	(R)-S-lactoylglutathione	MNXM1253	LYST	Pyruvate metabolism	No
Bladder-TCC	(R)-S-lactoylglutathione	MNXM1253	TP53	Pyruvate metabolism	No
Bladder-TCC	(S)-propane-1,2-diol	MNXM1255	TTN	Pyruvate metabolism	No
Bladder-TCC	3-phospho-D-glycerate	MNXM126	NOTCH3	Glycolysis/gluconeogenesis	No
Bladder-TCC	L-ascorbate	MNXM129	TTN	Vitamin C metabolism	No
Bladder-TCC	acetoacetyl-CoA	MNXM133	CDH11	Propanoate metabolism	No
Bladder-TCC	acetoacetyl-CoA	MNXM133	FGFR3	Propanoate metabolism	No
Bladder-TCC	acetoacetyl-CoA	MNXM133	FLG	Tryptophan metabolism	No
Bladder-TCC	L-histidine	MNXM134	DNAH1	Transport, extracellular	No
Bladder-TCC	L-histidine	MNXM134	SYNE1	Transport, extracellular	No
Bladder-TCC	L-histidine	MNXM134	BRCA2	Transport, mitochondrial	No
Bladder-TCC	L-histidine	MNXM134	ERBB3	Transport, mitochondrial	No
Bladder-TCC	7alpha-hydroxy-5beta-cholestan-3-one	MNXM1367	DEPDC5	Bile acid biosynthesis	No
Bladder-TCC	7alpha-hydroxy-5beta-cholestan-3-one	MNXM1367	MUC16	Bile acid biosynthesis	No
Bladder-TCC	L-leucine	MNXM140	BRWD1	Transport, extracellular	No
Bladder-TCC	L-leucine	MNXM140	ERCC2	Transport, extracellular	No
Bladder-TCC	L-leucine	MNXM140	AKAP9	Transport, extracellular	Yes
Bladder-TCC	L-leucine	MNXM140	ADCY2	Transport, mitochondrial	No
Bladder-TCC	L-leucine	MNXM140	TSHZ3	Transport, mitochondrial	No
Bladder-TCC	Reduced glutathione	MNXM145523	LYST	Pyruvate metabolism	No
Bladder-TCC	3-(4-Hydroxyphenyl)pyruvate	MNXM145630	DNAH1	Tyrosine metabolism	No
Bladder-TCC	Propenoyl-CoA	MNXM146307	KDM6A	Propanoate metabolism	No
Bladder-TCC	3-Hydroxypropionyl-CoA	MNXM146350	KDM6A	beta-Alanine metabolism	No
Bladder-TCC	4 4 dimethylzymosterol	MNXM146507	KMT2D	Cholesterol metabolism	No
Bladder-TCC	N-methylethanolamine phosphate	MNXM1491	FLG	Sphingolipid metabolism	No
Bladder-TCC	glutathione disulfide	MNXM151	GLI4	Glutathione metabolism	No
Bladder-TCC	glutathione disulfide	MNXM151	GLI4	Methionine and cysteine metabolism	No
Bladder-TCC	acetoacetate	MNXM154	FLG	Cholesterol metabolism	No
Bladder-TCC	acetoacetate	MNXM154	FRAS1	Cholesterol metabolism	No
Bladder-TCC	D-alanine	MNXM156	TP53	Alanine and aspartate metabolism	No
Bladder-TCC	D-glucopyranose 6-phosphate	MNXM160	KDM6A	Pentose phosphate pathway	No
Bladder-TCC	1-pyrroline-5-carboxylate	MNXM1617	TP53	Arginine and Proline Metabolism	No
Bladder-TCC	dihydrolipoylprotein	MNXM1663	LRP2	Glycine, serine, alanine and threonine metabolism	No
Bladder-TCC	dihydrolipoylprotein	MNXM1663	PPRC1	Glycine, serine, alanine and threonine metabolism	No
Bladder-TCC	S-adenosyl-L-methionine	MNXM16	FLG	Glycerophospholipid metabolism	No
Bladder-TCC	S-adenosyl-L-methionine	MNXM16	FLG	Sphingolipid metabolism	No
Bladder-TCC	(R)-carnitine	MNXM173	KMT2D	Fatty acid oxidation	Yes
Bladder-TCC	hydroxyacetone	MNXM1744	TTN	Pyruvate metabolism	No
Bladder-TCC	3beta-hydroxy-5alpha-androstan-17-one	MNXM17507	KDM6A	Steroid metabolism	No
Bladder-TCC	3beta-hydroxy-5alpha-androstan-17-one	MNXM17507	PRKDC	Steroid metabolism	No
Bladder-TCC	D-fructose	MNXM175	GLI4	Fructose and mannose metabolism	No
Bladder-TCC	D-fructose	MNXM175	LRP2	Fructose and mannose metabolism	No
Bladder-TCC	(S)-lactate	MNXM179	NOTCH3	Glycolysis/gluconeogenesis	No
Bladder-TCC	(S)-lactate	MNXM179	UBR4	Glycolysis/gluconeogenesis	No
Bladder-TCC	(6R)-5,10-methylenetetrahydrofolate	MNXM183	ERBB3	Glycine, serine, alanine and threonine metabolism	Yes
Bladder-TCC	Octadecenoyl-CoA	MNXM1848	UTRN	Fatty acid oxidation	No
Bladder-TCC	phosphatidylethanolamine (homo sapiens)	MNXM1850	CDH11	Glycerophospholipid metabolism	No
Bladder-TCC	D-xylulose 5-phosphate	MNXM186	BRWD1	Pentose phosphate pathway	No
Bladder-TCC	D-xylulose 5-phosphate	MNXM186	PCLO	Pentose phosphate pathway	No
Bladder-TCC	D-glycerate	MNXM189	LRP2	Glyoxylate and dicarboxylate metabolism	No
Bladder-TCC	beta-D-ribosylnicotinate	MNXM1915	DNAH1	NAD metabolism	No
Bladder-TCC	4-aminobutanoate	MNXM192	UBR4	Glutamate metabolism	No
Bladder-TCC	4-aminobutanoate	MNXM192	KMT2C	Glutamate metabolism	No
Bladder-TCC	nicotinate beta-D-ribonucleotide	MNXM194	DNAH1	NAD metabolism	No
Bladder-TCC	(5-hydroxyindol-3-yl)acetate	MNXM1961	ARVCF	Tryptophan metabolism	No
Bladder-TCC	(5-hydroxyindol-3-yl)acetate	MNXM1961	NCF2	Tryptophan metabolism	No
Bladder-TCC	Fe(3+)	MNXM196	TTN	Vitamin B2 metabolism	No
Bladder-TCC	(S)-3-hydroxy-3-methylglutaryl-CoA	MNXM197	FLG	Cholesterol metabolism	No
Bladder-TCC	L-valine	MNXM199	KDM6A	Transport, mitochondrial	No
Bladder-TCC	S-adenosyl-L-homocysteine	MNXM19	FLG	Glycine, serine, alanine and threonine metabolism	No
Bladder-TCC	Phosphatidylcholine (homo sapiens)	MNXM2028	MEGF6	Glycerophospholipid metabolism	No
Bladder-TCC	(S)-3-amino-2-methylpropanoate	MNXM2053	NOTCH3	Valine, leucine, and isoleucine metabolism	No
Bladder-TCC	2-oxoglutarate	MNXM20	KMT2C	Glutamate metabolism	No
Bladder-TCC	3-phenylpyruvate	MNXM210	CHD8	Phenylalanine metabolism	No
Bladder-TCC	3-phenylpyruvate	MNXM210	DNAH1	Phenylalanine metabolism	No
Bladder-TCC	acetyl-CoA	MNXM21	FLG	Fatty acid oxidation	No
Bladder-TCC	acetyl-CoA	MNXM21	BRWD1	Propanoate metabolism	No
Bladder-TCC	acetyl-CoA	MNXM21	FLG	Cholesterol metabolism	No
Bladder-TCC	acetyl-CoA	MNXM21	FRAS1	Cholesterol metabolism	No
Bladder-TCC	5alpha-androstane-3,17-dione	MNXM2200	MEGF6	Steroid metabolism	No
Bladder-TCC	5alpha-androstane-3,17-dione	MNXM2200	PCLO	Steroid metabolism	No
Bladder-TCC	tetradecanoyl-CoA	MNXM224	FLG	Fatty acid biosynthesis	No
Bladder-TCC	N,N-dimethylethanolamine phosphate	MNXM2261	FLG	Sphingolipid metabolism	No
Bladder-TCC	phosphocholine	MNXM229	MEGF6	Glycerophospholipid metabolism	No
Bladder-TCC	glyceraldehyde 3-phosphate	MNXM2378	NOTCH3	Glycolysis/gluconeogenesis	No
Bladder-TCC	glyceraldehyde 3-phosphate	MNXM2378	NSD1	Glycolysis/gluconeogenesis	No
Bladder-TCC	glyceraldehyde 3-phosphate	MNXM2378	NOTCH3	Pentose phosphate pathway	No
Bladder-TCC	10-formyltetrahydrofolate	MNXM237	ERCC2	Folate metabolism	No
Bladder-TCC	(S)-lactaldehyde	MNXM2387	TTN	Pyruvate metabolism	No
Bladder-TCC	3-methyl-2-oxobutanoate	MNXM238	KDM6A	Valine, leucine, and isoleucine metabolism	No
Bladder-TCC	pyruvate	MNXM23	NSD1	Glycolysis/gluconeogenesis	No
Bladder-TCC	pyruvate	MNXM23	ARVCF	Pyruvate metabolism	No
Bladder-TCC	pyruvate	MNXM23	MDN1	Pyruvate metabolism	No
Bladder-TCC	3-oxopropanoate	MNXM244	KDM6A	Propanoate metabolism	No
Bladder-TCC	L-glutamate 5-semialdehyde	MNXM245	KDM6A	Urea cycle	No
Bladder-TCC	L-dehydroascorbate	MNXM250	TTN	Heme metabolism	No
Bladder-TCC	3-phospho-D-glyceroyl phosphate	MNXM261	NOTCH3	Glycolysis/gluconeogenesis	No
Bladder-TCC	L-2-aminoadipate	MNXM268	DNAH1	Lysine metabolism	No
Bladder-TCC	L-2-aminoadipate	MNXM268	PREX2	Lysine metabolism	No
Bladder-TCC	2-methylfumaryl-CoA	MNXM2693	KMT2C	C5-branched dibasic acid metabolism	No
Bladder-TCC	nicotinate	MNXM274	DNAH1	NAD metabolism	No
Bladder-TCC	7,8-dihydrofolate	MNXM281	MEGF6	Folate metabolism	No
Bladder-TCC	CDP-choline	MNXM283	MEGF6	Glycerophospholipid metabolism	No
Bladder-TCC	(R)-lactate	MNXM285	ERBB3	Pyruvate metabolism	No
Bladder-TCC	(R)-lactate	MNXM285	FRAS1	Pyruvate metabolism	No
Bladder-TCC	glycine	MNXM29	PPRC1	Glycine, serine, alanine and threonine metabolism	No
Bladder-TCC	sarcosine	MNXM300	TENM2	Glycine, serine, alanine and threonine metabolism	No
Bladder-TCC	2-methyl-3-oxopropanoate	MNXM305	FRAS1	Valine, leucine, and isoleucine metabolism	No
Bladder-TCC	2-methyl-3-oxopropanoate	MNXM305	KMT2D	Valine, leucine, and isoleucine metabolism	No
Bladder-TCC	methylglyoxal	MNXM310	SYNE1	Pyruvate metabolism	No
Bladder-TCC	methylglyoxal	MNXM310	TTN	Pyruvate metabolism	No
Bladder-TCC	6-phospho-D-gluconate	MNXM325	KDM6A	Pentose phosphate pathway	No
Bladder-TCC	estrone	MNXM327	PDE4DIP	Steroid metabolism	No
Bladder-TCC	agmatine	MNXM328	ADCY2	Arginine and Proline Metabolism	No
Bladder-TCC	all-trans-retinol	MNXM329	DNAH1	Vitamin A metabolism	No
Bladder-TCC	L-alanine	MNXM32	MYO7A	Glutamate metabolism	No
Bladder-TCC	alpha-D-galactose 1-phosphate	MNXM336	KMT2C	Galactose metabolism	No
Bladder-TCC	octanoyl-CoA	MNXM342	FLG	Fatty acid biosynthesis	No
Bladder-TCC	homogentisate	MNXM345	DNAH1	Tyrosine metabolism	No
Bladder-TCC	17beta-estradiol	MNXM358	KDM6A	Steroid metabolism	No
Bladder-TCC	dodecanoyl-CoA	MNXM363	FLG	Fatty acid biosynthesis	No
Bladder-TCC	4,8-dimethylnonanoyl-CoA	MNXM37161	KDM6A	Fatty acid oxidation	No
Bladder-TCC	O-phospho-L-serine	MNXM379	LRP2	Glycine, serine, alanine and threonine metabolism	No
Bladder-TCC	O-phospho-L-serine	MNXM379	MUC16	Glycine, serine, alanine and threonine metabolism	No
Bladder-TCC	4-hydroxyphenyl acetate	MNXM3863	UTRN	Tyrosine metabolism	No
Bladder-TCC	3-methylbut-2-enoyl-CoA	MNXM389	ADCY2	Valine, leucine, and isoleucine metabolism	No
Bladder-TCC	3-methylbut-2-enoyl-CoA	MNXM389	ERBB3	Valine, leucine, and isoleucine metabolism	No
Bladder-TCC	3-hydroxypyruvate	MNXM392	LRP2	Glycine, serine, alanine and threonine metabolism	No
Bladder-TCC	4-methyl-2-oxopentanoate	MNXM404	ADCY2	Valine, leucine, and isoleucine metabolism	No
Bladder-TCC	malonyl-CoA	MNXM40	BRWD1	Fatty acid oxidation	No
Bladder-TCC	malonyl-CoA	MNXM40	LRP2	Fatty acid oxidation	No
Bladder-TCC	D-fructose 1,6-bisphosphate	MNXM417	TP53	Glycolysis/gluconeogenesis	No
Bladder-TCC	D-fructose 1,6-bisphosphate	MNXM417	UBR4	Glycolysis/gluconeogenesis	No
Bladder-TCC	4-aminobutanal	MNXM422	KMT2C	Glutamate metabolism	No
Bladder-TCC	ITP	MNXM423	NOTCH3	Nucleotide interconversion	No
Bladder-TCC	retinal	MNXM425	DNAH1	Vitamin A metabolism	No
Bladder-TCC	6-phospho-D-glucono-1,5-lactone	MNXM429	KDM6A	Pentose phosphate pathway	No
Bladder-TCC	L-aspartate	MNXM42	MYO7A	Alanine and aspartate metabolism	No
Bladder-TCC	D-sorbitol	MNXM469	GLI4	Fructose and mannose metabolism	No
Bladder-TCC	D-sorbitol	MNXM469	LRP2	Fructose and mannose metabolism	No
Bladder-TCC	oxaloacetate	MNXM46	NOTCH3	Citric acid cycle	No
Bladder-TCC	2-methylpropanoyl-CoA	MNXM470	KDM6A	Valine, leucine, and isoleucine metabolism	No
Bladder-TCC	3-methylbutanoyl-CoA	MNXM471	ADCY2	Valine, leucine, and isoleucine metabolism	No
Bladder-TCC	3-methylbutanoyl-CoA	MNXM471	ERBB3	Valine, leucine, and isoleucine metabolism	No
Bladder-TCC	(4-hydroxyphenyl)acetaldehyde	MNXM479	UTRN	Tyrosine metabolism	No
Bladder-TCC	decanoyl-CoA	MNXM486	FLG	Fatty acid biosynthesis	No
Bladder-TCC	trans-3-methylglutaconyl-CoA	MNXM504	ADCY2	Valine, leucine, and isoleucine metabolism	No
Bladder-TCC	trans-3-methylglutaconyl-CoA	MNXM504	ERBB3	Valine, leucine, and isoleucine metabolism	No
Bladder-TCC	5,10-methenyltetrahydrofolate	MNXM511	ERCC2	Folate metabolism	No
Bladder-TCC	2-methyl-3-oxobutanoyl-CoA	MNXM524	CHD8	Valine, leucine, and isoleucine metabolism	No
Bladder-TCC	phosphatidylserine (homo sapiens)	MNXM5273	DEPDC5	Glycerophospholipid metabolism	No
Bladder-TCC	UDP-D-glucose	MNXM52	KMT2C	Galactose metabolism	No
Bladder-TCC	3-phospho-hydroxypyruvate	MNXM541	LRP2	Glycine, serine, alanine and threonine metabolism	No
Bladder-TCC	3-phospho-hydroxypyruvate	MNXM541	MUC16	Glycine, serine, alanine and threonine metabolism	No
Bladder-TCC	cortisol	MNXM543	DNAH1	Steroid metabolism	No
Bladder-TCC	hexadecenoyl-CoA	MNXM56353	UTRN	Fatty acid oxidation	No
Bladder-TCC	2-methylbutanoyl-CoA	MNXM569	CHD8	Valine, leucine, and isoleucine metabolism	No
Bladder-TCC	5-hydroxy-L-tryptophan	MNXM570	ARHGAP35	Tryptophan metabolism	No
Bladder-TCC	5-hydroxy-L-tryptophan	MNXM570	GLI4	Tryptophan metabolism	No
Bladder-TCC	2-oxoglutaramate	MNXM575	CDH11	Urea cycle	No
Bladder-TCC	2-oxoglutaramate	MNXM575	SDK1	Urea cycle	No
Bladder-TCC	(2E)-decenoyl-CoA	MNXM580	KDM6A	Fatty acid oxidation	No
Bladder-TCC	(2E)-decenoyl-CoA	MNXM580	TP53	Fatty acid oxidation	No
Bladder-TCC	guanidinoacetate	MNXM587	CDH11	Urea cycle	No
Bladder-TCC	tyramine	MNXM603	UTRN	Tyrosine metabolism	No
Bladder-TCC	(R)-methylmalonyl-CoA	MNXM608	ERCC2	Valine, leucine, and isoleucine metabolism	No
Bladder-TCC	(R)-methylmalonyl-CoA	MNXM608	FGFR3	Valine, leucine, and isoleucine metabolism	No
Bladder-TCC	2-methylbut-2-enoyl-CoA	MNXM609	CHD8	Valine, leucine, and isoleucine metabolism	No
Bladder-TCC	folate	MNXM617	MEGF6	Folate metabolism	No
Bladder-TCC	O-4,8-dimethylnonanoyl-(R)-carnitine	MNXM65090	KDM6A	Fatty acid oxidation	No
Bladder-TCC	(R)-3-hydroxybutanoate	MNXM663	TP53	Butanoate metabolism	No
Bladder-TCC	sn-glycerol 3-phosphate	MNXM66	DEPDC5	Glycerophospholipid metabolism	No
Bladder-TCC	sn-glycerol 3-phosphate	MNXM66	FLG	Glycerophospholipid metabolism	No
Bladder-TCC	(3S)-hydroxydecanoyl-CoA	MNXM674	KDM6A	Fatty acid oxidation	Yes
Bladder-TCC	(3S)-hydroxydecanoyl-CoA	MNXM674	TP53	Fatty acid oxidation	No
Bladder-TCC	3-oxodecanoyl-CoA	MNXM677	KDM6A	Fatty acid oxidation	Yes
Bladder-TCC	3-oxodecanoyl-CoA	MNXM677	TP53	Fatty acid oxidation	No
Bladder-TCC	L-cysteinylglycine	MNXM683	KMT2D	Glutathione metabolism	No
Bladder-TCC	L-cysteinylglycine	MNXM683	MUC16	Glutathione metabolism	No
Bladder-TCC	L-cysteinylglycine	MNXM683	CDH11	Glutathione metabolism	No
Bladder-TCC	L-cysteinylglycine	MNXM683	LYST	Glutathione metabolism	No
Bladder-TCC	4-maleylacetoacetate	MNXM691	DNAH1	Tyrosine metabolism	No
Bladder-TCC	(2S,3S)-3-hydroxy-2-methylbutanoyl-CoA	MNXM701	CHD8	Valine, leucine, and isoleucine metabolism	No
Bladder-TCC	4-fumarylacetoacetate	MNXM708	DNAH1	Tyrosine metabolism	No
Bladder-TCC	phosphoenolpyruvate	MNXM73	NOTCH3	Glycolysis/gluconeogenesis	No
Bladder-TCC	glycerone phosphate	MNXM77	NSD1	Glycerophospholipid metabolism	No
Bladder-TCC	glycerone phosphate	MNXM77	NSD1	Glycolysis/gluconeogenesis	No
Bladder-TCC	L-lysine	MNXM78	AKAP9	Transport, extracellular	No
Bladder-TCC	L-lysine	MNXM78	PREX2	Transport, extracellular	No
Bladder-TCC	L-lysine	MNXM78	ERCC2	Transport, extracellular	Yes
Bladder-TCC	L-lysine	MNXM78	GLI4	Transport, mitochondrial	No
Bladder-TCC	(6S)-5,6,7,8-tetrahydrofolate	MNXM79	FLG	Folate metabolism	No
Bladder-TCC	(6S)-5,6,7,8-tetrahydrofolate	MNXM79	MEGF6	Folate metabolism	No
Bladder-TCC	5alpha-cholest-7-en-3beta-ol	MNXM810	GLI4	Cholesterol metabolism	No
Bladder-TCC	S(8)-aminomethyldihydrolipoylprotein	MNXM81221	LRP2	Glycine, serine, alanine and threonine metabolism	No
Bladder-TCC	S(8)-aminomethyldihydrolipoylprotein	MNXM81221	PPRC1	Glycine, serine, alanine and threonine metabolism	No
Bladder-TCC	5alpha-cholesta-7,24-dien-3beta-ol	MNXM830	GLI4	Cholesterol metabolism	No
Bladder-TCC	propanoyl-CoA	MNXM86	DNAH1	Fatty acid oxidation	No
Bladder-TCC	Hexadecenoyl carnitine	MNXM8716	UTRN	Fatty acid oxidation	No
Bladder-TCC	3-hydroxypropanoate	MNXM872	KDM6A	CoA metabolism	No
Bladder-TCC	trans-4-hydroxy-L-proline	MNXM87584	MUC16	Arginine and Proline Metabolism	No
Bladder-TCC	trans-4-hydroxy-L-proline	MNXM87584	NOTCH3	Arginine and Proline Metabolism	No
Bladder-TCC	5beta-cholestane-3alpha,7alpha-diol	MNXM875	DEPDC5	Bile acid biosynthesis	No
Bladder-TCC	5beta-cholestane-3alpha,7alpha-diol	MNXM875	MUC16	Bile acid biosynthesis	No
Bladder-TCC	L-glutamate	MNXM89557	KDM6A	Alanine and aspartate metabolism	Yes
Bladder-TCC	L-glutamate	MNXM89557	KMT2D	Glutathione metabolism	No
Bladder-TCC	L-glutamate	MNXM89557	KMT2D	Purine metabolism	No
Bladder-TCC	L-glutamate	MNXM89557	KMT2D	Pyrimidine metabolism	No
Bladder-TCC	L-glutamate	MNXM89557	ATM	Glutathione metabolism	No
Bladder-TCC	L-glutamate	MNXM89557	LYST	Glutathione metabolism	No
Bladder-TCC	O-octadecenoylcarnitine	MNXM8956	DIDO1	Fatty acid oxidation	No
Bladder-TCC	D-glucopyranose 1-phosphate	MNXM89588	KMT2C	Galactose metabolism	No
Bladder-TCC	glycerol	MNXM89612	ARVCF	Glycerophospholipid metabolism	No
Bladder-TCC	glycerol	MNXM89612	NCF2	Glycerophospholipid metabolism	No
Bladder-TCC	D-fructose 6-phosphate	MNXM89629	KDM6A	Glycolysis/gluconeogenesis	No
Bladder-TCC	D-fructose 6-phosphate	MNXM89629	NSD1	Glycolysis/gluconeogenesis	No
Bladder-TCC	5,6,7,8-tetrahydrobiopterin	MNXM89658	GLI4	Tetrahydrobiopterin metabolism	No
Bladder-TCC	isocitrate	MNXM89661	ERCC2	Citric acid cycle	Yes
Bladder-TCC	L-ornithine	MNXM89689	KDM6A	Urea cycle	No
Bladder-TCC	UDP-alpha-D-galactose	MNXM89795	KMT2C	Galactose metabolism	No
Bladder-TCC	cortisone	MNXM898	DNAH1	Steroid metabolism	No
Bladder-TCC	(S)-methylmalonyl-CoA	MNXM89955	ERCC2	Valine, leucine, and isoleucine metabolism	No
Bladder-TCC	(S)-methylmalonyl-CoA	MNXM89955	FGFR3	Valine, leucine, and isoleucine metabolism	No
Bladder-TCC	(R)-propane-1,2-diol	MNXM90191	TTN	Pyruvate metabolism	No
Bladder-TCC	6,7-dihydrobiopterin	MNXM90267	GLI4	Tetrahydrobiopterin metabolism	Yes
Bladder-TCC	choline	MNXM90	MEGF6	Glycerophospholipid metabolism	No
Bladder-TCC	5-phospho-alpha-D-ribose 1-diphosphate	MNXM91	DNAH1	NAD metabolism	No
Bladder-TCC	ubiquinol-10	MNXM9200	KMT2D	Oxidative phosphorylation	No
Bladder-TCC	ubiquinol-10	MNXM9200	TP53	Oxidative phosphorylation	No
Bladder-TCC	ubiquinol-10	MNXM9200	KMT2D	Pyrimidine metabolism	No
Bladder-TCC	L-cystine	MNXM927	MUC16	Methionine and cysteine metabolism	No
Bladder-TCC	succinyl-CoA	MNXM92	MYO7A	Citric acid cycle	No
Bladder-TCC	methacrylyl-CoA	MNXM947	KDM6A	Valine, leucine, and isoleucine metabolism	No
Bladder-TCC	L-tryptophan	MNXM94	BRWD1	Transport, extracellular	Yes
Bladder-TCC	4 4 dimethylcholesta 8 14 24 trienol	MNXM97101	KMT2D	Cholesterol metabolism	No
Bladder-TCC	zymosterol intermediate 2	MNXM97119	TENM2	Cholesterol metabolism	No
Bladder-TCC	Tetrahydrobiopterin-4a-carbinolamine	MNXM97271	GLI4	Tryptophan metabolism	Yes
Bladder-TCC	L-phenylalanine	MNXM97	CHD8	Transport, extracellular	No
Bladder-TCC	L-phenylalanine	MNXM97	PREX2	Transport, extracellular	No
Bladder-TCC	3alpha-hydroxy-5alpha-androstan-17-one	MNXM995	MEGF6	Steroid metabolism	No
Bladder-TCC	3alpha-hydroxy-5alpha-androstan-17-one	MNXM995	PCLO	Steroid metabolism	No
Bladder-TCC	lipoylprotein	MNXM998	LRP2	Glycine, serine, alanine and threonine metabolism	No
Bladder-TCC	lipoylprotein	MNXM998	PPRC1	Glycine, serine, alanine and threonine metabolism	No
Bladder-TCC	Malonyl-Carnitin	MNXMK_0078	BRWD1	Fatty acid oxidation	No
Bladder-TCC	Malonyl-Carnitin	MNXMK_0078	LRP2	Fatty acid oxidation	No
Cervix-SCC	(R)-S-lactoylglutathione	MNXM1253	MED1	Pyruvate metabolism	No
Cervix-SCC	L-2-aminoadipate	MNXM268	MON2	Lysine metabolism	No
Cervix-SCC	7,8-dihydrofolate	MNXM281	MED1	Folate metabolism	No
Cervix-SCC	2-methyl-3-oxopropanoate	MNXM305	MED1	Valine, leucine, and isoleucine metabolism	No
Cervix-SCC	D-glucosamine 6-phosphate	MNXM370	MON2	Aminosugar metabolism	No
Cervix-SCC	4,8-dimethylnonanoyl-CoA	MNXM37161	MON2	Fatty acid oxidation	No
Cervix-SCC	O-4,8-dimethylnonanoyl-(R)-carnitine	MNXM65090	MON2	Fatty acid oxidation	No
Cervix-SCC	(6S)-5,6,7,8-tetrahydrofolate	MNXM79	MED1	Folate metabolism	No
Cervix-SCC	D-fructose 6-phosphate	MNXM89629	MON2	Glycolysis/gluconeogenesis	No
TCGA-LAML	geranyl diphosphate	MNXM100	PTPN11	Cholesterol metabolism	No
TCGA-LAML	(R)-lipoamide	MNXM1024	FLT3	Glycine, serine, alanine and threonine metabolism	No
TCGA-LAML	(R)-lipoamide	MNXM1024	PTPN11	Glycine, serine, alanine and threonine metabolism	No
TCGA-LAML	(5-hydroxyindol-3-yl)acetaldehyde	MNXM1057	PLCE1	Tryptophan metabolism	No
TCGA-LAML	(5-hydroxyindol-3-yl)acetaldehyde	MNXM1057	RUNX1	Tryptophan metabolism	Yes
TCGA-LAML	aminoacetone	MNXM1106	KRAS	Glycine, serine, alanine and threonine metabolism	No
TCGA-LAML	(2S)-2-amino-3-oxobutanoate	MNXM114087	KRAS	Glycine, serine, alanine and threonine metabolism	No
TCGA-LAML	(3R,5S)-1-pyrroline-3-hydroxy-5-carboxylate	MNXM114091	DNMT3A	Arginine and Proline Metabolism	No
TCGA-LAML	(3R,5S)-1-pyrroline-3-hydroxy-5-carboxylate	MNXM114091	KIT	Arginine and Proline Metabolism	No
TCGA-LAML	L-proline	MNXM114	RUNX1	Arginine and Proline Metabolism	Yes
TCGA-LAML	L-proline	MNXM114	TTN	Arginine and Proline Metabolism	No
TCGA-LAML	urea	MNXM117	PLCE1	Arginine and Proline Metabolism	No
TCGA-LAML	putrescine	MNXM118	PLCE1	Arginine and Proline Metabolism	No
TCGA-LAML	(S)-propane-1,2-diol	MNXM1255	TP53	Pyruvate metabolism	No
TCGA-LAML	IMP	MNXM125	TP53	Purine metabolism	No
TCGA-LAML	L-glutamyl 5-phosphate	MNXM1280	TTN	Urea cycle	No
TCGA-LAML	citrate	MNXM131	IDH	Citric acid cycle	No
TCGA-LAML	dimethylallyl diphosphate	MNXM132	PTPN11	Cholesterol metabolism	No
TCGA-LAML	acetoacetyl-CoA	MNXM133	FLT3	Tryptophan metabolism	No
TCGA-LAML	acetoacetyl-CoA	MNXM133	NRAS	Tryptophan metabolism	No
TCGA-LAML	L-threonine	MNXM142	TP53	Transport, extracellular	No
TCGA-LAML	D-ribulose 5-phosphate	MNXM145	IDH	Pentose phosphate pathway	No
TCGA-LAML	Propenoyl-CoA	MNXM146307	TP53	Propanoate metabolism	No
TCGA-LAML	3-Hydroxypropionyl-CoA	MNXM146350	TP53	beta-Alanine metabolism	Yes
TCGA-LAML	4 4 dimethylzymosterol	MNXM146507	DNMT3A	Cholesterol metabolism	No
TCGA-LAML	4 4 dimethylzymosterol	MNXM146507	RUNX1	Cholesterol metabolism	No
TCGA-LAML	thioredoxin disulfide	MNXM148	FLT3	Nucleotide interconversion	No
TCGA-LAML	N-methylethanolamine phosphate	MNXM1491	FLT3	Sphingolipid metabolism	No
TCGA-LAML	acetoacetate	MNXM154	NRAS	Cholesterol metabolism	No
TCGA-LAML	D-glucopyranose 6-phosphate	MNXM160	IDH	Pentose phosphate pathway	No
TCGA-LAML	D-glucopyranose 6-phosphate	MNXM160	IDH1	Pentose phosphate pathway	No
TCGA-LAML	1-pyrroline-5-carboxylate	MNXM1617	RUNX1	Arginine and Proline Metabolism	No
TCGA-LAML	1-pyrroline-5-carboxylate	MNXM1617	TTN	Arginine and Proline Metabolism	No
TCGA-LAML	dihydrolipoylprotein	MNXM1663	TP53	Glycine, serine, alanine and threonine metabolism	No
TCGA-LAML	S-adenosyl-L-methionine	MNXM16	FLT3	Glycerophospholipid metabolism	No
TCGA-LAML	S-adenosyl-L-methionine	MNXM16	FLT3	Sphingolipid metabolism	No
TCGA-LAML	(S)-lactate	MNXM179	RUNX1	Pyruvate metabolism	No
TCGA-LAML	(6R)-5,10-methylenetetrahydrofolate	MNXM183	IDH	Folate metabolism	No
TCGA-LAML	(6R)-5,10-methylenetetrahydrofolate	MNXM183	IDH1	Folate metabolism	Yes
TCGA-LAML	(6R)-5,10-methylenetetrahydrofolate	MNXM183	IDH	Glycine, serine, alanine and threonine metabolism	No
TCGA-LAML	(6R)-5,10-methylenetetrahydrofolate	MNXM183	IDH1	Glycine, serine, alanine and threonine metabolism	Yes
TCGA-LAML	(6R)-5,10-methylenetetrahydrofolate	MNXM183	TTN	Glycine, serine, alanine and threonine metabolism	No
TCGA-LAML	Octadecenoyl-CoA	MNXM1848	TP53	Fatty acid biosynthesis	No
TCGA-LAML	Octadecenoyl-CoA	MNXM1848	ASXL1	Fatty acid oxidation	No
TCGA-LAML	D-glycerate	MNXM189	NRAS	Glyoxylate and dicarboxylate metabolism	No
TCGA-LAML	(5-hydroxyindol-3-yl)acetate	MNXM1961	PLCE1	Tryptophan metabolism	No
TCGA-LAML	(5-hydroxyindol-3-yl)acetate	MNXM1961	RUNX1	Tryptophan metabolism	Yes
TCGA-LAML	Fe(3+)	MNXM196	DNMT3A	Vitamin B2 metabolism	No
TCGA-LAML	Fe(3+)	MNXM196	RUNX1	Vitamin B2 metabolism	No
TCGA-LAML	(S)-3-hydroxy-3-methylglutaryl-CoA	MNXM197	FLT3	Cholesterol metabolism	No
TCGA-LAML	(S)-3-hydroxy-3-methylglutaryl-CoA	MNXM197	NRAS	Cholesterol metabolism	No
TCGA-LAML	L-valine	MNXM199	IDH	Transport, mitochondrial	No
TCGA-LAML	L-valine	MNXM199	IDH2	Transport, mitochondrial	Yes
TCGA-LAML	Phosphatidylcholine (homo sapiens)	MNXM2028	FLT3	Glycerophospholipid metabolism	No
TCGA-LAML	(S)-3-amino-2-methylpropanoate	MNXM2053	IDH	Valine, leucine, and isoleucine metabolism	No
TCGA-LAML	(S)-3-amino-2-methylpropanoate	MNXM2053	IDH2	Valine, leucine, and isoleucine metabolism	No
TCGA-LAML	2-oxoglutarate	MNXM20	IDH	Glutamate metabolism	No
TCGA-LAML	hypoxanthine	MNXM213	FLT3	Purine metabolism	No
TCGA-LAML	tetradecanoyl-CoA	MNXM224	NMUR2	Fatty acid biosynthesis	Yes
TCGA-LAML	tetradecanoyl-CoA	MNXM224	NRAS	Fatty acid biosynthesis	No
TCGA-LAML	N,N-dimethylethanolamine phosphate	MNXM2261	FLT3	Sphingolipid metabolism	No
TCGA-LAML	R total Coenzyme A	MNXM2279	TP53	R group biosynthesis	No
TCGA-LAML	phosphocholine	MNXM229	FLT3	Glycerophospholipid metabolism	No
TCGA-LAML	L-isoleucine	MNXM231	ASXL1	Transport, mitochondrial	No
TCGA-LAML	L-isoleucine	MNXM231	PTPN11	Transport, mitochondrial	No
TCGA-LAML	butanoyl-CoA	MNXM233	ASXL1	Fatty acid oxidation	No
TCGA-LAML	orotate	MNXM235	FLT3	Pyrimidine metabolism	No
TCGA-LAML	(S)-lactaldehyde	MNXM2387	TP53	Pyruvate metabolism	No
TCGA-LAML	3-methyl-2-oxobutanoate	MNXM238	IDH	Valine, leucine, and isoleucine metabolism	No
TCGA-LAML	3-methyl-2-oxobutanoate	MNXM238	IDH2	Valine, leucine, and isoleucine metabolism	No
TCGA-LAML	3-oxopropanoate	MNXM244	TP53	Propanoate metabolism	Yes
TCGA-LAML	L-glutamate 5-semialdehyde	MNXM245	TTN	Urea cycle	No
TCGA-LAML	succinate	MNXM25	NRAS	Citric acid cycle	No
TCGA-LAML	3-phospho-D-glyceroyl phosphate	MNXM261	FLT3	Glycolysis/gluconeogenesis	No
TCGA-LAML	7,8-dihydrofolate	MNXM281	TP53	Folate metabolism	No
TCGA-LAML	7,8-dihydrofolate	MNXM281	TP53	Nucleotide interconversion	No
TCGA-LAML	7,8-dihydrofolate	MNXM281	PLCE1	Folate metabolism	No
TCGA-LAML	CDP-choline	MNXM283	FLT3	Glycerophospholipid metabolism	No
TCGA-LAML	glycine	MNXM29	PLCE1	Glycine, serine, alanine and threonine metabolism	No
TCGA-LAML	glycine	MNXM29	TP53	Glycine, serine, alanine and threonine metabolism	No
TCGA-LAML	6-phospho-D-gluconate	MNXM325	IDH	Pentose phosphate pathway	No
TCGA-LAML	6-phospho-D-gluconate	MNXM325	PLCE1	Pentose phosphate pathway	No
TCGA-LAML	estrone	MNXM327	PLCE1	Steroid metabolism	No
TCGA-LAML	estrone	MNXM327	TP53	Steroid metabolism	No
TCGA-LAML	agmatine	MNXM328	PLCE1	Arginine and Proline Metabolism	No
TCGA-LAML	L-alanine	MNXM32	IDH	Glycine, serine, alanine and threonine metabolism	No
TCGA-LAML	inosine	MNXM334	FLT3	Purine metabolism	No
TCGA-LAML	alpha-D-galactose 1-phosphate	MNXM336	PLCE1	Galactose metabolism	No
TCGA-LAML	octanoyl-CoA	MNXM342	FLT3	Fatty acid biosynthesis	No
TCGA-LAML	(2E,6E)-farnesyl diphosphate	MNXM34	PTPN11	Cholesterol metabolism	No
TCGA-LAML	17beta-estradiol	MNXM358	PLCE1	Steroid metabolism	No
TCGA-LAML	17beta-estradiol	MNXM358	TP53	Steroid metabolism	No
TCGA-LAML	4alpha-methyl-5alpha-cholesta-8,24-dien-3-one	MNXM36392	FLT3	Cholesterol metabolism	No
TCGA-LAML	dodecanoyl-CoA	MNXM363	NMUR2	Fatty acid biosynthesis	Yes
TCGA-LAML	dodecanoyl-CoA	MNXM363	NRAS	Fatty acid biosynthesis	No
TCGA-LAML	4,8-dimethylnonanoyl-CoA	MNXM37161	KIT	Fatty acid oxidation	No
TCGA-LAML	3-hydroxypyruvate	MNXM392	NRAS	Glycine, serine, alanine and threonine metabolism	No
TCGA-LAML	malonyl-CoA	MNXM40	IDH	Fatty acid oxidation	No
TCGA-LAML	malonyl-CoA	MNXM40	PTPN11	Fatty acid oxidation	No
TCGA-LAML	D-glucose	MNXM41	KIT	Glycolysis/gluconeogenesis	No
TCGA-LAML	ITP	MNXM423	IDH	Nucleotide interconversion	No
TCGA-LAML	ITP	MNXM423	IDH1	Nucleotide interconversion	No
TCGA-LAML	6-phospho-D-glucono-1,5-lactone	MNXM429	IDH	Pentose phosphate pathway	No
TCGA-LAML	6-phospho-D-glucono-1,5-lactone	MNXM429	IDH1	Pentose phosphate pathway	No
TCGA-LAML	gamma-L-glutamyl-D-alanine	MNXM4594	FLT3	Glutathione metabolism	No
TCGA-LAML	gamma-L-glutamyl-D-alanine	MNXM4594	KIT	Glutathione metabolism	No
TCGA-LAML	decanoyl-CoA	MNXM486	NMUR2	Fatty acid biosynthesis	No
TCGA-LAML	decanoyl-CoA	MNXM486	NRAS	Fatty acid biosynthesis	No
TCGA-LAML	2'-deoxyuridine	MNXM492	PLCE1	Nucleotide interconversion	No
TCGA-LAML	IDP	MNXM495	IDH	Glycolysis/gluconeogenesis	No
TCGA-LAML	IDP	MNXM495	IDH1	Glycolysis/gluconeogenesis	No
TCGA-LAML	5,10-methenyltetrahydrofolate	MNXM511	PLCE1	Folate metabolism	No
TCGA-LAML	5,10-methenyltetrahydrofolate	MNXM511	TTN	Folate metabolism	Yes
TCGA-LAML	phosphatidylserine (homo sapiens)	MNXM5273	PTPN11	Glycerophospholipid metabolism	No
TCGA-LAML	phosphatidylserine (homo sapiens)	MNXM5273	TTN	Glycerophospholipid metabolism	No
TCGA-LAML	R group 1 Coenzyme A homo sapiens	MNXM5286	TP53	R group biosynthesis	No
TCGA-LAML	UDP-D-glucose	MNXM52	PLCE1	Galactose metabolism	No
TCGA-LAML	ferrocytochrome c	MNXM537	KIT	Oxidative phosphorylation	No
TCGA-LAML	hexanoyl-CoA	MNXM553	IDH	Fatty acid oxidation	No
TCGA-LAML	hexanoyl-CoA	MNXM553	IDH1	Fatty acid oxidation	Yes
TCGA-LAML	hexadecenoyl-CoA	MNXM56353	ASXL1	Fatty acid oxidation	No
TCGA-LAML	(R)-5-phosphomevalonate	MNXM567	FLT3	Cholesterol metabolism	No
TCGA-LAML	(R)-5-phosphomevalonate	MNXM567	PTPN11	Cholesterol metabolism	No
TCGA-LAML	L-methionine	MNXM61	TTN	Transport, extracellular	No
TCGA-LAML	2'-deoxyadenosine	MNXM625	NRAS	Nucleotide interconversion	No
TCGA-LAML	O-4,8-dimethylnonanoyl-(R)-carnitine	MNXM65090	KIT	Fatty acid oxidation	No
TCGA-LAML	(R)-5-diphosphomevalonate	MNXM689	FLT3	Cholesterol metabolism	No
TCGA-LAML	(R)-5-diphosphomevalonate	MNXM689	PTPN11	Cholesterol metabolism	No
TCGA-LAML	(2E)-hexenoyl-CoA	MNXM753	IDH	Fatty acid oxidation	No
TCGA-LAML	(2E)-hexenoyl-CoA	MNXM753	IDH1	Fatty acid oxidation	Yes
TCGA-LAML	2-deoxy-alpha-D-ribose 1-phosphate	MNXM789	NRAS	Purine metabolism	No
TCGA-LAML	L-lysine	MNXM78	IDH1	Transport, extracellular	No
TCGA-LAML	L-lysine	MNXM78	NRAS	Transport, mitochondrial	No
TCGA-LAML	5alpha-cholest-7-en-3beta-ol	MNXM810	FLT3	Cholesterol metabolism	No
TCGA-LAML	S(8)-aminomethyldihydrolipoamide	MNXM81220	PLCE1	Glycine, serine, alanine and threonine metabolism	No
TCGA-LAML	S(8)-aminomethyldihydrolipoamide	MNXM81220	TP53	Glycine, serine, alanine and threonine metabolism	No
TCGA-LAML	S(8)-aminomethyldihydrolipoylprotein	MNXM81221	TP53	Glycine, serine, alanine and threonine metabolism	No
TCGA-LAML	5alpha-cholesta-7,24-dien-3beta-ol	MNXM830	FLT3	Cholesterol metabolism	No
TCGA-LAML	isopentenyl diphosphate	MNXM83	FLT3	Cholesterol metabolism	No
TCGA-LAML	isopentenyl diphosphate	MNXM83	PTPN11	Cholesterol metabolism	No
TCGA-LAML	coenzyme Q10	MNXM8440	FLT3	Oxidative phosphorylation	No
TCGA-LAML	coenzyme Q10	MNXM8440	PLCE1	Oxidative phosphorylation	No
TCGA-LAML	Hexadecenoyl carnitine	MNXM8716	ASXL1	Fatty acid oxidation	No
TCGA-LAML	3-hydroxypropanoate	MNXM872	TP53	CoA metabolism	Yes
TCGA-LAML	trans-4-hydroxy-L-proline	MNXM87584	DNMT3A	Arginine and Proline Metabolism	No
TCGA-LAML	trans-4-hydroxy-L-proline	MNXM87584	KIT	Arginine and Proline Metabolism	No
TCGA-LAML	hexadecanoyl-CoA	MNXM88	TP53	R group biosynthesis	Yes
TCGA-LAML	L-glutamate	MNXM89557	TTN	Purine metabolism	No
TCGA-LAML	L-glutamate	MNXM89557	TTN	Pyrimidine metabolism	No
TCGA-LAML	L-glutamate	MNXM89557	KIT	Glutathione metabolism	No
TCGA-LAML	D-glucopyranose 1-phosphate	MNXM89588	PLCE1	Galactose metabolism	No
TCGA-LAML	UDP-alpha-D-galactose	MNXM89795	PLCE1	Galactose metabolism	No
TCGA-LAML	choline	MNXM90	FLT3	Glycerophospholipid metabolism	No
TCGA-LAML	choline	MNXM90	IDH	Glycerophospholipid metabolism	No
TCGA-LAML	ubiquinol-10	MNXM9200	FLT3	Fatty acid oxidation	No
TCGA-LAML	ubiquinol-10	MNXM9200	PLCE1	Fatty acid oxidation	No
TCGA-LAML	ubiquinol-10	MNXM9200	FLT3	Oxidative phosphorylation	No
TCGA-LAML	ubiquinol-10	MNXM9200	PLCE1	Oxidative phosphorylation	No
TCGA-LAML	ubiquinol-10	MNXM9200	FLT3	Pyrimidine metabolism	No
TCGA-LAML	ubiquinol-10	MNXM9200	PLCE1	Pyrimidine metabolism	No
TCGA-LAML	L-cystine	MNXM927	ASXL1	Methionine and cysteine metabolism	No
TCGA-LAML	succinyl-CoA	MNXM92	NRAS	Citric acid cycle	No
TCGA-LAML	fumarate	MNXM93	NRAS	Tyrosine metabolism	No
TCGA-LAML	5-oxo-L-proline	MNXM964	FLT3	Glutathione metabolism	No
TCGA-LAML	thioredoxin	MNXM96993	FLT3	Nucleotide interconversion	No
TCGA-LAML	4 4 dimethylcholesta 8 14 24 trienol	MNXM97101	DNMT3A	Cholesterol metabolism	No
TCGA-LAML	4 4 dimethylcholesta 8 14 24 trienol	MNXM97101	RUNX1	Cholesterol metabolism	No
TCGA-LAML	zymosterol intermediate 2	MNXM97119	FLT3	Cholesterol metabolism	No
TCGA-LAML	Tetrahydrobiopterin-4a-carbinolamine	MNXM97271	DNMT3A	Tryptophan metabolism	No
TCGA-LAML	lipoylprotein	MNXM998	TP53	Glycine, serine, alanine and threonine metabolism	No
TCGA-LAML	Malonyl-Carnitin	MNXMK_0078	IDH	Fatty acid oxidation	No
TCGA-LAML	Malonyl-Carnitin	MNXMK_0078	PTPN11	Fatty acid oxidation	No
ColoRect-AdenoCA	geranyl diphosphate	MNXM100	TRPS1	Cholesterol metabolism	No
ColoRect-AdenoCA	geranyl diphosphate	MNXM100	UNC80	Cholesterol metabolism	No
ColoRect-AdenoCA	(R)-lipoamide	MNXM1024	TTN	Glycine, serine, alanine and threonine metabolism	No
ColoRect-AdenoCA	O-acetyl-(R)-carnitine	MNXM1028	KIFC2	Fatty acid oxidation	No
ColoRect-AdenoCA	O-acetyl-(R)-carnitine	MNXM1028	SCAF4	Fatty acid oxidation	No
ColoRect-AdenoCA	O-acetyl-(R)-carnitine	MNXM1028	CDH8	Fatty acid oxidation	No
ColoRect-AdenoCA	O-acetyl-(R)-carnitine	MNXM1028	RYR3	Fatty acid oxidation	No
ColoRect-AdenoCA	3-hydroxy-2-methylpropanoyl-CoA	MNXM1034	SCAF4	Valine, leucine, and isoleucine metabolism	No
ColoRect-AdenoCA	(5-hydroxyindol-3-yl)acetaldehyde	MNXM1057	KCNA5	Tryptophan metabolism	No
ColoRect-AdenoCA	(5-hydroxyindol-3-yl)acetaldehyde	MNXM1057	PKN1	Tryptophan metabolism	No
ColoRect-AdenoCA	aminoacetone	MNXM1106	SMAD2	Glycine, serine, alanine and threonine metabolism	No
ColoRect-AdenoCA	Fe(2+)	MNXM111	SMAD2	Heme metabolism	No
ColoRect-AdenoCA	ferricytochrome c	MNXM114072	FAT4	Oxidative phosphorylation	No
ColoRect-AdenoCA	(2S)-2-amino-3-oxobutanoate	MNXM114087	SMAD2	Glycine, serine, alanine and threonine metabolism	No
ColoRect-AdenoCA	(3R,5S)-1-pyrroline-3-hydroxy-5-carboxylate	MNXM114091	LRP2	Arginine and Proline Metabolism	No
ColoRect-AdenoCA	(3R,5S)-1-pyrroline-3-hydroxy-5-carboxylate	MNXM114091	PAPPA	Arginine and Proline Metabolism	No
ColoRect-AdenoCA	(3R,5S)-1-pyrroline-3-hydroxy-5-carboxylate	MNXM114091	COL15A1	Arginine and Proline Metabolism	No
ColoRect-AdenoCA	(3R,5S)-1-pyrroline-3-hydroxy-5-carboxylate	MNXM114091	RP1L1	Arginine and Proline Metabolism	No
ColoRect-AdenoCA	L-proline	MNXM114	PCDHB7	Arginine and Proline Metabolism	No
ColoRect-AdenoCA	(R)-pantetheine	MNXM1154	KRAS	CoA metabolism	No
ColoRect-AdenoCA	(R)-pantetheine	MNXM1154	PCDHB13	CoA metabolism	No
ColoRect-AdenoCA	urea	MNXM117	PCLO	Urea cycle	No
ColoRect-AdenoCA	7alpha,12alpha-dihydroxy-5beta-cholestan-3-one	MNXM1180	PIK3CA	Bile acid biosynthesis	No
ColoRect-AdenoCA	cysteamine	MNXM1226	KRAS	CoA metabolism	No
ColoRect-AdenoCA	cysteamine	MNXM1226	PCDHB13	CoA metabolism	No
ColoRect-AdenoCA	(R)-S-lactoylglutathione	MNXM1253	AHNAK2	Pyruvate metabolism	No
ColoRect-AdenoCA	(S)-propane-1,2-diol	MNXM1255	ATM	Pyruvate metabolism	Yes
ColoRect-AdenoCA	(S)-propane-1,2-diol	MNXM1255	SPTA1	Pyruvate metabolism	No
ColoRect-AdenoCA	(R)-dihydrolipoamide	MNXM1277	TTN	Glycine, serine, alanine and threonine metabolism	No
ColoRect-AdenoCA	L-ascorbate	MNXM129	SMAD2	Vitamin C metabolism	No
ColoRect-AdenoCA	citrate	MNXM131	KCNA5	Citric acid cycle	No
ColoRect-AdenoCA	citrate	MNXM131	TP53	Citric acid cycle	No
ColoRect-AdenoCA	dimethylallyl diphosphate	MNXM132	TRPS1	Cholesterol metabolism	No
ColoRect-AdenoCA	dimethylallyl diphosphate	MNXM132	UNC80	Cholesterol metabolism	No
ColoRect-AdenoCA	acetoacetyl-CoA	MNXM133	FAT4	Propanoate metabolism	No
ColoRect-AdenoCA	acetoacetyl-CoA	MNXM133	SMAD2	Propanoate metabolism	No
ColoRect-AdenoCA	acetoacetyl-CoA	MNXM133	SCAF4	Tryptophan metabolism	No
ColoRect-AdenoCA	L-histidine	MNXM134	LRP1B	Transport, extracellular	No
ColoRect-AdenoCA	L-histidine	MNXM134	SPTA1	Transport, extracellular	No
ColoRect-AdenoCA	7alpha-hydroxy-5beta-cholestan-3-one	MNXM1367	STK31	Bile acid biosynthesis	No
ColoRect-AdenoCA	L-leucine	MNXM140	APC	Transport, extracellular	No
ColoRect-AdenoCA	L-leucine	MNXM140	KRAS	Transport, extracellular	No
ColoRect-AdenoCA	L-threonine	MNXM142	LRP2	Transport, extracellular	No
ColoRect-AdenoCA	beta-alanine	MNXM144	RYR3	beta-Alanine metabolism	No
ColoRect-AdenoCA	3-(4-Hydroxyphenyl)pyruvate	MNXM145630	KIFC2	Tyrosine metabolism	No
ColoRect-AdenoCA	3-(4-Hydroxyphenyl)pyruvate	MNXM145630	TTN	Tyrosine metabolism	No
ColoRect-AdenoCA	D-ribulose 5-phosphate	MNXM145	MXRA5	Pentose phosphate pathway	No
ColoRect-AdenoCA	D-ribulose 5-phosphate	MNXM145	VCAN	Pentose phosphate pathway	No
ColoRect-AdenoCA	D-ribulose 5-phosphate	MNXM145	UNC80	Pentose phosphate pathway	No
ColoRect-AdenoCA	Propenoyl-CoA	MNXM146307	SYNE1	Propanoate metabolism	No
ColoRect-AdenoCA	3-Hydroxypropionyl-CoA	MNXM146350	SCN9A	beta-Alanine metabolism	No
ColoRect-AdenoCA	3-Hydroxypropionyl-CoA	MNXM146350	SYNE1	beta-Alanine metabolism	No
ColoRect-AdenoCA	4 4 dimethylzymosterol	MNXM146507	PKN1	Cholesterol metabolism	Yes
ColoRect-AdenoCA	N-methylethanolamine phosphate	MNXM1491	VCAN	Sphingolipid metabolism	No
ColoRect-AdenoCA	glutathione disulfide	MNXM151	ARID1A	Glutathione metabolism	Yes
ColoRect-AdenoCA	glutathione disulfide	MNXM151	TP53	Glutathione metabolism	No
ColoRect-AdenoCA	glutathione disulfide	MNXM151	APC	Glutathione metabolism	No
ColoRect-AdenoCA	acetoacetate	MNXM154	TP53	Butanoate metabolism	No
ColoRect-AdenoCA	D-alanine	MNXM156	FAT4	Alanine and aspartate metabolism	No
ColoRect-AdenoCA	alpha-D-ribose 5-phosphate	MNXM15900	RYR3	Pentose phosphate pathway	No
ColoRect-AdenoCA	alpha-D-ribose 5-phosphate	MNXM15900	UNC80	Pentose phosphate pathway	No
ColoRect-AdenoCA	1-pyrroline-5-carboxylate	MNXM1617	PCDHB7	Arginine and Proline Metabolism	No
ColoRect-AdenoCA	S-adenosyl-L-methionine	MNXM16	PIEZO2	Glycerophospholipid metabolism	No
ColoRect-AdenoCA	S-adenosyl-L-methionine	MNXM16	PIEZO2	Sphingolipid metabolism	No
ColoRect-AdenoCA	(R)-carnitine	MNXM173	ZNF423	Fatty acid oxidation	No
ColoRect-AdenoCA	hydroxyacetone	MNXM1744	ATM	Pyruvate metabolism	No
ColoRect-AdenoCA	hydroxyacetone	MNXM1744	SPTA1	Pyruvate metabolism	No
ColoRect-AdenoCA	11-cis-retinal	MNXM1793	THSD7B	Vitamin A metabolism	No
ColoRect-AdenoCA	11-cis-retinal	MNXM1793	ZFHX4	Vitamin A metabolism	No
ColoRect-AdenoCA	(6R)-5,10-methylenetetrahydrofolate	MNXM183	KCNA5	Folate metabolism	No
ColoRect-AdenoCA	Octadecenoyl-CoA	MNXM1848	LRP2	Fatty acid oxidation	No
ColoRect-AdenoCA	phosphatidylethanolamine (homo sapiens)	MNXM1850	MDN1	Glycerophospholipid metabolism	No
ColoRect-AdenoCA	phosphatidylethanolamine (homo sapiens)	MNXM1850	NEB	Glycerophospholipid metabolism	No
ColoRect-AdenoCA	D-xylulose 5-phosphate	MNXM186	MDN1	Pentose phosphate pathway	No
ColoRect-AdenoCA	phosphoethanolamine	MNXM187	LRP1B	Glycerophospholipid metabolism	No
ColoRect-AdenoCA	4-aminobutanoate	MNXM192	LRP2	Glutamate metabolism	No
ColoRect-AdenoCA	(5-hydroxyindol-3-yl)acetate	MNXM1961	KCNA5	Tryptophan metabolism	No
ColoRect-AdenoCA	(5-hydroxyindol-3-yl)acetate	MNXM1961	PKN1	Tryptophan metabolism	No
ColoRect-AdenoCA	(S)-3-hydroxy-3-methylglutaryl-CoA	MNXM197	SCAF4	Cholesterol metabolism	No
ColoRect-AdenoCA	(S)-3-hydroxy-3-methylglutaryl-CoA	MNXM197	TTN	Cholesterol metabolism	No
ColoRect-AdenoCA	L-valine	MNXM199	TP53	Transport, extracellular	No
ColoRect-AdenoCA	S-adenosyl-L-homocysteine	MNXM19	VCAN	Glycine, serine, alanine and threonine metabolism	No
ColoRect-AdenoCA	S-adenosyl-L-homocysteine	MNXM19	PIEZO2	Urea cycle	No
ColoRect-AdenoCA	Phosphatidylcholine (homo sapiens)	MNXM2028	AHNAK2	Glycerophospholipid metabolism	No
ColoRect-AdenoCA	(S)-3-amino-2-methylpropanoate	MNXM2053	SCAF4	Valine, leucine, and isoleucine metabolism	No
ColoRect-AdenoCA	dopamine	MNXM205	SYNE1	Tyrosine metabolism	No
ColoRect-AdenoCA	2-oxoglutarate	MNXM20	PTPRT	Citric acid cycle	No
ColoRect-AdenoCA	3-phenylpyruvate	MNXM210	ZNF423	Phenylalanine metabolism	No
ColoRect-AdenoCA	(2E)-butenoyl-CoA	MNXM214	ZNF423	Tryptophan metabolism	No
ColoRect-AdenoCA	acetyl-CoA	MNXM21	COL15A1	Fatty acid oxidation	No
ColoRect-AdenoCA	acetyl-CoA	MNXM21	LRP12	Tryptophan metabolism	No
ColoRect-AdenoCA	acetyl-CoA	MNXM21	ZNF423	Glycolysis/gluconeogenesis	Yes
ColoRect-AdenoCA	9-cis-retinal	MNXM2209	ARID1A	Vitamin A metabolism	No
ColoRect-AdenoCA	9-cis-retinal	MNXM2209	BEND2	Vitamin A metabolism	No
ColoRect-AdenoCA	apo-[acyl-carrier protein]	MNXM2214	KRAS	CoA metabolism	No
ColoRect-AdenoCA	apo-[acyl-carrier protein]	MNXM2214	PCDHB13	CoA metabolism	No
ColoRect-AdenoCA	tetradecanoyl-CoA	MNXM224	FBXW7	Fatty acid biosynthesis	No
ColoRect-AdenoCA	N,N-dimethylethanolamine phosphate	MNXM2261	VCAN	Sphingolipid metabolism	No
ColoRect-AdenoCA	butanoyl-CoA	MNXM233	LRP2	Fatty acid oxidation	No
ColoRect-AdenoCA	butanoyl-CoA	MNXM233	PIEZO2	Fatty acid oxidation	No
ColoRect-AdenoCA	orotate	MNXM235	TP53	Pyrimidine metabolism	No
ColoRect-AdenoCA	glyceraldehyde 3-phosphate	MNXM2378	PRKCG	Glycolysis/gluconeogenesis	No
ColoRect-AdenoCA	glyceraldehyde 3-phosphate	MNXM2378	FBXW7	Pentose phosphate pathway	No
ColoRect-AdenoCA	10-formyltetrahydrofolate	MNXM237	COL15A1	Folate metabolism	No
ColoRect-AdenoCA	(S)-lactaldehyde	MNXM2387	ATM	Pyruvate metabolism	No
ColoRect-AdenoCA	(S)-lactaldehyde	MNXM2387	SPTA1	Pyruvate metabolism	No
ColoRect-AdenoCA	pyruvate	MNXM23	FBXW7	Glycolysis/gluconeogenesis	No
ColoRect-AdenoCA	pyruvate	MNXM23	ZNF423	Pyruvate metabolism	No
ColoRect-AdenoCA	phosphatidylinositol (homo sapiens)	MNXM2416	TP53	Glycerophospholipid metabolism	No
ColoRect-AdenoCA	2E-tetradecenoyl-[acp]	MNXM24297	KRAS	Fatty acid biosynthesis	No
ColoRect-AdenoCA	2E-tetradecenoyl-[acp]	MNXM24297	PCDHB13	Fatty acid biosynthesis	No
ColoRect-AdenoCA	3-oxopropanoate	MNXM244	SCN9A	Propanoate metabolism	No
ColoRect-AdenoCA	3-oxopropanoate	MNXM244	SYNE1	Propanoate metabolism	No
ColoRect-AdenoCA	3-oxo-hexadecanoyl-[acp]	MNXM24578	PTPRT	Fatty acid biosynthesis	No
ColoRect-AdenoCA	L-glutamate 5-semialdehyde	MNXM245	KRAS	Urea cycle	No
ColoRect-AdenoCA	L-glutamate 5-semialdehyde	MNXM245	PCLO	Urea cycle	No
ColoRect-AdenoCA	3-sulfinopyruvate	MNXM2484	PCDHB7	Methionine and cysteine metabolism	No
ColoRect-AdenoCA	3-sulfinopyruvate	MNXM2484	PCLO	Methionine and cysteine metabolism	No
ColoRect-AdenoCA	L-dehydroascorbate	MNXM250	SMAD2	Heme metabolism	No
ColoRect-AdenoCA	(3R)-3-Hydroxypalmitoyl-[acyl-carrier protein]	MNXM2576	PTPRT	Fatty acid biosynthesis	No
ColoRect-AdenoCA	D-erythrose 4-phosphate	MNXM258	KRAS	Pentose phosphate pathway	No
ColoRect-AdenoCA	9-cis-retinol	MNXM2626	ARID1A	Vitamin A metabolism	No
ColoRect-AdenoCA	9-cis-retinol	MNXM2626	BEND2	Vitamin A metabolism	No
ColoRect-AdenoCA	2-oxoadipate	MNXM263	ZNF423	Lysine metabolism	No
ColoRect-AdenoCA	L-2-aminoadipate	MNXM268	SYNE1	Lysine metabolism	No
ColoRect-AdenoCA	L-2-aminoadipate	MNXM268	ZNF423	Lysine metabolism	No
ColoRect-AdenoCA	L-2-aminoadipate	MNXM268	BEND2	Lysine metabolism	No
ColoRect-AdenoCA	D-sedoheptulose 7-phosphate	MNXM271	PAPPA	Pentose phosphate pathway	No
ColoRect-AdenoCA	7,8-dihydrofolate	MNXM281	FAT4	Folate metabolism	Yes
ColoRect-AdenoCA	7,8-dihydrofolate	MNXM281	LRP2	Folate metabolism	Yes
ColoRect-AdenoCA	7,8-dihydrofolate	MNXM281	LRP2	Nucleotide interconversion	Yes
ColoRect-AdenoCA	taurine	MNXM282	PCDHB13	Taurine and hypotaurine metabolism	No
ColoRect-AdenoCA	CDP-choline	MNXM283	AHNAK2	Glycerophospholipid metabolism	No
ColoRect-AdenoCA	(R)-lactate	MNXM285	FBN3	Pyruvate metabolism	No
ColoRect-AdenoCA	(R)-lactate	MNXM285	THSD7B	Pyruvate metabolism	No
ColoRect-AdenoCA	2E-hexadecenoyl-[acp]	MNXM29072	PTPRT	Fatty acid biosynthesis	No
ColoRect-AdenoCA	glycine	MNXM29	MDN1	Glutathione metabolism	No
ColoRect-AdenoCA	glycine	MNXM29	VCAN	Glycine, serine, alanine and threonine metabolism	No
ColoRect-AdenoCA	sarcosine	MNXM300	APC	Glycine, serine, alanine and threonine metabolism	No
ColoRect-AdenoCA	O-propanoyl-(R)-carnitine	MNXM3074	PIEZO2	Fatty acid oxidation	No
ColoRect-AdenoCA	methylglyoxal	MNXM310	CSMD1	Pyruvate metabolism	No
ColoRect-AdenoCA	tetradecanoate	MNXM314	KRAS	Fatty acid oxidation	No
ColoRect-AdenoCA	tetradecanoate	MNXM314	PIK3CA	Fatty acid oxidation	No
ColoRect-AdenoCA	6-phospho-D-gluconate	MNXM325	MDN1	Pentose phosphate pathway	No
ColoRect-AdenoCA	6-phospho-D-gluconate	MNXM325	VCAN	Pentose phosphate pathway	No
ColoRect-AdenoCA	6-phospho-D-gluconate	MNXM325	UNC80	Pentose phosphate pathway	No
ColoRect-AdenoCA	estrone	MNXM327	CDH18	Steroid metabolism	No
ColoRect-AdenoCA	all-trans-retinol	MNXM329	THSD7B	Vitamin A metabolism	No
ColoRect-AdenoCA	alpha-D-galactose 1-phosphate	MNXM336	PRKCG	Galactose metabolism	No
ColoRect-AdenoCA	10-formyltetrahydrofolate-[Glu](5)	MNXM3428	KRAS	Folate metabolism	No
ColoRect-AdenoCA	10-formyltetrahydrofolate-[Glu](5)	MNXM3428	PCDHB13	Folate metabolism	No
ColoRect-AdenoCA	octanoyl-CoA	MNXM342	FBXW7	Fatty acid biosynthesis	No
ColoRect-AdenoCA	homogentisate	MNXM345	KIFC2	Tyrosine metabolism	No
ColoRect-AdenoCA	homogentisate	MNXM345	TTN	Tyrosine metabolism	No
ColoRect-AdenoCA	(2E,6E)-farnesyl diphosphate	MNXM34	TRPS1	Cholesterol metabolism	No
ColoRect-AdenoCA	(2E,6E)-farnesyl diphosphate	MNXM34	UNC80	Cholesterol metabolism	No
ColoRect-AdenoCA	serotonin	MNXM357	PCLO	Tryptophan metabolism	No
ColoRect-AdenoCA	17beta-estradiol	MNXM358	UNC80	Steroid metabolism	No
ColoRect-AdenoCA	dodecanoyl-CoA	MNXM363	FBXW7	Fatty acid biosynthesis	No
ColoRect-AdenoCA	(R)-pantothenate	MNXM364	KRAS	CoA metabolism	No
ColoRect-AdenoCA	(R)-pantothenate	MNXM364	PCDHB13	CoA metabolism	No
ColoRect-AdenoCA	4,8-dimethylnonanoyl-CoA	MNXM37161	MDN1	Fatty acid oxidation	No
ColoRect-AdenoCA	4,8-dimethylnonanoyl-CoA	MNXM37161	NEB	Fatty acid oxidation	No
ColoRect-AdenoCA	D-pantetheine 4'-phosphate	MNXM373	KRAS	CoA metabolism	No
ColoRect-AdenoCA	D-pantetheine 4'-phosphate	MNXM373	PCDHB13	CoA metabolism	No
ColoRect-AdenoCA	O-phospho-L-serine	MNXM379	CSMD1	Glycine, serine, alanine and threonine metabolism	No
ColoRect-AdenoCA	glutaryl-CoA	MNXM382	TTN	Lysine metabolism	No
ColoRect-AdenoCA	glutaryl-CoA	MNXM382	ZNF423	Lysine metabolism	No
ColoRect-AdenoCA	L-saccharopine	MNXM384	ZNF423	Lysine metabolism	No
ColoRect-AdenoCA	malonyl-CoA	MNXM40	ZNF423	Fatty acid oxidation	No
ColoRect-AdenoCA	D-fructose 1,6-bisphosphate	MNXM417	ITPR1	Fructose and mannose metabolism	No
ColoRect-AdenoCA	D-fructose 1,6-bisphosphate	MNXM417	PCDHB7	Glycolysis/gluconeogenesis	No
ColoRect-AdenoCA	4-aminobutanal	MNXM422	LRP2	Glutamate metabolism	Yes
ColoRect-AdenoCA	ITP	MNXM423	DNAH5	Nucleotide interconversion	No
ColoRect-AdenoCA	retinal	MNXM425	THSD7B	Vitamin A metabolism	No
ColoRect-AdenoCA	6-phospho-D-glucono-1,5-lactone	MNXM429	MDN1	Pentose phosphate pathway	No
ColoRect-AdenoCA	6-phospho-D-glucono-1,5-lactone	MNXM429	VCAN	Pentose phosphate pathway	No
ColoRect-AdenoCA	6-phospho-D-glucono-1,5-lactone	MNXM429	KIAA1549L	Pentose phosphate pathway	No
ColoRect-AdenoCA	6-phospho-D-glucono-1,5-lactone	MNXM429	UNC80	Pentose phosphate pathway	No
ColoRect-AdenoCA	(3S)-hydroxybutanoyl-CoA	MNXM446	ZNF423	Tryptophan metabolism	No
ColoRect-AdenoCA	CDP-ethanolamine	MNXM449	LRP1B	Glycerophospholipid metabolism	No
ColoRect-AdenoCA	D-sorbitol	MNXM469	SCN9A	Fructose and mannose metabolism	No
ColoRect-AdenoCA	D-sorbitol	MNXM469	SOX9	Fructose and mannose metabolism	No
ColoRect-AdenoCA	oxaloacetate	MNXM46	KIAA1549L	Citric acid cycle	No
ColoRect-AdenoCA	oxaloacetate	MNXM46	SPTA1	Citric acid cycle	No
ColoRect-AdenoCA	oxaloacetate	MNXM46	STK31	Citric acid cycle	Yes
ColoRect-AdenoCA	decanoyl-CoA	MNXM486	FBXW7	Fatty acid biosynthesis	No
ColoRect-AdenoCA	IDP	MNXM495	DNAH5	Glycolysis/gluconeogenesis	No
ColoRect-AdenoCA	IDP	MNXM495	PCLO	Glycolysis/gluconeogenesis	No
ColoRect-AdenoCA	N-formimidoyl-L-glutamate	MNXM496	SOX9	Histidine metabolism	No
ColoRect-AdenoCA	3-sulfino-L-alanine	MNXM498	PCDHB7	Taurine and hypotaurine metabolism	No
ColoRect-AdenoCA	3-sulfino-L-alanine	MNXM498	SMAD2	Taurine and hypotaurine metabolism	No
ColoRect-AdenoCA	5,10-methenyltetrahydrofolate	MNXM511	KCNA5	Folate metabolism	Yes
ColoRect-AdenoCA	5,10-methenyltetrahydrofolate	MNXM511	PKN1	Folate metabolism	No
ColoRect-AdenoCA	phosphatidylserine (homo sapiens)	MNXM5273	PCDHB7	Glycerophospholipid metabolism	No
ColoRect-AdenoCA	UDP-D-glucose	MNXM52	PRKCG	Galactose metabolism	No
ColoRect-AdenoCA	L-serine	MNXM53	MDN1	Glycerophospholipid metabolism	No
ColoRect-AdenoCA	3-phospho-hydroxypyruvate	MNXM541	CSMD1	Glycine, serine, alanine and threonine metabolism	No
ColoRect-AdenoCA	L-cysteine	MNXM55	LRP12	Glutathione metabolism	No
ColoRect-AdenoCA	L-cysteine	MNXM55	LRP2	Glutathione metabolism	No
ColoRect-AdenoCA	hexadecenoyl-CoA	MNXM56353	LRP2	Fatty acid oxidation	Yes
ColoRect-AdenoCA	myristoyl-[acyl-carrier protein]	MNXM564	KRAS	Fatty acid biosynthesis	No
ColoRect-AdenoCA	myristoyl-[acyl-carrier protein]	MNXM564	PCDHB13	Fatty acid biosynthesis	No
ColoRect-AdenoCA	CDP diacylglycerol (homo sapiens)	MNXM5661	STK31	Glycerophospholipid metabolism	No
ColoRect-AdenoCA	CDP diacylglycerol (homo sapiens)	MNXM5661	TP53	Glycerophospholipid metabolism	No
ColoRect-AdenoCA	2-methylbutanoyl-CoA	MNXM569	SCN9A	Valine, leucine, and isoleucine metabolism	No
ColoRect-AdenoCA	2-methylbutanoyl-CoA	MNXM569	SYNE1	Valine, leucine, and isoleucine metabolism	No
ColoRect-AdenoCA	5-hydroxy-L-tryptophan	MNXM570	PIEZO2	Tryptophan metabolism	No
ColoRect-AdenoCA	(2E)-decenoyl-CoA	MNXM580	LRP2	Fatty acid oxidation	No
ColoRect-AdenoCA	(2E)-decenoyl-CoA	MNXM580	UNC80	Fatty acid oxidation	Yes
ColoRect-AdenoCA	guanidinoacetate	MNXM587	PIEZO2	Urea cycle	No
ColoRect-AdenoCA	folate	MNXM617	FAT4	Folate metabolism	No
ColoRect-AdenoCA	L-methionine	MNXM61	MDN1	Transport, extracellular	No
ColoRect-AdenoCA	L-methionine	MNXM61	TP53	Transport, extracellular	No
ColoRect-AdenoCA	O-4,8-dimethylnonanoyl-(R)-carnitine	MNXM65090	MDN1	Fatty acid oxidation	No
ColoRect-AdenoCA	O-4,8-dimethylnonanoyl-(R)-carnitine	MNXM65090	NEB	Fatty acid oxidation	No
ColoRect-AdenoCA	(R)-3-hydroxybutanoate	MNXM663	MDN1	Butanoate metabolism	No
ColoRect-AdenoCA	sn-glycerol 3-phosphate	MNXM66	ITPR1	Glycerophospholipid metabolism	No
ColoRect-AdenoCA	sn-glycerol 3-phosphate	MNXM66	SOX9	Glycerophospholipid metabolism	No
ColoRect-AdenoCA	(3S)-hydroxydecanoyl-CoA	MNXM674	LRP2	Fatty acid oxidation	Yes
ColoRect-AdenoCA	(3S)-hydroxydecanoyl-CoA	MNXM674	UNC80	Fatty acid oxidation	No
ColoRect-AdenoCA	3-oxodecanoyl-CoA	MNXM677	LRP2	Fatty acid oxidation	Yes
ColoRect-AdenoCA	3-oxodecanoyl-CoA	MNXM677	UNC80	Fatty acid oxidation	No
ColoRect-AdenoCA	L-cysteinylglycine	MNXM683	ARID1A	Glutathione metabolism	No
ColoRect-AdenoCA	L-cysteinylglycine	MNXM683	PCDHB13	Glutathione metabolism	No
ColoRect-AdenoCA	4-maleylacetoacetate	MNXM691	KIFC2	Tyrosine metabolism	No
ColoRect-AdenoCA	4-maleylacetoacetate	MNXM691	TTN	Tyrosine metabolism	No
ColoRect-AdenoCA	trans-urocanate	MNXM700	SOX9	Histidine metabolism	No
ColoRect-AdenoCA	4-fumarylacetoacetate	MNXM708	KIFC2	Tyrosine metabolism	No
ColoRect-AdenoCA	4-fumarylacetoacetate	MNXM708	TTN	Tyrosine metabolism	No
ColoRect-AdenoCA	5beta-cholestane-3alpha,7alpha,12alpha-triol	MNXM709	PIK3CA	Bile acid biosynthesis	No
ColoRect-AdenoCA	hypotaurine	MNXM726	KRAS	Taurine and hypotaurine metabolism	No
ColoRect-AdenoCA	hypotaurine	MNXM726	PCDHB13	Taurine and hypotaurine metabolism	No
ColoRect-AdenoCA	phosphoenolpyruvate	MNXM73	PTH2R	Glycolysis/gluconeogenesis	No
ColoRect-AdenoCA	5,6-dihydrothymine	MNXM772	MXRA5	Pyrimidine metabolism	No
ColoRect-AdenoCA	5,6-dihydrothymine	MNXM772	RYR2	Pyrimidine metabolism	No
ColoRect-AdenoCA	L-lysine	MNXM78	SPTA1	Transport, extracellular	No
ColoRect-AdenoCA	(6S)-5,6,7,8-tetrahydrofolate	MNXM79	LRP2	Folate metabolism	Yes
ColoRect-AdenoCA	(6S)-5,6,7,8-tetrahydrofolate	MNXM79	ZNF423	Folate metabolism	No
ColoRect-AdenoCA	5alpha-cholest-7-en-3beta-ol	MNXM810	TTN	Cholesterol metabolism	No
ColoRect-AdenoCA	S(8)-aminomethyldihydrolipoamide	MNXM81220	PTPRT	Glycine, serine, alanine and threonine metabolism	No
ColoRect-AdenoCA	S(8)-aminomethyldihydrolipoamide	MNXM81220	SCN9A	Glycine, serine, alanine and threonine metabolism	No
ColoRect-AdenoCA	coenzyme Q10	MNXM8440	ZNF423	Oxidative phosphorylation	No
ColoRect-AdenoCA	propanoyl-CoA	MNXM86	SYNE1	Valine, leucine, and isoleucine metabolism	No
ColoRect-AdenoCA	11-cis-retinol	MNXM870	THSD7B	Vitamin A metabolism	No
ColoRect-AdenoCA	11-cis-retinol	MNXM870	ZFHX4	Vitamin A metabolism	No
ColoRect-AdenoCA	Hexadecenoyl carnitine	MNXM8716	LRP2	Fatty acid oxidation	No
ColoRect-AdenoCA	3-hydroxypropanoate	MNXM872	SCN9A	CoA metabolism	No
ColoRect-AdenoCA	3-hydroxypropanoate	MNXM872	SYNE1	CoA metabolism	No
ColoRect-AdenoCA	trans-4-hydroxy-L-proline	MNXM87584	PAPPA	Arginine and Proline Metabolism	No
ColoRect-AdenoCA	trans-4-hydroxy-L-proline	MNXM87584	COL15A1	Arginine and Proline Metabolism	No
ColoRect-AdenoCA	trans-4-hydroxy-L-proline	MNXM87584	RP1L1	Arginine and Proline Metabolism	No
ColoRect-AdenoCA	5beta-cholestane-3alpha,7alpha-diol	MNXM875	STK31	Bile acid biosynthesis	No
ColoRect-AdenoCA	hexadecanoyl-CoA	MNXM88	BRINP1	Fatty acid biosynthesis	No
ColoRect-AdenoCA	L-glutamate	MNXM89557	SOX9	Histidine metabolism	No
ColoRect-AdenoCA	L-glutamate	MNXM89557	RYR3	Purine metabolism	No
ColoRect-AdenoCA	L-glutamate	MNXM89557	RYR3	Pyrimidine metabolism	No
ColoRect-AdenoCA	L-glutamate	MNXM89557	PTH2R	Glutathione metabolism	No
ColoRect-AdenoCA	L-glutamate	MNXM89557	ZFHX4	Glutathione metabolism	No
ColoRect-AdenoCA	L-glutamate	MNXM89557	PCLO	Glutamate metabolism	No
ColoRect-AdenoCA	L-glutamate	MNXM89557	BRINP1	Lysine metabolism	No
ColoRect-AdenoCA	D-glucopyranose 1-phosphate	MNXM89588	PRKCG	Galactose metabolism	No
ColoRect-AdenoCA	glycerol	MNXM89612	ITPR1	Glycerophospholipid metabolism	No
ColoRect-AdenoCA	D-fructose 6-phosphate	MNXM89629	FBXW7	Glycolysis/gluconeogenesis	No
ColoRect-AdenoCA	L-ornithine	MNXM89689	PIEZO2	Urea cycle	No
ColoRect-AdenoCA	UDP-alpha-D-galactose	MNXM89795	PRKCG	Galactose metabolism	No
ColoRect-AdenoCA	(S)-2-amino-6-oxohexanoate	MNXM89905	ZNF423	Lysine metabolism	No
ColoRect-AdenoCA	(S)-methylmalonyl-CoA	MNXM89955	SYNE1	Valine, leucine, and isoleucine metabolism	No
ColoRect-AdenoCA	(R)-propane-1,2-diol	MNXM90191	PCDHB7	Pyruvate metabolism	No
ColoRect-AdenoCA	(R)-propane-1,2-diol	MNXM90191	PTPRT	Pyruvate metabolism	No
ColoRect-AdenoCA	4-imidazolone-5-propanoate	MNXM90394	SOX9	Histidine metabolism	No
ColoRect-AdenoCA	(R)-lactaldehyde	MNXM909	CSMD1	Pyruvate metabolism	No
ColoRect-AdenoCA	5-formimidoyltetrahydrofolate	MNXM915	SOX9	Histidine metabolism	No
ColoRect-AdenoCA	ubiquinol-10	MNXM9200	ZNF423	Oxidative phosphorylation	No
ColoRect-AdenoCA	ubiquinol-10	MNXM9200	ZNF423	Pyrimidine metabolism	No
ColoRect-AdenoCA	holo-[acyl-carrier protein]	MNXM925	KRAS	Fatty acid oxidation	No
ColoRect-AdenoCA	holo-[acyl-carrier protein]	MNXM925	PCDHB13	Fatty acid oxidation	No
ColoRect-AdenoCA	L-cystine	MNXM927	ZFHX4	Methionine and cysteine metabolism	No
ColoRect-AdenoCA	4 4 dimethylcholesta 8 14 24 trienol	MNXM97101	PKN1	Cholesterol metabolism	Yes
ColoRect-AdenoCA	zymosterol intermediate 2	MNXM97119	KCNA5	Cholesterol metabolism	No
ColoRect-AdenoCA	Tetrahydrobiopterin-4a-carbinolamine	MNXM97271	SPTA1	Phenylalanine metabolism	No
ColoRect-AdenoCA	Tetrahydrobiopterin-4a-carbinolamine	MNXM97271	STK31	Phenylalanine metabolism	No
ColoRect-AdenoCA	Tetrahydrobiopterin-4a-carbinolamine	MNXM97271	STK31	Tyrosine metabolism	No
ColoRect-AdenoCA	Tetrahydrobiopterin-4a-carbinolamine	MNXM97271	SYNE1	Tyrosine metabolism	No
ColoRect-AdenoCA	L-phenylalanine	MNXM97	KCNA5	Transport, extracellular	No
ColoRect-AdenoCA	L-phenylalanine	MNXM97	MDN1	Transport, extracellular	No
ColoRect-AdenoCA	Malonyl-Carnitin	MNXMK_0078	ZNF423	Fatty acid oxidation	No
SoftTissue-Liposarc	(R)-lipoamide	MNXM1024	MUC16	Glycine, serine, alanine and threonine metabolism	No
SoftTissue-Liposarc	ferricytochrome c	MNXM114072	MUC16	Oxidative phosphorylation	No
SoftTissue-Liposarc	(3R,5S)-1-pyrroline-3-hydroxy-5-carboxylate	MNXM114091	PCLO	Arginine and Proline Metabolism	No
SoftTissue-Liposarc	mesaconate	MNXM1241	PCLO	C5-branched dibasic acid metabolism	No
SoftTissue-Liposarc	N-formyl-L-kynurenine	MNXM1288	PCLO	Tryptophan metabolism	No
SoftTissue-Liposarc	4 4 dimethylzymosterol	MNXM146507	TTN	Cholesterol metabolism	No
SoftTissue-Liposarc	N-methylethanolamine phosphate	MNXM1491	MYO5B	Sphingolipid metabolism	No
SoftTissue-Liposarc	S-adenosyl-L-methionine	MNXM16	MYO5B	Glycerophospholipid metabolism	No
SoftTissue-Liposarc	S-adenosyl-L-methionine	MNXM16	MYO5B	Sphingolipid metabolism	No
SoftTissue-Liposarc	11-cis-retinal	MNXM1793	PCLO	Vitamin A metabolism	No
SoftTissue-Liposarc	anthranilate	MNXM188	PCLO	Tryptophan metabolism	No
SoftTissue-Liposarc	4-aminobutanoate	MNXM192	TTN	Glutamate metabolism	No
SoftTissue-Liposarc	S-adenosyl-L-homocysteine	MNXM19	MYO5B	Urea cycle	No
SoftTissue-Liposarc	(S)-3-amino-2-methylpropanoate	MNXM2053	MUC16	Valine, leucine, and isoleucine metabolism	No
SoftTissue-Liposarc	(S)-3-amino-2-methylpropanoate	MNXM2053	PCLO	Valine, leucine, and isoleucine metabolism	No
SoftTissue-Liposarc	2-oxoglutarate	MNXM20	PCLO	Alanine and aspartate metabolism	No
SoftTissue-Liposarc	2-oxoglutarate	MNXM20	PCLO	Urea cycle	No
SoftTissue-Liposarc	acetyl-CoA	MNXM21	MUC16	Tryptophan metabolism	No
SoftTissue-Liposarc	N,N-dimethylethanolamine phosphate	MNXM2261	MYO5B	Sphingolipid metabolism	No
SoftTissue-Liposarc	N-formylanthranilate	MNXM2265	PCLO	Tryptophan metabolism	No
SoftTissue-Liposarc	10-formyltetrahydrofolate	MNXM237	MYO5B	Folate metabolism	No
SoftTissue-Liposarc	L-kynurenine	MNXM260	PCLO	Tryptophan metabolism	No
SoftTissue-Liposarc	L-2-aminoadipate	MNXM268	MYO5B	Lysine metabolism	No
SoftTissue-Liposarc	2-methylfumaryl-CoA	MNXM2693	PCLO	C5-branched dibasic acid metabolism	No
SoftTissue-Liposarc	sarcosine	MNXM300	MUC16	Glycine, serine, alanine and threonine metabolism	No
SoftTissue-Liposarc	sarcosine	MNXM300	TTN	Glycine, serine, alanine and threonine metabolism	No
SoftTissue-Liposarc	O-propanoyl-(R)-carnitine	MNXM3074	MUC16	Fatty acid oxidation	No
SoftTissue-Liposarc	all-trans-retinol	MNXM329	MUC16	Vitamin A metabolism	No
SoftTissue-Liposarc	L-alanine	MNXM32	MUC16	Glutamate metabolism	No
SoftTissue-Liposarc	L-alanine	MNXM32	PCLO	Urea cycle	No
SoftTissue-Liposarc	alpha-D-galactose 1-phosphate	MNXM336	MUC16	Galactose metabolism	No
SoftTissue-Liposarc	4-hydroxyphenyl acetate	MNXM3863	PCLO	Tyrosine metabolism	No
SoftTissue-Liposarc	malonyl-CoA	MNXM40	MUC16	Fatty acid oxidation	No
SoftTissue-Liposarc	4-aminobutanal	MNXM422	PCLO	Glutamate metabolism	No
SoftTissue-Liposarc	4-aminobutanal	MNXM422	TTN	Glutamate metabolism	No
SoftTissue-Liposarc	retinal	MNXM425	MUC16	Vitamin A metabolism	No
SoftTissue-Liposarc	(4-hydroxyphenyl)acetaldehyde	MNXM479	PCLO	Tyrosine metabolism	No
SoftTissue-Liposarc	UDP-D-glucose	MNXM52	MUC16	Galactose metabolism	No
SoftTissue-Liposarc	hexanoyl-CoA	MNXM553	TTN	Fatty acid oxidation	No
SoftTissue-Liposarc	hexadecenoyl-CoA	MNXM56353	MYO5B	Fatty acid oxidation	No
SoftTissue-Liposarc	2-oxoglutaramate	MNXM575	PCLO	Urea cycle	No
SoftTissue-Liposarc	guanidinoacetate	MNXM587	MYO5B	Urea cycle	No
SoftTissue-Liposarc	tyramine	MNXM603	PCLO	Tyrosine metabolism	No
SoftTissue-Liposarc	(R)-methylmalonyl-CoA	MNXM608	PCLO	Valine, leucine, and isoleucine metabolism	No
SoftTissue-Liposarc	sn-glycerol 3-phosphate	MNXM66	MYO5B	Glycerophospholipid metabolism	No
SoftTissue-Liposarc	(2E)-hexenoyl-CoA	MNXM753	TTN	Fatty acid oxidation	No
SoftTissue-Liposarc	11-cis-retinol	MNXM870	PCLO	Vitamin A metabolism	No
SoftTissue-Liposarc	Hexadecenoyl carnitine	MNXM8716	MYO5B	Fatty acid oxidation	No
SoftTissue-Liposarc	trans-4-hydroxy-L-proline	MNXM87584	PCLO	Arginine and Proline Metabolism	No
SoftTissue-Liposarc	O-octadecenoylcarnitine	MNXM8956	PCLO	Fatty acid oxidation	No
SoftTissue-Liposarc	D-glucopyranose 1-phosphate	MNXM89588	MUC16	Galactose metabolism	No
SoftTissue-Liposarc	UDP-alpha-D-galactose	MNXM89795	MUC16	Galactose metabolism	No
SoftTissue-Liposarc	(S)-methylmalonyl-CoA	MNXM89955	PCLO	Valine, leucine, and isoleucine metabolism	No
SoftTissue-Liposarc	4 4 dimethylcholesta 8 14 24 trienol	MNXM97101	TTN	Cholesterol metabolism	No
SoftTissue-Liposarc	Malonyl-Carnitin	MNXMK_0078	MUC16	Fatty acid oxidation	No
Uterus-AdenoCA	geranyl diphosphate	MNXM100	FAT1	Cholesterol metabolism	No
Uterus-AdenoCA	geranyl diphosphate	MNXM100	MYOM1	Cholesterol metabolism	No
Uterus-AdenoCA	(R)-lipoamide	MNXM1024	FAM186A	Glycine, serine, alanine and threonine metabolism	No
Uterus-AdenoCA	(R)-lipoamide	MNXM1024	PIK3CA	Glycine, serine, alanine and threonine metabolism	No
Uterus-AdenoCA	3-hydroxy-2-methylpropanoyl-CoA	MNXM1034	MYOM2	Valine, leucine, and isoleucine metabolism	No
Uterus-AdenoCA	aminoacetone	MNXM1106	WDFY4	Glycine, serine, alanine and threonine metabolism	No
Uterus-AdenoCA	aminoacetone	MNXM1106	XIRP2	Glycine, serine, alanine and threonine metabolism	No
Uterus-AdenoCA	(2S)-2-amino-3-oxobutanoate	MNXM114087	WDFY4	Glycine, serine, alanine and threonine metabolism	No
Uterus-AdenoCA	(2S)-2-amino-3-oxobutanoate	MNXM114087	XIRP2	Glycine, serine, alanine and threonine metabolism	No
Uterus-AdenoCA	(3R,5S)-1-pyrroline-3-hydroxy-5-carboxylate	MNXM114091	CHD6	Arginine and Proline Metabolism	No
Uterus-AdenoCA	(3R,5S)-1-pyrroline-3-hydroxy-5-carboxylate	MNXM114091	KIAA1217	Arginine and Proline Metabolism	No
Uterus-AdenoCA	(3R,5S)-1-pyrroline-3-hydroxy-5-carboxylate	MNXM114091	TENM3	Arginine and Proline Metabolism	No
Uterus-AdenoCA	L-proline	MNXM114	IGFN1	Arginine and Proline Metabolism	No
Uterus-AdenoCA	urea	MNXM117	MUC17	Arginine and Proline Metabolism	No
Uterus-AdenoCA	7alpha,12alpha-dihydroxy-5beta-cholestan-3-one	MNXM1180	AKAP9	Bile acid biosynthesis	No
Uterus-AdenoCA	putrescine	MNXM118	AKAP9	Arginine and Proline Metabolism	No
Uterus-AdenoCA	(R)-dihydrolipoamide	MNXM1277	PIK3CA	Glycine, serine, alanine and threonine metabolism	No
Uterus-AdenoCA	L-glutamyl 5-phosphate	MNXM1280	TAF1	Urea cycle	No
Uterus-AdenoCA	dimethylallyl diphosphate	MNXM132	FAT1	Cholesterol metabolism	No
Uterus-AdenoCA	dimethylallyl diphosphate	MNXM132	MYOM1	Cholesterol metabolism	No
Uterus-AdenoCA	acetoacetyl-CoA	MNXM133	FAT1	Tryptophan metabolism	No
Uterus-AdenoCA	L-histidine	MNXM134	PIK3CA	Transport, extracellular	No
Uterus-AdenoCA	L-histidine	MNXM134	MYOM2	Transport, mitochondrial	No
Uterus-AdenoCA	7alpha-hydroxy-5beta-cholestan-3-one	MNXM1367	AKAP9	Bile acid biosynthesis	No
Uterus-AdenoCA	L-leucine	MNXM140	TAF1	Transport, extracellular	No
Uterus-AdenoCA	L-leucine	MNXM140	DST	Transport, mitochondrial	No
Uterus-AdenoCA	3-(4-Hydroxyphenyl)pyruvate	MNXM145630	FAM186A	Tyrosine metabolism	No
Uterus-AdenoCA	D-ribulose 5-phosphate	MNXM145	FAT1	Pentose phosphate pathway	No
Uterus-AdenoCA	D-ribulose 5-phosphate	MNXM145	CSMD3	Pentose phosphate pathway	No
Uterus-AdenoCA	3-Hydroxypropionyl-CoA	MNXM146350	MYOM2	beta-Alanine metabolism	No
Uterus-AdenoCA	3-Hydroxypropionyl-CoA	MNXM146350	PTEN	beta-Alanine metabolism	No
Uterus-AdenoCA	glutathione disulfide	MNXM151	MYCBP2	Glutathione metabolism	No
Uterus-AdenoCA	glutathione disulfide	MNXM151	MYCBP2	Methionine and cysteine metabolism	No
Uterus-AdenoCA	acetoacetate	MNXM154	PIK3R1	Cholesterol metabolism	No
Uterus-AdenoCA	D-glucopyranose 6-phosphate	MNXM160	FBXW7	Glycolysis/gluconeogenesis	Yes
Uterus-AdenoCA	succinate semialdehyde	MNXM172	AKAP9	Glutamate metabolism	No
Uterus-AdenoCA	succinate semialdehyde	MNXM172	DMD	Glutamate metabolism	No
Uterus-AdenoCA	D-fructose	MNXM175	FBXW7	Fructose and mannose metabolism	No
Uterus-AdenoCA	11-cis-retinal	MNXM1793	PPP2R1A	Vitamin A metabolism	No
Uterus-AdenoCA	(6R)-5,10-methylenetetrahydrofolate	MNXM183	MYCBP2	Folate metabolism	No
Uterus-AdenoCA	(6R)-5,10-methylenetetrahydrofolate	MNXM183	TTN	Folate metabolism	No
Uterus-AdenoCA	Octadecenoyl-CoA	MNXM1848	EML6	Fatty acid oxidation	Yes
Uterus-AdenoCA	phosphatidylethanolamine (homo sapiens)	MNXM1850	BCOR	Glycerophospholipid metabolism	No
Uterus-AdenoCA	D-xylulose 5-phosphate	MNXM186	FAT1	Pentose phosphate pathway	No
Uterus-AdenoCA	phosphoethanolamine	MNXM187	BCOR	Glycerophospholipid metabolism	No
Uterus-AdenoCA	D-glycerate	MNXM189	HERC1	Glyoxylate and dicarboxylate metabolism	No
Uterus-AdenoCA	4-aminobutanoate	MNXM192	TECTA	Glutamate metabolism	No
Uterus-AdenoCA	L-valine	MNXM199	IGFN1	Transport, extracellular	No
Uterus-AdenoCA	L-valine	MNXM199	MYOM2	Transport, mitochondrial	No
Uterus-AdenoCA	S-adenosyl-L-homocysteine	MNXM19	TDRD15	Urea cycle	No
Uterus-AdenoCA	Phosphatidylcholine (homo sapiens)	MNXM2028	FAT1	Glycerophospholipid metabolism	No
Uterus-AdenoCA	2-oxoglutarate	MNXM20	TP53	Urea cycle	No
Uterus-AdenoCA	2-oxoglutarate	MNXM20	PIK3R1	Citric acid cycle	Yes
Uterus-AdenoCA	2-oxoglutarate	MNXM20	ZC3H6	Citric acid cycle	No
Uterus-AdenoCA	3-phenylpyruvate	MNXM210	CSMD3	Phenylalanine metabolism	No
Uterus-AdenoCA	3-phenylpyruvate	MNXM210	TTN	Phenylalanine metabolism	No
Uterus-AdenoCA	(2E)-butenoyl-CoA	MNXM214	PPP2R1A	Tryptophan metabolism	No
Uterus-AdenoCA	ethanolamine	MNXM218	BCOR	Glycerophospholipid metabolism	No
Uterus-AdenoCA	acetyl-CoA	MNXM21	DVL3	Tryptophan metabolism	No
Uterus-AdenoCA	acetyl-CoA	MNXM21	FAT1	Tryptophan metabolism	No
Uterus-AdenoCA	acetyl-CoA	MNXM21	FAT4	Glycolysis/gluconeogenesis	No
Uterus-AdenoCA	acetyl-CoA	MNXM21	MYCBP2	Glycolysis/gluconeogenesis	No
Uterus-AdenoCA	acetyl-CoA	MNXM21	PIK3R1	Cholesterol metabolism	No
Uterus-AdenoCA	5alpha-androstane-3,17-dione	MNXM2200	CACNA1H	Steroid metabolism	No
Uterus-AdenoCA	5alpha-androstane-3,17-dione	MNXM2200	EML6	Steroid metabolism	No
Uterus-AdenoCA	9-cis-retinal	MNXM2209	DVL3	Vitamin A metabolism	No
Uterus-AdenoCA	9-cis-retinal	MNXM2209	PTEN	Vitamin A metabolism	No
Uterus-AdenoCA	tetradecanoyl-CoA	MNXM224	FAT1	Fatty acid biosynthesis	No
Uterus-AdenoCA	R total Coenzyme A	MNXM2279	FAT1	R group biosynthesis	No
Uterus-AdenoCA	phosphocholine	MNXM229	BCOR	Glycerophospholipid metabolism	No
Uterus-AdenoCA	phosphocholine	MNXM229	FAM186A	Glycerophospholipid metabolism	No
Uterus-AdenoCA	L-isoleucine	MNXM231	FRAS1	Transport, extracellular	No
Uterus-AdenoCA	L-isoleucine	MNXM231	PTEN	Transport, mitochondrial	No
Uterus-AdenoCA	L-isoleucine	MNXM231	TAF1	Transport, mitochondrial	No
Uterus-AdenoCA	butanoyl-CoA	MNXM233	FRAS1	Fatty acid oxidation	No
Uterus-AdenoCA	glyceraldehyde 3-phosphate	MNXM2378	DST	Pentose phosphate pathway	No
Uterus-AdenoCA	10-formyltetrahydrofolate	MNXM237	AHNAK2	Folate metabolism	No
Uterus-AdenoCA	10-formyltetrahydrofolate	MNXM237	FAM186A	Folate metabolism	No
Uterus-AdenoCA	3-methyl-2-oxobutanoate	MNXM238	MYOM2	Valine, leucine, and isoleucine metabolism	No
Uterus-AdenoCA	3-oxopropanoate	MNXM244	MYOM2	Propanoate metabolism	No
Uterus-AdenoCA	3-oxopropanoate	MNXM244	PTEN	Propanoate metabolism	No
Uterus-AdenoCA	L-glutamate 5-semialdehyde	MNXM245	ARID1A	Urea cycle	No
Uterus-AdenoCA	3-sulfinopyruvate	MNXM2484	ARID1A	Methionine and cysteine metabolism	No
Uterus-AdenoCA	L-dehydroascorbate	MNXM250	HERC1	Heme metabolism	No
Uterus-AdenoCA	9-cis-retinol	MNXM2626	DVL3	Vitamin A metabolism	Yes
Uterus-AdenoCA	9-cis-retinol	MNXM2626	PTEN	Vitamin A metabolism	No
Uterus-AdenoCA	2-oxoadipate	MNXM263	PPP2R1A	Lysine metabolism	No
Uterus-AdenoCA	L-2-aminoadipate	MNXM268	PPP2R1A	Lysine metabolism	No
Uterus-AdenoCA	D-sedoheptulose 7-phosphate	MNXM271	PPP2R1A	Pentose phosphate pathway	No
Uterus-AdenoCA	L-dopa	MNXM279	TENM3	Tyrosine metabolism	No
Uterus-AdenoCA	L-dopa	MNXM279	ZFHX4	Tyrosine metabolism	No
Uterus-AdenoCA	7,8-dihydrofolate	MNXM281	FAT1	Nucleotide interconversion	No
Uterus-AdenoCA	7,8-dihydrofolate	MNXM281	TECTA	Folate metabolism	No
Uterus-AdenoCA	CDP-choline	MNXM283	ZFHX4	Glycerophospholipid metabolism	No
Uterus-AdenoCA	glycine	MNXM29	MYCBP2	Glutathione metabolism	No
Uterus-AdenoCA	glycine	MNXM29	MYCBP2	Glycine, serine, alanine and threonine metabolism	No
Uterus-AdenoCA	sarcosine	MNXM300	ARHGAP35	Glycine, serine, alanine and threonine metabolism	No
Uterus-AdenoCA	sarcosine	MNXM300	DVL3	Glycine, serine, alanine and threonine metabolism	No
Uterus-AdenoCA	2-methyl-3-oxopropanoate	MNXM305	MYOM2	Valine, leucine, and isoleucine metabolism	No
Uterus-AdenoCA	O-propanoyl-(R)-carnitine	MNXM3074	TP53	Fatty acid oxidation	No
Uterus-AdenoCA	(6S)-5-methyl-5,6,7,8-tetrahydrofolate	MNXM318	PIK3R1	Folate metabolism	No
Uterus-AdenoCA	6-phospho-D-gluconate	MNXM325	FAT1	Pentose phosphate pathway	No
Uterus-AdenoCA	6-phospho-D-gluconate	MNXM325	CSMD3	Pentose phosphate pathway	No
Uterus-AdenoCA	estrone	MNXM327	EML6	Steroid metabolism	No
Uterus-AdenoCA	estrone	MNXM327	TAF1	Steroid metabolism	No
Uterus-AdenoCA	agmatine	MNXM328	AKAP9	Arginine and Proline Metabolism	No
Uterus-AdenoCA	all-trans-retinol	MNXM329	AHNAK2	Vitamin A metabolism	No
Uterus-AdenoCA	all-trans-retinol	MNXM329	PTEN	Vitamin A metabolism	No
Uterus-AdenoCA	alpha-D-galactose 1-phosphate	MNXM336	CACNA1H	Galactose metabolism	No
Uterus-AdenoCA	alpha-D-galactose 1-phosphate	MNXM336	FRAS1	Galactose metabolism	No
Uterus-AdenoCA	alpha-D-galactose 1-phosphate	MNXM336	PIK3CA	Galactose metabolism	No
Uterus-AdenoCA	octanoyl-CoA	MNXM342	FAT1	Fatty acid biosynthesis	No
Uterus-AdenoCA	homogentisate	MNXM345	FAM186A	Tyrosine metabolism	No
Uterus-AdenoCA	(2E,6E)-farnesyl diphosphate	MNXM34	FAT1	Cholesterol metabolism	No
Uterus-AdenoCA	(2E,6E)-farnesyl diphosphate	MNXM34	MYOM1	Cholesterol metabolism	No
Uterus-AdenoCA	serotonin	MNXM357	PTEN	Tryptophan metabolism	No
Uterus-AdenoCA	17beta-estradiol	MNXM358	EML6	Steroid metabolism	No
Uterus-AdenoCA	4alpha-methyl-5alpha-cholesta-8,24-dien-3-one	MNXM36392	PIK3CA	Cholesterol metabolism	Yes
Uterus-AdenoCA	dodecanoyl-CoA	MNXM363	FAT1	Fatty acid biosynthesis	No
Uterus-AdenoCA	O-phospho-L-serine	MNXM379	FRAS1	Glycine, serine, alanine and threonine metabolism	No
Uterus-AdenoCA	L-saccharopine	MNXM384	PPP2R1A	Lysine metabolism	No
Uterus-AdenoCA	3-methylbut-2-enoyl-CoA	MNXM389	HECTD4	Valine, leucine, and isoleucine metabolism	No
Uterus-AdenoCA	3-hydroxypyruvate	MNXM392	HERC1	Glycine, serine, alanine and threonine metabolism	No
Uterus-AdenoCA	4-methyl-2-oxopentanoate	MNXM404	DST	Valine, leucine, and isoleucine metabolism	No
Uterus-AdenoCA	malonyl-CoA	MNXM40	CHD6	Fatty acid oxidation	Yes
Uterus-AdenoCA	4-aminobutanal	MNXM422	RYR1	Arginine and Proline Metabolism	No
Uterus-AdenoCA	ITP	MNXM423	KIAA1217	Nucleotide interconversion	No
Uterus-AdenoCA	retinal	MNXM425	AHNAK2	Vitamin A metabolism	No
Uterus-AdenoCA	retinal	MNXM425	PTEN	Vitamin A metabolism	No
Uterus-AdenoCA	6-phospho-D-glucono-1,5-lactone	MNXM429	FAT1	Pentose phosphate pathway	No
Uterus-AdenoCA	6-phospho-D-glucono-1,5-lactone	MNXM429	CSMD3	Pentose phosphate pathway	No
Uterus-AdenoCA	L-aspartate	MNXM42	FAT1	Alanine and aspartate metabolism	No
Uterus-AdenoCA	L-aspartate	MNXM42	PCDH19	Alanine and aspartate metabolism	No
Uterus-AdenoCA	(S)-3-methyl-2-oxopentanoate	MNXM439	PTEN	Valine, leucine, and isoleucine metabolism	No
Uterus-AdenoCA	(S)-3-methyl-2-oxopentanoate	MNXM439	TENM3	Valine, leucine, and isoleucine metabolism	No
Uterus-AdenoCA	(3S)-hydroxybutanoyl-CoA	MNXM446	PPP2R1A	Tryptophan metabolism	No
Uterus-AdenoCA	CDP-ethanolamine	MNXM449	BCOR	Glycerophospholipid metabolism	No
Uterus-AdenoCA	D-sorbitol	MNXM469	FBXW7	Fructose and mannose metabolism	No
Uterus-AdenoCA	oxaloacetate	MNXM46	FAT1	Citric acid cycle	No
Uterus-AdenoCA	oxaloacetate	MNXM46	MYOM1	Citric acid cycle	No
Uterus-AdenoCA	oxaloacetate	MNXM46	CSMD3	Alanine and aspartate metabolism	No
Uterus-AdenoCA	2-methylpropanoyl-CoA	MNXM470	MYOM2	Valine, leucine, and isoleucine metabolism	No
Uterus-AdenoCA	3-methylbutanoyl-CoA	MNXM471	HECTD4	Valine, leucine, and isoleucine metabolism	No
Uterus-AdenoCA	3-methylbutanoyl-CoA	MNXM471	PCDH19	Valine, leucine, and isoleucine metabolism	No
Uterus-AdenoCA	decanoyl-CoA	MNXM486	FAT1	Fatty acid biosynthesis	No
Uterus-AdenoCA	3-sulfino-L-alanine	MNXM498	ARID1A	Taurine and hypotaurine metabolism	No
Uterus-AdenoCA	trans-3-methylglutaconyl-CoA	MNXM504	HECTD4	Valine, leucine, and isoleucine metabolism	No
Uterus-AdenoCA	5,10-methenyltetrahydrofolate	MNXM511	FAT1	Folate metabolism	No
Uterus-AdenoCA	5,10-methenyltetrahydrofolate	MNXM511	MUC17	Folate metabolism	No
Uterus-AdenoCA	5,10-methenyltetrahydrofolate	MNXM511	BCOR	Folate metabolism	No
Uterus-AdenoCA	2-methyl-3-oxobutanoyl-CoA	MNXM524	MYOM2	Valine, leucine, and isoleucine metabolism	No
Uterus-AdenoCA	2-methyl-3-oxobutanoyl-CoA	MNXM524	PTEN	Valine, leucine, and isoleucine metabolism	No
Uterus-AdenoCA	phosphatidylserine (homo sapiens)	MNXM5273	BCOR	Glycerophospholipid metabolism	No
Uterus-AdenoCA	R group 1 Coenzyme A homo sapiens	MNXM5286	AHNAK2	R group biosynthesis	No
Uterus-AdenoCA	UDP-D-glucose	MNXM52	CACNA1H	Galactose metabolism	No
Uterus-AdenoCA	UDP-D-glucose	MNXM52	FRAS1	Galactose metabolism	No
Uterus-AdenoCA	UDP-D-glucose	MNXM52	PIK3CA	Galactose metabolism	No
Uterus-AdenoCA	L-serine	MNXM53	FRAS1	Glycine, serine, alanine and threonine metabolism	No
Uterus-AdenoCA	3-phospho-hydroxypyruvate	MNXM541	FRAS1	Glycine, serine, alanine and threonine metabolism	No
Uterus-AdenoCA	cortisol	MNXM543	TECTA	Steroid metabolism	No
Uterus-AdenoCA	hexanoyl-CoA	MNXM553	KIAA1217	Fatty acid oxidation	No
Uterus-AdenoCA	hexanoyl-CoA	MNXM553	MGA	Fatty acid oxidation	No
Uterus-AdenoCA	L-cysteine	MNXM55	MYCBP2	Methionine and cysteine metabolism	No
Uterus-AdenoCA	hexadecenoyl-CoA	MNXM56353	AHNAK2	Fatty acid biosynthesis	No
Uterus-AdenoCA	hexadecenoyl-CoA	MNXM56353	EML6	Fatty acid oxidation	No
Uterus-AdenoCA	(R)-5-phosphomevalonate	MNXM567	DVL3	Cholesterol metabolism	No
Uterus-AdenoCA	(R)-5-phosphomevalonate	MNXM567	FAT1	Cholesterol metabolism	No
Uterus-AdenoCA	2-methylbutanoyl-CoA	MNXM569	PTEN	Valine, leucine, and isoleucine metabolism	No
Uterus-AdenoCA	5-hydroxy-L-tryptophan	MNXM570	ARHGAP35	Tryptophan metabolism	No
Uterus-AdenoCA	5-hydroxy-L-tryptophan	MNXM570	SMG1	Tryptophan metabolism	No
Uterus-AdenoCA	(2E)-decenoyl-CoA	MNXM580	FRAS1	Fatty acid oxidation	No
Uterus-AdenoCA	guanidinoacetate	MNXM587	TDRD15	Urea cycle	No
Uterus-AdenoCA	(R)-methylmalonyl-CoA	MNXM608	CHD6	Valine, leucine, and isoleucine metabolism	No
Uterus-AdenoCA	2-methylbut-2-enoyl-CoA	MNXM609	MYOM2	Valine, leucine, and isoleucine metabolism	No
Uterus-AdenoCA	2-methylbut-2-enoyl-CoA	MNXM609	PTEN	Valine, leucine, and isoleucine metabolism	No
Uterus-AdenoCA	histamine	MNXM635	FAT1	Histidine metabolism	No
Uterus-AdenoCA	(3S)-hydroxydecanoyl-CoA	MNXM674	FRAS1	Fatty acid oxidation	No
Uterus-AdenoCA	3-oxodecanoyl-CoA	MNXM677	FRAS1	Fatty acid oxidation	No
Uterus-AdenoCA	L-cysteinylglycine	MNXM683	FAT1	Glutathione metabolism	No
Uterus-AdenoCA	L-cysteinylglycine	MNXM683	TP53	Glutathione metabolism	No
Uterus-AdenoCA	(R)-5-diphosphomevalonate	MNXM689	DVL3	Cholesterol metabolism	No
Uterus-AdenoCA	(R)-5-diphosphomevalonate	MNXM689	FAT1	Cholesterol metabolism	No
Uterus-AdenoCA	4-maleylacetoacetate	MNXM691	FAM186A	Tyrosine metabolism	No
Uterus-AdenoCA	(2S,3S)-3-hydroxy-2-methylbutanoyl-CoA	MNXM701	MYOM2	Valine, leucine, and isoleucine metabolism	No
Uterus-AdenoCA	(2S,3S)-3-hydroxy-2-methylbutanoyl-CoA	MNXM701	PTEN	Valine, leucine, and isoleucine metabolism	No
Uterus-AdenoCA	4-fumarylacetoacetate	MNXM708	FAM186A	Tyrosine metabolism	No
Uterus-AdenoCA	5beta-cholestane-3alpha,7alpha,12alpha-triol	MNXM709	AKAP9	Bile acid biosynthesis	No
Uterus-AdenoCA	(2E)-hexenoyl-CoA	MNXM753	KIAA1217	Fatty acid oxidation	No
Uterus-AdenoCA	(2E)-hexenoyl-CoA	MNXM753	MGA	Fatty acid oxidation	No
Uterus-AdenoCA	glycerone phosphate	MNXM77	DST	Glycolysis/gluconeogenesis	No
Uterus-AdenoCA	L-lysine	MNXM78	PIK3CA	Transport, extracellular	No
Uterus-AdenoCA	L-lysine	MNXM78	PPP2R1A	Transport, extracellular	No
Uterus-AdenoCA	L-lysine	MNXM78	PPP2R1A	Transport, mitochondrial	No
Uterus-AdenoCA	(6S)-5,6,7,8-tetrahydrofolate	MNXM79	CACNA1H	Folate metabolism	No
Uterus-AdenoCA	(6S)-5,6,7,8-tetrahydrofolate	MNXM79	TECTA	Folate metabolism	No
Uterus-AdenoCA	(6S)-5,6,7,8-tetrahydrofolate	MNXM79	FAT1	Glycine, serine, alanine and threonine metabolism	No
Uterus-AdenoCA	(6S)-5,6,7,8-tetrahydrofolate	MNXM79	SALL4	Glycine, serine, alanine and threonine metabolism	No
Uterus-AdenoCA	S(8)-aminomethyldihydrolipoamide	MNXM81220	MYOM2	Glycine, serine, alanine and threonine metabolism	No
Uterus-AdenoCA	isopentenyl diphosphate	MNXM83	DVL3	Cholesterol metabolism	No
Uterus-AdenoCA	isopentenyl diphosphate	MNXM83	FAT1	Cholesterol metabolism	No
Uterus-AdenoCA	propanoyl-CoA	MNXM86	PIK3CA	Fatty acid oxidation	No
Uterus-AdenoCA	propanoyl-CoA	MNXM86	TP53	Fatty acid oxidation	No
Uterus-AdenoCA	propanoyl-CoA	MNXM86	PTEN	Valine, leucine, and isoleucine metabolism	No
Uterus-AdenoCA	11-cis-retinol	MNXM870	PPP2R1A	Vitamin A metabolism	No
Uterus-AdenoCA	Hexadecenoyl carnitine	MNXM8716	EML6	Fatty acid oxidation	No
Uterus-AdenoCA	3-hydroxypropanoate	MNXM872	MYOM2	CoA metabolism	No
Uterus-AdenoCA	3-hydroxypropanoate	MNXM872	PTEN	CoA metabolism	No
Uterus-AdenoCA	trans-4-hydroxy-L-proline	MNXM87584	CHD6	Arginine and Proline Metabolism	No
Uterus-AdenoCA	trans-4-hydroxy-L-proline	MNXM87584	KIAA1217	Arginine and Proline Metabolism	No
Uterus-AdenoCA	trans-4-hydroxy-L-proline	MNXM87584	TENM3	Arginine and Proline Metabolism	No
Uterus-AdenoCA	5beta-cholestane-3alpha,7alpha-diol	MNXM875	AKAP9	Bile acid biosynthesis	No
Uterus-AdenoCA	hexadecanoyl-CoA	MNXM88	FAT1	Fatty acid biosynthesis	No
Uterus-AdenoCA	L-glutamate	MNXM89557	FAT1	Aminosugar metabolism	No
Uterus-AdenoCA	L-glutamate	MNXM89557	CHD6	Glutathione metabolism	No
Uterus-AdenoCA	L-glutamate	MNXM89557	FAT1	Purine metabolism	No
Uterus-AdenoCA	L-glutamate	MNXM89557	FAT1	Pyrimidine metabolism	No
Uterus-AdenoCA	L-glutamate	MNXM89557	ARHGAP35	Glutathione metabolism	No
Uterus-AdenoCA	L-glutamate	MNXM89557	TRMT13	Glutathione metabolism	No
Uterus-AdenoCA	L-glutamate	MNXM89557	PTEN	Glutamate metabolism	No
Uterus-AdenoCA	L-glutamate	MNXM89557	PTEN	Valine, leucine, and isoleucine metabolism	No
Uterus-AdenoCA	O-octadecenoylcarnitine	MNXM8956	EIF4G3	Fatty acid oxidation	No
Uterus-AdenoCA	O-octadecenoylcarnitine	MNXM8956	BSN	Fatty acid oxidation	No
Uterus-AdenoCA	O-octadecenoylcarnitine	MNXM8956	FRAS1	Fatty acid oxidation	No
Uterus-AdenoCA	D-glucopyranose 1-phosphate	MNXM89588	CACNA1H	Galactose metabolism	No
Uterus-AdenoCA	D-glucopyranose 1-phosphate	MNXM89588	FRAS1	Galactose metabolism	No
Uterus-AdenoCA	D-glucopyranose 1-phosphate	MNXM89588	PIK3CA	Galactose metabolism	No
Uterus-AdenoCA	glycerol	MNXM89612	AHNAK2	Glycerophospholipid metabolism	No
Uterus-AdenoCA	isocitrate	MNXM89661	PIK3R1	Citric acid cycle	Yes
Uterus-AdenoCA	L-ornithine	MNXM89689	ARID1A	Urea cycle	No
Uterus-AdenoCA	L-ornithine	MNXM89689	PTEN	Urea cycle	No
Uterus-AdenoCA	UDP-alpha-D-galactose	MNXM89795	CACNA1H	Galactose metabolism	No
Uterus-AdenoCA	UDP-alpha-D-galactose	MNXM89795	FRAS1	Galactose metabolism	No
Uterus-AdenoCA	UDP-alpha-D-galactose	MNXM89795	PIK3CA	Galactose metabolism	No
Uterus-AdenoCA	cortisone	MNXM898	TECTA	Steroid metabolism	No
Uterus-AdenoCA	(S)-2-amino-6-oxohexanoate	MNXM89905	PPP2R1A	Lysine metabolism	No
Uterus-AdenoCA	(R)-lactaldehyde	MNXM909	BSN	Pyruvate metabolism	No
Uterus-AdenoCA	(R)-lactaldehyde	MNXM909	PIK3R1	Pyruvate metabolism	Yes
Uterus-AdenoCA	ubiquinol-10	MNXM9200	PIK3CA	Fatty acid oxidation	No
Uterus-AdenoCA	ubiquinol-10	MNXM9200	PPP2R1A	Tryptophan metabolism	No
Uterus-AdenoCA	ubiquinol-10	MNXM9200	TENM3	Valine, leucine, and isoleucine metabolism	No
Uterus-AdenoCA	L-cystine	MNXM927	DMD	Methionine and cysteine metabolism	No
Uterus-AdenoCA	L-cystine	MNXM927	SPHKAP	Methionine and cysteine metabolism	No
Uterus-AdenoCA	succinyl-CoA	MNXM92	TDRD15	Citric acid cycle	No
Uterus-AdenoCA	fumarate	MNXM93	FAT1	Nucleotide interconversion	No
Uterus-AdenoCA	fumarate	MNXM93	FAT1	Purine metabolism	No
Uterus-AdenoCA	methacrylyl-CoA	MNXM947	MYOM2	Valine, leucine, and isoleucine metabolism	No
Uterus-AdenoCA	L-tryptophan	MNXM94	FAT4	Tetrahydrobiopterin metabolism	Yes
Uterus-AdenoCA	L-tryptophan	MNXM94	CHD4	Transport, extracellular	No
Uterus-AdenoCA	zymosterol intermediate 2	MNXM97119	PIK3CA	Cholesterol metabolism	No
Uterus-AdenoCA	Tetrahydrobiopterin-4a-carbinolamine	MNXM97271	SMG1	Tryptophan metabolism	No
Uterus-AdenoCA	(S)-malate	MNXM98	IGFN1	Citric acid cycle	No
Uterus-AdenoCA	3alpha-hydroxy-5alpha-androstan-17-one	MNXM995	CACNA1H	Steroid metabolism	No
Uterus-AdenoCA	3alpha-hydroxy-5alpha-androstan-17-one	MNXM995	EML6	Steroid metabolism	No
Uterus-AdenoCA	Malonyl-Carnitin	MNXMK_0078	CHD6	Fatty acid oxidation	No
Stomach-AdenoCA	(R)-lipoamide	MNXM1024	CSMD1	Glycine, serine, alanine and threonine metabolism	No
Stomach-AdenoCA	O-acetyl-(R)-carnitine	MNXM1028	PTPRT	Fatty acid oxidation	No
Stomach-AdenoCA	O-acetyl-(R)-carnitine	MNXM1028	SMAD4	Fatty acid oxidation	No
Stomach-AdenoCA	3-hydroxy-2-methylpropanoyl-CoA	MNXM1034	EYS	Valine, leucine, and isoleucine metabolism	No
Stomach-AdenoCA	(5-hydroxyindol-3-yl)acetaldehyde	MNXM1057	CSMD1	Tryptophan metabolism	No
Stomach-AdenoCA	(5-hydroxyindol-3-yl)acetaldehyde	MNXM1057	MUC16	Tryptophan metabolism	No
Stomach-AdenoCA	aminoacetone	MNXM1106	CYLD	Glycine, serine, alanine and threonine metabolism	No
Stomach-AdenoCA	(2S)-2-amino-3-oxobutanoate	MNXM114087	CYLD	Glycine, serine, alanine and threonine metabolism	No
Stomach-AdenoCA	(3R,5S)-1-pyrroline-3-hydroxy-5-carboxylate	MNXM114091	TLR4	Arginine and Proline Metabolism	No
Stomach-AdenoCA	L-proline	MNXM114	CSMD3	Arginine and Proline Metabolism	No
Stomach-AdenoCA	(R)-pantetheine	MNXM1154	GRID1	CoA metabolism	No
Stomach-AdenoCA	(R)-pantetheine	MNXM1154	TTN	CoA metabolism	No
Stomach-AdenoCA	urea	MNXM117	KMT2B	Urea cycle	No
Stomach-AdenoCA	urea	MNXM117	CSMD3	Arginine and Proline Metabolism	No
Stomach-AdenoCA	7alpha,12alpha-dihydroxy-5beta-cholestan-3-one	MNXM1180	TCERG1L	Bile acid biosynthesis	No
Stomach-AdenoCA	7alpha,12alpha-dihydroxy-5beta-cholestan-3-one	MNXM1180	TP53	Bile acid biosynthesis	No
Stomach-AdenoCA	putrescine	MNXM118	PTPRT	Urea cycle	No
Stomach-AdenoCA	putrescine	MNXM118	NBEA	Arginine and Proline Metabolism	No
Stomach-AdenoCA	cysteamine	MNXM1226	GRID1	CoA metabolism	No
Stomach-AdenoCA	cysteamine	MNXM1226	TTN	CoA metabolism	No
Stomach-AdenoCA	(R)-S-lactoylglutathione	MNXM1253	EYS	Pyruvate metabolism	No
Stomach-AdenoCA	(R)-S-lactoylglutathione	MNXM1253	KMT2B	Pyruvate metabolism	No
Stomach-AdenoCA	(S)-propane-1,2-diol	MNXM1255	ADCY2	Pyruvate metabolism	No
Stomach-AdenoCA	(S)-propane-1,2-diol	MNXM1255	SYNE1	Pyruvate metabolism	No
Stomach-AdenoCA	3-phospho-D-glycerate	MNXM126	PLK1	Glycolysis/gluconeogenesis	No
Stomach-AdenoCA	L-glutamyl 5-phosphate	MNXM1280	CSMD1	Urea cycle	No
Stomach-AdenoCA	L-glutamyl 5-phosphate	MNXM1280	TLR4	Urea cycle	No
Stomach-AdenoCA	citrate	MNXM131	SMAD4	Citric acid cycle	No
Stomach-AdenoCA	acetoacetyl-CoA	MNXM133	CDH1	Propanoate metabolism	No
Stomach-AdenoCA	acetoacetyl-CoA	MNXM133	TP53	Propanoate metabolism	No
Stomach-AdenoCA	L-histidine	MNXM134	PCLO	Transport, extracellular	No
Stomach-AdenoCA	7alpha-hydroxy-5beta-cholestan-3-one	MNXM1367	TCERG1L	Bile acid biosynthesis	No
Stomach-AdenoCA	L-leucine	MNXM140	CSMD3	Transport, extracellular	Yes
Stomach-AdenoCA	L-leucine	MNXM140	TLR4	Transport, extracellular	Yes
Stomach-AdenoCA	L-threonine	MNXM142	SMAD4	Transport, extracellular	No
Stomach-AdenoCA	L-threonine	MNXM142	TLR4	Transport, extracellular	No
Stomach-AdenoCA	3-(4-Hydroxyphenyl)pyruvate	MNXM145630	TP53	Tyrosine metabolism	No
Stomach-AdenoCA	3-(4-Hydroxyphenyl)pyruvate	MNXM145630	VWF	Tyrosine metabolism	No
Stomach-AdenoCA	N-methylethanolamine phosphate	MNXM1491	EYS	Sphingolipid metabolism	No
Stomach-AdenoCA	N-methylethanolamine phosphate	MNXM1491	PLK1	Sphingolipid metabolism	No
Stomach-AdenoCA	glutathione disulfide	MNXM151	CMYA5	Glutathione metabolism	No
Stomach-AdenoCA	glutathione disulfide	MNXM151	MUC16	Glutathione metabolism	No
Stomach-AdenoCA	acetoacetate	MNXM154	VWF	Cholesterol metabolism	No
Stomach-AdenoCA	alpha-D-ribose 5-phosphate	MNXM15900	ARID1A	Pentose phosphate pathway	No
Stomach-AdenoCA	alpha-D-ribose 5-phosphate	MNXM15900	CACNA1H	Pentose phosphate pathway	No
Stomach-AdenoCA	D-glucopyranose 6-phosphate	MNXM160	PTPRT	Glycolysis/gluconeogenesis	No
Stomach-AdenoCA	1-pyrroline-5-carboxylate	MNXM1617	CSMD3	Arginine and Proline Metabolism	No
Stomach-AdenoCA	3,4-dihydroxymandelaldehyde	MNXM1633	CYLD	Tyrosine metabolism	No
Stomach-AdenoCA	3,4-dihydroxymandelaldehyde	MNXM1633	MUC16	Tyrosine metabolism	No
Stomach-AdenoCA	dihydrolipoylprotein	MNXM1663	FAT3	Glycine, serine, alanine and threonine metabolism	No
Stomach-AdenoCA	itaconyl-CoA	MNXM1671	TP53	C5-branched dibasic acid metabolism	No
Stomach-AdenoCA	S-adenosyl-L-methionine	MNXM16	EYS	Glycerophospholipid metabolism	No
Stomach-AdenoCA	S-adenosyl-L-methionine	MNXM16	EYS	Sphingolipid metabolism	No
Stomach-AdenoCA	hydroxyacetone	MNXM1744	ADCY2	Pyruvate metabolism	Yes
Stomach-AdenoCA	hydroxyacetone	MNXM1744	SYNE1	Pyruvate metabolism	Yes
Stomach-AdenoCA	itaconate	MNXM1747	TP53	C5-branched dibasic acid metabolism	No
Stomach-AdenoCA	D-fructose	MNXM175	SMAD4	Fructose and mannose metabolism	No
Stomach-AdenoCA	Octadecenoyl-CoA	MNXM1848	ADCY2	Fatty acid oxidation	No
Stomach-AdenoCA	phosphatidylethanolamine (homo sapiens)	MNXM1850	CMYA5	Glycerophospholipid metabolism	No
Stomach-AdenoCA	phosphatidylethanolamine (homo sapiens)	MNXM1850	PCLO	Glycerophospholipid metabolism	No
Stomach-AdenoCA	D-glycerate	MNXM189	MAPK4	Glyoxylate and dicarboxylate metabolism	No
Stomach-AdenoCA	D-glycerate	MNXM189	PIK3CA	Glyoxylate and dicarboxylate metabolism	No
Stomach-AdenoCA	4-aminobutanoate	MNXM192	COL20A1	Glutamate metabolism	No
Stomach-AdenoCA	4-aminobutanoate	MNXM192	TLR4	Glutamate metabolism	No
Stomach-AdenoCA	4-aminobutanoate	MNXM192	TP53	Glutamate metabolism	No
Stomach-AdenoCA	(5-hydroxyindol-3-yl)acetate	MNXM1961	CSMD1	Tryptophan metabolism	No
Stomach-AdenoCA	(5-hydroxyindol-3-yl)acetate	MNXM1961	MUC16	Tryptophan metabolism	No
Stomach-AdenoCA	L-valine	MNXM199	FAT3	Transport, extracellular	No
Stomach-AdenoCA	L-valine	MNXM199	TLR4	Transport, extracellular	Yes
Stomach-AdenoCA	L-valine	MNXM199	ADCY2	Transport, mitochondrial	No
Stomach-AdenoCA	L-valine	MNXM199	VWF	Transport, mitochondrial	No
Stomach-AdenoCA	S-adenosyl-L-homocysteine	MNXM19	ADCY2	Glycine, serine, alanine and threonine metabolism	No
Stomach-AdenoCA	Phosphatidylcholine (homo sapiens)	MNXM2028	TP53	Glycerophospholipid metabolism	No
Stomach-AdenoCA	dopamine	MNXM205	ADCY2	Tyrosine metabolism	No
Stomach-AdenoCA	2-oxoglutarate	MNXM20	TTN	Glycine, serine, alanine and threonine metabolism	No
Stomach-AdenoCA	2-oxoglutarate	MNXM20	TP53	Citric acid cycle	No
Stomach-AdenoCA	ethanolamine	MNXM218	PLK1	Glycerophospholipid metabolism	No
Stomach-AdenoCA	acetyl-CoA	MNXM21	VWF	Fatty acid oxidation	Yes
Stomach-AdenoCA	acetyl-CoA	MNXM21	CSMD3	Glycolysis/gluconeogenesis	No
Stomach-AdenoCA	acetyl-CoA	MNXM21	TLR4	Glycolysis/gluconeogenesis	Yes
Stomach-AdenoCA	acetyl-CoA	MNXM21	CSMD1	Propanoate metabolism	No
Stomach-AdenoCA	acetyl-CoA	MNXM21	CSMD1	Valine, leucine, and isoleucine metabolism	No
Stomach-AdenoCA	acetyl-CoA	MNXM21	VWF	Cholesterol metabolism	Yes
Stomach-AdenoCA	5alpha-androstane-3,17-dione	MNXM2200	TCERG1L	Steroid metabolism	No
Stomach-AdenoCA	5alpha-androstane-3,17-dione	MNXM2200	TP53	Steroid metabolism	No
Stomach-AdenoCA	apo-[acyl-carrier protein]	MNXM2214	GRID1	CoA metabolism	No
Stomach-AdenoCA	apo-[acyl-carrier protein]	MNXM2214	TTN	CoA metabolism	No
Stomach-AdenoCA	tetradecanoyl-CoA	MNXM224	VWF	Fatty acid biosynthesis	Yes
Stomach-AdenoCA	N,N-dimethylethanolamine phosphate	MNXM2261	EYS	Sphingolipid metabolism	No
Stomach-AdenoCA	N,N-dimethylethanolamine phosphate	MNXM2261	PLK1	Sphingolipid metabolism	No
Stomach-AdenoCA	phosphocholine	MNXM229	PLK1	Glycerophospholipid metabolism	No
Stomach-AdenoCA	phosphocholine	MNXM229	TP53	Glycerophospholipid metabolism	No
Stomach-AdenoCA	L-isoleucine	MNXM231	TLR4	Transport, extracellular	No
Stomach-AdenoCA	butanoyl-CoA	MNXM233	ADCY2	Fatty acid oxidation	No
Stomach-AdenoCA	butanoyl-CoA	MNXM233	SYNE1	Fatty acid oxidation	No
Stomach-AdenoCA	10-formyltetrahydrofolate	MNXM237	FAT3	Folate metabolism	No
Stomach-AdenoCA	(S)-lactaldehyde	MNXM2387	ADCY2	Pyruvate metabolism	Yes
Stomach-AdenoCA	(S)-lactaldehyde	MNXM2387	SYNE1	Pyruvate metabolism	Yes
Stomach-AdenoCA	3-methyl-2-oxobutanoate	MNXM238	ADCY2	Valine, leucine, and isoleucine metabolism	No
Stomach-AdenoCA	3-methyl-2-oxobutanoate	MNXM238	VWF	Valine, leucine, and isoleucine metabolism	No
Stomach-AdenoCA	2E-tetradecenoyl-[acp]	MNXM24297	GRID1	Fatty acid biosynthesis	No
Stomach-AdenoCA	2E-tetradecenoyl-[acp]	MNXM24297	TTN	Fatty acid biosynthesis	No
Stomach-AdenoCA	3-sulfinopyruvate	MNXM2484	CSMD1	Methionine and cysteine metabolism	No
Stomach-AdenoCA	3-sulfinopyruvate	MNXM2484	KMT2B	Methionine and cysteine metabolism	No
Stomach-AdenoCA	methylamine	MNXM255	CYLD	Tyrosine metabolism	No
Stomach-AdenoCA	methylamine	MNXM255	MUC16	Tyrosine metabolism	No
Stomach-AdenoCA	succinate	MNXM25	CSMD1	Citric acid cycle	No
Stomach-AdenoCA	3-phospho-D-glyceroyl phosphate	MNXM261	PLK1	Glycolysis/gluconeogenesis	No
Stomach-AdenoCA	L-2-aminoadipate	MNXM268	PIK3CA	Lysine metabolism	No
Stomach-AdenoCA	L-2-aminoadipate	MNXM268	TLR4	Lysine metabolism	No
Stomach-AdenoCA	L-2-aminoadipate	MNXM268	ADCY2	Lysine metabolism	No
Stomach-AdenoCA	D-sedoheptulose 7-phosphate	MNXM271	FAT3	Pentose phosphate pathway	No
Stomach-AdenoCA	7,8-dihydrofolate	MNXM281	PIK3CA	Folate metabolism	No
Stomach-AdenoCA	CDP-choline	MNXM283	TP53	Glycerophospholipid metabolism	No
Stomach-AdenoCA	(R)-lactate	MNXM285	OXCT1	Pyruvate metabolism	No
Stomach-AdenoCA	betaine	MNXM289	KIF26A	Glycine, serine, alanine and threonine metabolism	No
Stomach-AdenoCA	3,4-dihydroxyphenylethyleneglycol	MNXM2931	CYLD	Tyrosine metabolism	No
Stomach-AdenoCA	3,4-dihydroxyphenylethyleneglycol	MNXM2931	MUC16	Tyrosine metabolism	No
Stomach-AdenoCA	glycine	MNXM29	TLR4	Glutathione metabolism	No
Stomach-AdenoCA	glycine	MNXM29	TLR4	Glycine, serine, alanine and threonine metabolism	No
Stomach-AdenoCA	2-methyl-3-oxopropanoate	MNXM305	ADCY2	Valine, leucine, and isoleucine metabolism	No
Stomach-AdenoCA	2-methyl-3-oxopropanoate	MNXM305	VWF	Valine, leucine, and isoleucine metabolism	No
Stomach-AdenoCA	methylglyoxal	MNXM310	KIF26A	Pyruvate metabolism	No
Stomach-AdenoCA	R-adrenaline	MNXM31772	CYLD	Tyrosine metabolism	No
Stomach-AdenoCA	R-adrenaline	MNXM31772	MUC16	Tyrosine metabolism	No
Stomach-AdenoCA	6-phospho-D-gluconate	MNXM325	CACNA1H	Pentose phosphate pathway	No
Stomach-AdenoCA	estrone	MNXM327	CSMD3	Steroid metabolism	No
Stomach-AdenoCA	estrone	MNXM327	TLR4	Steroid metabolism	No
Stomach-AdenoCA	agmatine	MNXM328	NBEA	Arginine and Proline Metabolism	No
Stomach-AdenoCA	all-trans-retinol	MNXM329	CACNA1C	Vitamin A metabolism	No
Stomach-AdenoCA	all-trans-retinol	MNXM329	GRIA1	Vitamin A metabolism	No
Stomach-AdenoCA	10-formyltetrahydrofolate-[Glu](5)	MNXM3428	GRID1	Folate metabolism	No
Stomach-AdenoCA	10-formyltetrahydrofolate-[Glu](5)	MNXM3428	TTN	Folate metabolism	No
Stomach-AdenoCA	octanoyl-CoA	MNXM342	VWF	Fatty acid biosynthesis	No
Stomach-AdenoCA	homogentisate	MNXM345	TP53	Tyrosine metabolism	No
Stomach-AdenoCA	homogentisate	MNXM345	VWF	Tyrosine metabolism	No
Stomach-AdenoCA	17beta-estradiol	MNXM358	PTPRT	Steroid metabolism	No
Stomach-AdenoCA	4alpha-methyl-5alpha-cholesta-8,24-dien-3-one	MNXM36392	ADCY2	Cholesterol metabolism	No
Stomach-AdenoCA	4alpha-methyl-5alpha-cholesta-8,24-dien-3-one	MNXM36392	TCERG1L	Cholesterol metabolism	No
Stomach-AdenoCA	dodecanoyl-CoA	MNXM363	VWF	Fatty acid biosynthesis	Yes
Stomach-AdenoCA	(R)-pantothenate	MNXM364	GRID1	CoA metabolism	No
Stomach-AdenoCA	(R)-pantothenate	MNXM364	TTN	CoA metabolism	No
Stomach-AdenoCA	D-glucosamine 6-phosphate	MNXM370	COL20A1	Aminosugar metabolism	Yes
Stomach-AdenoCA	D-glucosamine 6-phosphate	MNXM370	PCDH10	Aminosugar metabolism	No
Stomach-AdenoCA	4,8-dimethylnonanoyl-CoA	MNXM37161	SMAD4	Fatty acid oxidation	No
Stomach-AdenoCA	D-pantetheine 4'-phosphate	MNXM373	GRID1	CoA metabolism	No
Stomach-AdenoCA	D-pantetheine 4'-phosphate	MNXM373	TTN	CoA metabolism	No
Stomach-AdenoCA	3-hydroxypyruvate	MNXM392	MAPK4	Glycine, serine, alanine and threonine metabolism	No
Stomach-AdenoCA	3-hydroxypyruvate	MNXM392	PIK3CA	Glycine, serine, alanine and threonine metabolism	No
Stomach-AdenoCA	malonyl-CoA	MNXM40	CSMD1	Fatty acid oxidation	No
Stomach-AdenoCA	D-fructose 1,6-bisphosphate	MNXM417	PTPRT	Fructose and mannose metabolism	No
Stomach-AdenoCA	4-aminobutanal	MNXM422	TP53	Glutamate metabolism	Yes
Stomach-AdenoCA	ITP	MNXM423	SYNE1	Nucleotide interconversion	No
Stomach-AdenoCA	ITP	MNXM423	USH2A	Nucleotide interconversion	No
Stomach-AdenoCA	retinal	MNXM425	CACNA1C	Vitamin A metabolism	No
Stomach-AdenoCA	retinal	MNXM425	GRIA1	Vitamin A metabolism	No
Stomach-AdenoCA	6-phospho-D-glucono-1,5-lactone	MNXM429	CACNA1H	Pentose phosphate pathway	No
Stomach-AdenoCA	L-aspartate	MNXM42	CACNA1C	Alanine and aspartate metabolism	No
Stomach-AdenoCA	L-aspartate	MNXM42	SYNE1	Alanine and aspartate metabolism	No
Stomach-AdenoCA	betaine aldehyde	MNXM457	KIF26A	Glycine, serine, alanine and threonine metabolism	No
Stomach-AdenoCA	gamma-L-glutamyl-D-alanine	MNXM4594	TP53	Glutathione metabolism	No
Stomach-AdenoCA	D-sorbitol	MNXM469	SMAD4	Fructose and mannose metabolism	No
Stomach-AdenoCA	oxaloacetate	MNXM46	ADCY2	Citric acid cycle	No
Stomach-AdenoCA	2-methylpropanoyl-CoA	MNXM470	ADCY2	Valine, leucine, and isoleucine metabolism	No
Stomach-AdenoCA	2-methylpropanoyl-CoA	MNXM470	VWF	Valine, leucine, and isoleucine metabolism	No
Stomach-AdenoCA	decanoyl-CoA	MNXM486	VWF	Fatty acid biosynthesis	No
Stomach-AdenoCA	IDP	MNXM495	SYNE1	Glycolysis/gluconeogenesis	No
Stomach-AdenoCA	IDP	MNXM495	USH2A	Glycolysis/gluconeogenesis	No
Stomach-AdenoCA	3-sulfino-L-alanine	MNXM498	CSMD1	Taurine and hypotaurine metabolism	No
Stomach-AdenoCA	3-sulfino-L-alanine	MNXM498	KMT2B	Taurine and hypotaurine metabolism	No
Stomach-AdenoCA	5,10-methenyltetrahydrofolate	MNXM511	TTN	Folate metabolism	No
Stomach-AdenoCA	5,10-methenyltetrahydrofolate	MNXM511	PCDH10	Folate metabolism	No
Stomach-AdenoCA	phosphatidylserine (homo sapiens)	MNXM5273	PLK1	Glycerophospholipid metabolism	No
Stomach-AdenoCA	ferrocytochrome c	MNXM537	ADCY2	Pyruvate metabolism	No
Stomach-AdenoCA	cortisol	MNXM543	TTN	Steroid metabolism	No
Stomach-AdenoCA	hexadecenoyl-CoA	MNXM56353	ADCY2	Fatty acid oxidation	No
Stomach-AdenoCA	myristoyl-[acyl-carrier protein]	MNXM564	GRID1	Fatty acid biosynthesis	No
Stomach-AdenoCA	myristoyl-[acyl-carrier protein]	MNXM564	TTN	Fatty acid biosynthesis	No
Stomach-AdenoCA	(R)-5-phosphomevalonate	MNXM567	TP53	Cholesterol metabolism	No
Stomach-AdenoCA	formaldehyde	MNXM56	CYLD	Tyrosine metabolism	No
Stomach-AdenoCA	formaldehyde	MNXM56	MUC16	Tyrosine metabolism	No
Stomach-AdenoCA	2-oxoglutaramate	MNXM575	PLK1	Urea cycle	No
Stomach-AdenoCA	(2E)-decenoyl-CoA	MNXM580	TP53	Fatty acid oxidation	No
Stomach-AdenoCA	guanidinoacetate	MNXM587	GRID1	Urea cycle	No
Stomach-AdenoCA	guanidinoacetate	MNXM587	PLK1	Urea cycle	No
Stomach-AdenoCA	(R)-methylmalonyl-CoA	MNXM608	TP53	Valine, leucine, and isoleucine metabolism	No
Stomach-AdenoCA	L-methionine	MNXM61	TLR4	Transport, extracellular	No
Stomach-AdenoCA	O-4,8-dimethylnonanoyl-(R)-carnitine	MNXM65090	SMAD4	Fatty acid oxidation	No
Stomach-AdenoCA	(R)-3-hydroxybutanoate	MNXM663	CACNA1C	Butanoate metabolism	No
Stomach-AdenoCA	(3S)-hydroxydecanoyl-CoA	MNXM674	TP53	Fatty acid oxidation	No
Stomach-AdenoCA	3-oxodecanoyl-CoA	MNXM677	TP53	Fatty acid oxidation	No
Stomach-AdenoCA	L-cysteinylglycine	MNXM683	SMAD4	Glutathione metabolism	No
Stomach-AdenoCA	L-cysteinylglycine	MNXM683	CTNNB1	Glutathione metabolism	No
Stomach-AdenoCA	(R)-5-diphosphomevalonate	MNXM689	TP53	Cholesterol metabolism	No
Stomach-AdenoCA	4-maleylacetoacetate	MNXM691	TP53	Tyrosine metabolism	No
Stomach-AdenoCA	4-maleylacetoacetate	MNXM691	VWF	Tyrosine metabolism	No
Stomach-AdenoCA	4-fumarylacetoacetate	MNXM708	TP53	Tyrosine metabolism	No
Stomach-AdenoCA	4-fumarylacetoacetate	MNXM708	VWF	Tyrosine metabolism	No
Stomach-AdenoCA	5beta-cholestane-3alpha,7alpha,12alpha-triol	MNXM709	TCERG1L	Bile acid biosynthesis	No
Stomach-AdenoCA	5beta-cholestane-3alpha,7alpha,12alpha-triol	MNXM709	TP53	Bile acid biosynthesis	No
Stomach-AdenoCA	hypotaurine	MNXM726	GRID1	Taurine and hypotaurine metabolism	No
Stomach-AdenoCA	hypotaurine	MNXM726	TTN	Taurine and hypotaurine metabolism	No
Stomach-AdenoCA	glycerone phosphate	MNXM77	PTPRT	Glycolysis/gluconeogenesis	No
Stomach-AdenoCA	L-lysine	MNXM78	EYS	Transport, extracellular	No
Stomach-AdenoCA	S(8)-aminomethyldihydrolipoamide	MNXM81220	CSMD3	Glycine, serine, alanine and threonine metabolism	No
Stomach-AdenoCA	S(8)-aminomethyldihydrolipoylprotein	MNXM81221	FAT3	Glycine, serine, alanine and threonine metabolism	No
Stomach-AdenoCA	isopentenyl diphosphate	MNXM83	TP53	Cholesterol metabolism	No
Stomach-AdenoCA	coenzyme Q10	MNXM8440	CSMD1	Oxidative phosphorylation	No
Stomach-AdenoCA	propanoyl-CoA	MNXM86	CACNA1C	Fatty acid oxidation	Yes
Stomach-AdenoCA	Hexadecenoyl carnitine	MNXM8716	ADCY2	Fatty acid oxidation	No
Stomach-AdenoCA	trans-4-hydroxy-L-proline	MNXM87584	TLR4	Arginine and Proline Metabolism	No
Stomach-AdenoCA	5beta-cholestane-3alpha,7alpha-diol	MNXM875	TCERG1L	Bile acid biosynthesis	No
Stomach-AdenoCA	L-glutamate	MNXM89557	FSIP2	Glutathione metabolism	No
Stomach-AdenoCA	L-glutamate	MNXM89557	SMAD4	Glutathione metabolism	No
Stomach-AdenoCA	L-glutamate	MNXM89557	CTNNB1	Histidine metabolism	No
Stomach-AdenoCA	L-glutamate	MNXM89557	NBEA	Histidine metabolism	No
Stomach-AdenoCA	L-glutamate	MNXM89557	PLK1	Glutamate metabolism	No
Stomach-AdenoCA	O-octadecenoylcarnitine	MNXM8956	NBEA	Fatty acid oxidation	No
Stomach-AdenoCA	O-octadecenoylcarnitine	MNXM8956	ZFPM2	Fatty acid oxidation	No
Stomach-AdenoCA	O-octadecenoylcarnitine	MNXM8956	SYNE1	Fatty acid oxidation	No
Stomach-AdenoCA	O-octadecenoylcarnitine	MNXM8956	TLR4	Fatty acid oxidation	No
Stomach-AdenoCA	glycerol	MNXM89612	TP53	Glycerophospholipid metabolism	No
Stomach-AdenoCA	D-fructose 6-phosphate	MNXM89629	PTPRT	Glycolysis/gluconeogenesis	No
Stomach-AdenoCA	5,6,7,8-tetrahydrobiopterin	MNXM89658	TP53	Tetrahydrobiopterin metabolism	No
Stomach-AdenoCA	isocitrate	MNXM89661	TP53	Citric acid cycle	No
Stomach-AdenoCA	cortisone	MNXM898	TTN	Steroid metabolism	No
Stomach-AdenoCA	(S)-methylmalonyl-CoA	MNXM89955	TP53	Valine, leucine, and isoleucine metabolism	No
Stomach-AdenoCA	(R)-propane-1,2-diol	MNXM90191	KIF26A	Pyruvate metabolism	No
Stomach-AdenoCA	6,7-dihydrobiopterin	MNXM90267	TP53	Tetrahydrobiopterin metabolism	No
Stomach-AdenoCA	(R)-lactaldehyde	MNXM909	FSIP2	Pyruvate metabolism	No
Stomach-AdenoCA	ubiquinol-10	MNXM9200	CSMD1	Oxidative phosphorylation	No
Stomach-AdenoCA	ubiquinol-10	MNXM9200	CSMD1	Pyrimidine metabolism	No
Stomach-AdenoCA	holo-[acyl-carrier protein]	MNXM925	GRID1	Fatty acid oxidation	No
Stomach-AdenoCA	L-cystine	MNXM927	NBEA	Methionine and cysteine metabolism	No
Stomach-AdenoCA	L-cystine	MNXM927	SMAD4	Methionine and cysteine metabolism	No
Stomach-AdenoCA	succinyl-CoA	MNXM92	CSMD1	Citric acid cycle	No
Stomach-AdenoCA	succinyl-CoA	MNXM92	TLR4	Citric acid cycle	No
Stomach-AdenoCA	methacrylyl-CoA	MNXM947	ADCY2	Valine, leucine, and isoleucine metabolism	No
Stomach-AdenoCA	methacrylyl-CoA	MNXM947	VWF	Valine, leucine, and isoleucine metabolism	No
Stomach-AdenoCA	S-formylglutathione	MNXM952	CYLD	Tyrosine metabolism	No
Stomach-AdenoCA	S-formylglutathione	MNXM952	MUC16	Tyrosine metabolism	No
Stomach-AdenoCA	5-oxo-L-proline	MNXM964	TP53	Glutathione metabolism	No
Stomach-AdenoCA	zymosterol intermediate 2	MNXM97119	TCERG1L	Cholesterol metabolism	No
Stomach-AdenoCA	Tetrahydrobiopterin-4a-carbinolamine	MNXM97271	ARID1A	Tyrosine metabolism	No
Stomach-AdenoCA	Tetrahydrobiopterin-4a-carbinolamine	MNXM97271	TP53	Tyrosine metabolism	No
Stomach-AdenoCA	L-phenylalanine	MNXM97	FAT3	Transport, extracellular	Yes
Stomach-AdenoCA	3alpha-hydroxy-5alpha-androstan-17-one	MNXM995	TCERG1L	Steroid metabolism	No
Stomach-AdenoCA	3alpha-hydroxy-5alpha-androstan-17-one	MNXM995	TP53	Steroid metabolism	No
Stomach-AdenoCA	lipoylprotein	MNXM998	FAT3	Glycine, serine, alanine and threonine metabolism	No
Stomach-AdenoCA	Malonyl-Carnitin	MNXMK_0078	CSMD1	Fatty acid oxidation	No
Lung-AdenoCA	(R)-lipoamide	MNXM1024	COL22A1	Glycine, serine, alanine and threonine metabolism	No
Lung-AdenoCA	(R)-lipoamide	MNXM1024	YEATS2	Glycine, serine, alanine and threonine metabolism	No
Lung-AdenoCA	O-acetyl-(R)-carnitine	MNXM1028	COL22A1	Fatty acid oxidation	No
Lung-AdenoCA	3-hydroxy-2-methylpropanoyl-CoA	MNXM1034	ASXL3	Valine, leucine, and isoleucine metabolism	No
Lung-AdenoCA	3-hydroxy-2-methylpropanoyl-CoA	MNXM1034	NCKAP5	Valine, leucine, and isoleucine metabolism	No
Lung-AdenoCA	(5-hydroxyindol-3-yl)acetaldehyde	MNXM1057	ASTN1	Tryptophan metabolism	No
Lung-AdenoCA	Fe(2+)	MNXM111	RIMS2	Heme metabolism	No
Lung-AdenoCA	ferricytochrome c	MNXM114072	GABRG2	Oxidative phosphorylation	No
Lung-AdenoCA	Electron transfer flavoprotein oxidized	MNXM11479	CDK12	Fatty acid oxidation	No
Lung-AdenoCA	Electron transfer flavoprotein oxidized	MNXM11479	RPS6KA4	Fatty acid oxidation	No
Lung-AdenoCA	Electron transfer flavoprotein oxidized	MNXM11479	YEATS2	Fatty acid oxidation	No
Lung-AdenoCA	Electron transfer flavoprotein reduced	MNXM11480	CDK12	Fatty acid oxidation	No
Lung-AdenoCA	Electron transfer flavoprotein reduced	MNXM11480	RPS6KA4	Fatty acid oxidation	No
Lung-AdenoCA	Electron transfer flavoprotein reduced	MNXM11480	YEATS2	Fatty acid oxidation	No
Lung-AdenoCA	(R)-pantetheine	MNXM1154	KIAA1755	CoA metabolism	No
Lung-AdenoCA	urea	MNXM117	RYR2	Urea cycle	No
Lung-AdenoCA	urea	MNXM117	ZFHX4	Urea cycle	No
Lung-AdenoCA	cysteamine	MNXM1226	KIAA1755	CoA metabolism	No
Lung-AdenoCA	(R)-S-lactoylglutathione	MNXM1253	TAF1L	Pyruvate metabolism	No
Lung-AdenoCA	(R)-S-lactoylglutathione	MNXM1253	TNN	Pyruvate metabolism	No
Lung-AdenoCA	(S)-propane-1,2-diol	MNXM1255	MYH6	Pyruvate metabolism	No
Lung-AdenoCA	3-phospho-D-glycerate	MNXM126	BCAN	Glycolysis/gluconeogenesis	No
Lung-AdenoCA	3-phospho-D-glycerate	MNXM126	NMUR2	Glycolysis/gluconeogenesis	No
Lung-AdenoCA	L-glutamyl 5-phosphate	MNXM1280	TTC24	Urea cycle	No
Lung-AdenoCA	L-glutamyl 5-phosphate	MNXM1280	YEATS2	Urea cycle	No
Lung-AdenoCA	citrate	MNXM131	CDK12	Citric acid cycle	No
Lung-AdenoCA	citrate	MNXM131	CHL1	Citric acid cycle	No
Lung-AdenoCA	acetoacetyl-CoA	MNXM133	DNAJC2	Propanoate metabolism	No
Lung-AdenoCA	L-histidine	MNXM134	PPP1R3A	Transport, extracellular	Yes
Lung-AdenoCA	L-histidine	MNXM134	KIAA1755	Transport, mitochondrial	No
Lung-AdenoCA	L-histidine	MNXM134	SELP	Transport, mitochondrial	No
Lung-AdenoCA	L-leucine	MNXM140	ADAMTS14	Transport, extracellular	No
Lung-AdenoCA	L-leucine	MNXM140	FBN3	Transport, extracellular	No
Lung-AdenoCA	L-leucine	MNXM140	GABRG2	Transport, mitochondrial	No
Lung-AdenoCA	L-threonine	MNXM142	MEGF10	Transport, extracellular	No
Lung-AdenoCA	L-threonine	MNXM142	NBEA	Transport, extracellular	Yes
Lung-AdenoCA	L-threonine	MNXM142	ITGA8	Transport, extracellular	No
Lung-AdenoCA	Reduced glutathione	MNXM145523	SLC8A3	Glutathione metabolism	No
Lung-AdenoCA	Reduced glutathione	MNXM145523	KEAP1	Glutamate metabolism	No
Lung-AdenoCA	D-ribulose 5-phosphate	MNXM145	KIAA1755	Pentose phosphate pathway	No
Lung-AdenoCA	D-ribulose 5-phosphate	MNXM145	RBM10	Pentose phosphate pathway	No
Lung-AdenoCA	3-Hydroxypropionyl-CoA	MNXM146350	KIAA1755	beta-Alanine metabolism	No
Lung-AdenoCA	glutathione disulfide	MNXM151	SLC8A3	Methionine and cysteine metabolism	No
Lung-AdenoCA	acetoacetate	MNXM154	ITGA8	Cholesterol metabolism	No
Lung-AdenoCA	acetoacetate	MNXM154	RANBP17	Cholesterol metabolism	No
Lung-AdenoCA	methylmalonate	MNXM1572	COL7A1	Valine, leucine, and isoleucine metabolism	No
Lung-AdenoCA	methylmalonate	MNXM1572	SPTA1	Valine, leucine, and isoleucine metabolism	No
Lung-AdenoCA	alpha-D-ribose 5-phosphate	MNXM15900	CAGE1	Pentose phosphate pathway	No
Lung-AdenoCA	alpha-D-ribose 5-phosphate	MNXM15900	MUC19	Pentose phosphate pathway	No
Lung-AdenoCA	alpha-D-ribose 5-phosphate	MNXM15900	ZNF516	Pentose phosphate pathway	No
Lung-AdenoCA	D-glucopyranose 6-phosphate	MNXM160	NMUR2	Glycolysis/gluconeogenesis	No
Lung-AdenoCA	3,4-dihydroxymandelaldehyde	MNXM1633	CAGE1	Tyrosine metabolism	No
Lung-AdenoCA	itaconyl-CoA	MNXM1671	FLT3	C5-branched dibasic acid metabolism	No
Lung-AdenoCA	itaconyl-CoA	MNXM1671	TTC24	C5-branched dibasic acid metabolism	No
Lung-AdenoCA	S-adenosyl-L-methionine	MNXM16	SDK2	Glycerophospholipid metabolism	No
Lung-AdenoCA	S-adenosyl-L-methionine	MNXM16	SDK2	Sphingolipid metabolism	No
Lung-AdenoCA	(R)-carnitine	MNXM173	KDM5C	Fatty acid oxidation	No
Lung-AdenoCA	hydroxyacetone	MNXM1744	MYH6	Pyruvate metabolism	No
Lung-AdenoCA	itaconate	MNXM1747	FLT3	C5-branched dibasic acid metabolism	No
Lung-AdenoCA	itaconate	MNXM1747	TTC24	C5-branched dibasic acid metabolism	No
Lung-AdenoCA	(6R)-5,10-methylenetetrahydrofolate	MNXM183	KCNK2	Folate metabolism	No
Lung-AdenoCA	(6R)-5,10-methylenetetrahydrofolate	MNXM183	TRHDE	Folate metabolism	No
Lung-AdenoCA	Octadecenoyl-CoA	MNXM1848	TAF1L	Fatty acid oxidation	No
Lung-AdenoCA	Octadecenoyl-CoA	MNXM1848	USH2A	Fatty acid oxidation	No
Lung-AdenoCA	D-xylulose 5-phosphate	MNXM186	KEAP1	Pentose phosphate pathway	No
Lung-AdenoCA	D-glycerate	MNXM189	MUC19	Glyoxylate and dicarboxylate metabolism	No
Lung-AdenoCA	D-glycerate	MNXM189	ZNF831	Glyoxylate and dicarboxylate metabolism	No
Lung-AdenoCA	beta-D-ribosylnicotinate	MNXM1915	EGFR	NAD metabolism	No
Lung-AdenoCA	beta-D-ribosylnicotinate	MNXM1915	FBN3	NAD metabolism	No
Lung-AdenoCA	4-aminobutanoate	MNXM192	ASXL3	Glutamate metabolism	No
Lung-AdenoCA	4-aminobutanoate	MNXM192	TP53	Glutamate metabolism	No
Lung-AdenoCA	4-aminobutanoate	MNXM192	FAM71A	Glutamate metabolism	No
Lung-AdenoCA	4-aminobutanoate	MNXM192	PIK3CG	Glutamate metabolism	No
Lung-AdenoCA	nicotinate beta-D-ribonucleotide	MNXM194	EGFR	NAD metabolism	No
Lung-AdenoCA	nicotinate beta-D-ribonucleotide	MNXM194	FBN3	NAD metabolism	No
Lung-AdenoCA	(5-hydroxyindol-3-yl)acetate	MNXM1961	ASTN1	Tryptophan metabolism	No
Lung-AdenoCA	Fe(3+)	MNXM196	MYH7	Vitamin B2 metabolism	No
Lung-AdenoCA	L-valine	MNXM199	ASXL3	Transport, extracellular	No
Lung-AdenoCA	L-valine	MNXM199	TP53	Transport, extracellular	No
Lung-AdenoCA	L-valine	MNXM199	ASXL3	Transport, mitochondrial	No
Lung-AdenoCA	L-valine	MNXM199	ZNF469	Transport, mitochondrial	No
Lung-AdenoCA	Phosphatidylcholine (homo sapiens)	MNXM2028	FLNC	Glycerophospholipid metabolism	No
Lung-AdenoCA	(S)-3-amino-2-methylpropanoate	MNXM2053	KEAP1	Valine, leucine, and isoleucine metabolism	No
Lung-AdenoCA	2-oxoglutarate	MNXM20	PXDNL	Urea cycle	No
Lung-AdenoCA	2-oxoglutarate	MNXM20	SLC8A3	Alanine and aspartate metabolism	No
Lung-AdenoCA	2-oxoglutarate	MNXM20	PPP1R3A	Citric acid cycle	No
Lung-AdenoCA	3-phenylpyruvate	MNXM210	RBM10	Phenylalanine metabolism	No
Lung-AdenoCA	(2E)-butenoyl-CoA	MNXM214	ITGA8	Tryptophan metabolism	No
Lung-AdenoCA	acetyl-CoA	MNXM21	CDK12	Fatty acid oxidation	No
Lung-AdenoCA	acetyl-CoA	MNXM21	CDK12	Tryptophan metabolism	No
Lung-AdenoCA	acetyl-CoA	MNXM21	YEATS2	Tryptophan metabolism	No
Lung-AdenoCA	acetyl-CoA	MNXM21	ITGA8	Cholesterol metabolism	No
Lung-AdenoCA	acetyl-CoA	MNXM21	FBN3	Glycolysis/gluconeogenesis	No
Lung-AdenoCA	acetyl-CoA	MNXM21	ITGA8	Glycolysis/gluconeogenesis	No
Lung-AdenoCA	acetyl-CoA	MNXM21	RANBP17	Cholesterol metabolism	No
Lung-AdenoCA	5alpha-androstane-3,17-dione	MNXM2200	SPEF2	Steroid metabolism	No
Lung-AdenoCA	9-cis-retinal	MNXM2209	ZFHX4	Vitamin A metabolism	No
Lung-AdenoCA	apo-[acyl-carrier protein]	MNXM2214	KIAA1755	CoA metabolism	No
Lung-AdenoCA	tetradecanoyl-CoA	MNXM224	PLEC	Fatty acid biosynthesis	No
Lung-AdenoCA	phosphocholine	MNXM229	ATP5B	Glycerophospholipid metabolism	No
Lung-AdenoCA	phosphocholine	MNXM229	KDM5C	Glycerophospholipid metabolism	No
Lung-AdenoCA	L-isoleucine	MNXM231	NBEA	Transport, mitochondrial	No
Lung-AdenoCA	butanoyl-CoA	MNXM233	CDK12	Fatty acid oxidation	No
Lung-AdenoCA	butanoyl-CoA	MNXM233	EGFR	Fatty acid oxidation	No
Lung-AdenoCA	orotate	MNXM235	CSMD3	Pyrimidine metabolism	No
Lung-AdenoCA	orotate	MNXM235	ZNF516	Pyrimidine metabolism	No
Lung-AdenoCA	10-formyltetrahydrofolate	MNXM237	ADAM19	Folate metabolism	No
Lung-AdenoCA	10-formyltetrahydrofolate	MNXM237	RIMS2	Folate metabolism	No
Lung-AdenoCA	(S)-lactaldehyde	MNXM2387	MYH6	Pyruvate metabolism	No
Lung-AdenoCA	3-methyl-2-oxobutanoate	MNXM238	ASXL3	Valine, leucine, and isoleucine metabolism	No
Lung-AdenoCA	3-methyl-2-oxobutanoate	MNXM238	ZNF469	Valine, leucine, and isoleucine metabolism	No
Lung-AdenoCA	pyruvate	MNXM23	FLG2	Glycolysis/gluconeogenesis	No
Lung-AdenoCA	pyruvate	MNXM23	ITGA8	Pyruvate metabolism	No
Lung-AdenoCA	2E-tetradecenoyl-[acp]	MNXM24297	KIAA1755	Fatty acid biosynthesis	No
Lung-AdenoCA	3-oxopropanoate	MNXM244	KIAA1755	Propanoate metabolism	No
Lung-AdenoCA	methylamine	MNXM255	CAGE1	Tyrosine metabolism	No
Lung-AdenoCA	succinate	MNXM25	YEATS2	Citric acid cycle	No
Lung-AdenoCA	3-phospho-D-glyceroyl phosphate	MNXM261	BCAN	Glycolysis/gluconeogenesis	No
Lung-AdenoCA	3-phospho-D-glyceroyl phosphate	MNXM261	NMUR2	Glycolysis/gluconeogenesis	No
Lung-AdenoCA	9-cis-retinol	MNXM2626	ZFHX4	Vitamin A metabolism	No
Lung-AdenoCA	2-oxoadipate	MNXM263	ITGA8	Lysine metabolism	No
Lung-AdenoCA	L-2-aminoadipate	MNXM268	EGFR	Lysine metabolism	No
Lung-AdenoCA	L-2-aminoadipate	MNXM268	ELF1	Lysine metabolism	No
Lung-AdenoCA	L-2-aminoadipate	MNXM268	MUC5B	Lysine metabolism	No
Lung-AdenoCA	D-sedoheptulose 7-phosphate	MNXM271	DUSP27	Pentose phosphate pathway	No
Lung-AdenoCA	nicotinate	MNXM274	EGFR	NAD metabolism	No
Lung-AdenoCA	nicotinate	MNXM274	FBN3	NAD metabolism	No
Lung-AdenoCA	2-phospho-D-glycerate	MNXM275	BCAN	Glycolysis/gluconeogenesis	No
Lung-AdenoCA	2-phospho-D-glycerate	MNXM275	NMUR2	Glycolysis/gluconeogenesis	No
Lung-AdenoCA	L-dopa	MNXM279	MYH4	Tyrosine metabolism	No
Lung-AdenoCA	7,8-dihydrofolate	MNXM281	ADAMTS16	Folate metabolism	No
Lung-AdenoCA	7,8-dihydrofolate	MNXM281	PLEC	Folate metabolism	Yes
Lung-AdenoCA	7,8-dihydrofolate	MNXM281	TNR	Folate metabolism	No
Lung-AdenoCA	CDP-choline	MNXM283	ATP5B	Glycerophospholipid metabolism	No
Lung-AdenoCA	CDP-choline	MNXM283	KDM5C	Glycerophospholipid metabolism	No
Lung-AdenoCA	(R)-lactate	MNXM285	ELF1	Pyruvate metabolism	No
Lung-AdenoCA	(R)-lactate	MNXM285	KEAP1	Pyruvate metabolism	No
Lung-AdenoCA	betaine	MNXM289	ZNF516	Glycine, serine, alanine and threonine metabolism	No
Lung-AdenoCA	3,4-dihydroxyphenylethyleneglycol	MNXM2931	CAGE1	Tyrosine metabolism	No
Lung-AdenoCA	alpha-D-ribose 1-phosphate	MNXM295	EGFR	Pentose phosphate pathway	No
Lung-AdenoCA	2-methyl-3-oxopropanoate	MNXM305	MXRA8	Valine, leucine, and isoleucine metabolism	No
Lung-AdenoCA	2-methyl-3-oxopropanoate	MNXM305	NCKAP5	Valine, leucine, and isoleucine metabolism	No
Lung-AdenoCA	methylglyoxal	MNXM310	NMUR2	Glycine, serine, alanine and threonine metabolism	No
Lung-AdenoCA	methylglyoxal	MNXM310	ALPK3	Pyruvate metabolism	No
Lung-AdenoCA	methylglyoxal	MNXM310	NMUR2	Pyruvate metabolism	No
Lung-AdenoCA	R-adrenaline	MNXM31772	CAGE1	Tyrosine metabolism	No
Lung-AdenoCA	(6S)-5-methyl-5,6,7,8-tetrahydrofolate	MNXM318	CSMD3	Folate metabolism	No
Lung-AdenoCA	6-phospho-D-gluconate	MNXM325	KIAA1755	Pentose phosphate pathway	No
Lung-AdenoCA	6-phospho-D-gluconate	MNXM325	ANK2	Pentose phosphate pathway	No
Lung-AdenoCA	all-trans-retinol	MNXM329	RIMS2	Vitamin A metabolism	No
Lung-AdenoCA	L-alanine	MNXM32	ITGA8	Glutamate metabolism	No
Lung-AdenoCA	L-alanine	MNXM32	ZFHX4	Urea cycle	No
Lung-AdenoCA	alpha-D-galactose 1-phosphate	MNXM336	CTNNB1	Galactose metabolism	No
Lung-AdenoCA	10-formyltetrahydrofolate-[Glu](5)	MNXM3428	KIAA1755	Folate metabolism	No
Lung-AdenoCA	octanoyl-CoA	MNXM342	PLEC	Fatty acid biosynthesis	No
Lung-AdenoCA	(2E,6E)-farnesyl diphosphate	MNXM34	ADAMTS14	Cholesterol metabolism	No
Lung-AdenoCA	(2E,6E)-farnesyl diphosphate	MNXM34	CYFIP2	Cholesterol metabolism	No
Lung-AdenoCA	serotonin	MNXM357	TNN	Tryptophan metabolism	No
Lung-AdenoCA	17beta-estradiol	MNXM358	KEAP1	Steroid metabolism	No
Lung-AdenoCA	4alpha-methyl-5alpha-cholesta-8,24-dien-3-one	MNXM36392	MXRA8	Cholesterol metabolism	No
Lung-AdenoCA	4alpha-methyl-5alpha-cholesta-8,24-dien-3-one	MNXM36392	ZNF516	Cholesterol metabolism	No
Lung-AdenoCA	dodecanoyl-CoA	MNXM363	PLEC	Fatty acid biosynthesis	No
Lung-AdenoCA	(R)-pantothenate	MNXM364	KIAA1755	CoA metabolism	No
Lung-AdenoCA	D-glucosamine 6-phosphate	MNXM370	DNAH8	Aminosugar metabolism	No
Lung-AdenoCA	D-glucosamine 6-phosphate	MNXM370	TP53	Aminosugar metabolism	No
Lung-AdenoCA	D-pantetheine 4'-phosphate	MNXM373	KIAA1755	CoA metabolism	No
Lung-AdenoCA	glutaryl-CoA	MNXM382	ITGA8	Lysine metabolism	No
Lung-AdenoCA	L-saccharopine	MNXM384	ITGA8	Lysine metabolism	No
Lung-AdenoCA	3-methylbut-2-enoyl-CoA	MNXM389	ASXL3	Valine, leucine, and isoleucine metabolism	No
Lung-AdenoCA	3-methylbut-2-enoyl-CoA	MNXM389	FLNC	Valine, leucine, and isoleucine metabolism	No
Lung-AdenoCA	3-hydroxypyruvate	MNXM392	MUC19	Glycine, serine, alanine and threonine metabolism	No
Lung-AdenoCA	3-hydroxypyruvate	MNXM392	ZNF831	Glycine, serine, alanine and threonine metabolism	No
Lung-AdenoCA	malonyl-CoA	MNXM40	FBN3	Fatty acid oxidation	No
Lung-AdenoCA	D-fructose 1,6-bisphosphate	MNXM417	FLG2	Fructose and mannose metabolism	No
Lung-AdenoCA	4-aminobutanal	MNXM422	NCKAP5	Arginine and Proline Metabolism	No
Lung-AdenoCA	4-aminobutanal	MNXM422	TBCD	Arginine and Proline Metabolism	No
Lung-AdenoCA	4-aminobutanal	MNXM422	FAM71A	Glutamate metabolism	No
Lung-AdenoCA	4-aminobutanal	MNXM422	PIK3CG	Glutamate metabolism	No
Lung-AdenoCA	ITP	MNXM423	NMUR2	Nucleotide interconversion	No
Lung-AdenoCA	ITP	MNXM423	PPP1R3A	Nucleotide interconversion	No
Lung-AdenoCA	retinal	MNXM425	RIMS2	Vitamin A metabolism	No
Lung-AdenoCA	6-phospho-D-glucono-1,5-lactone	MNXM429	KIAA1755	Pentose phosphate pathway	No
Lung-AdenoCA	6-phospho-D-glucono-1,5-lactone	MNXM429	STK11	Pentose phosphate pathway	No
Lung-AdenoCA	L-aspartate	MNXM42	NMUR2	Alanine and aspartate metabolism	No
Lung-AdenoCA	(S)-3-methyl-2-oxopentanoate	MNXM439	NBEA	Valine, leucine, and isoleucine metabolism	No
Lung-AdenoCA	(3S)-hydroxybutanoyl-CoA	MNXM446	ITGA8	Tryptophan metabolism	No
Lung-AdenoCA	betaine aldehyde	MNXM457	ZNF516	Glycine, serine, alanine and threonine metabolism	No
Lung-AdenoCA	gamma-L-glutamyl-D-alanine	MNXM4594	KEAP1	Glutathione metabolism	No
Lung-AdenoCA	oxaloacetate	MNXM46	MUC5B	Citric acid cycle	No
Lung-AdenoCA	oxaloacetate	MNXM46	TPO	Citric acid cycle	No
Lung-AdenoCA	oxaloacetate	MNXM46	CDK12	Citric acid cycle	No
Lung-AdenoCA	2-methylpropanoyl-CoA	MNXM470	ASXL3	Valine, leucine, and isoleucine metabolism	No
Lung-AdenoCA	2-methylpropanoyl-CoA	MNXM470	NCKAP5	Valine, leucine, and isoleucine metabolism	No
Lung-AdenoCA	3-methylbutanoyl-CoA	MNXM471	ASXL3	Valine, leucine, and isoleucine metabolism	No
Lung-AdenoCA	3-methylbutanoyl-CoA	MNXM471	FLNC	Valine, leucine, and isoleucine metabolism	No
Lung-AdenoCA	decanoyl-CoA	MNXM486	PLEC	Fatty acid biosynthesis	No
Lung-AdenoCA	N-formimidoyl-L-glutamate	MNXM496	ATP5B	Histidine metabolism	No
Lung-AdenoCA	N-formimidoyl-L-glutamate	MNXM496	RYR2	Histidine metabolism	No
Lung-AdenoCA	3-sulfino-L-alanine	MNXM498	DNAH5	Taurine and hypotaurine metabolism	No
Lung-AdenoCA	trans-3-methylglutaconyl-CoA	MNXM504	ASXL3	Valine, leucine, and isoleucine metabolism	No
Lung-AdenoCA	trans-3-methylglutaconyl-CoA	MNXM504	FLNC	Valine, leucine, and isoleucine metabolism	No
Lung-AdenoCA	5,10-methenyltetrahydrofolate	MNXM511	MXRA8	Folate metabolism	No
Lung-AdenoCA	2-methyl-3-oxobutanoyl-CoA	MNXM524	NBEA	Valine, leucine, and isoleucine metabolism	No
Lung-AdenoCA	UDP-D-glucose	MNXM52	CTNNB1	Galactose metabolism	No
Lung-AdenoCA	ferrocytochrome c	MNXM537	BCAN	Oxidative phosphorylation	No
Lung-AdenoCA	ferrocytochrome c	MNXM537	GABRG2	Oxidative phosphorylation	No
Lung-AdenoCA	cortisol	MNXM543	ZNF516	Steroid metabolism	No
Lung-AdenoCA	hexanoyl-CoA	MNXM553	RANBP17	Fatty acid oxidation	No
Lung-AdenoCA	hexadecenoyl-CoA	MNXM56353	TAF1L	Fatty acid oxidation	No
Lung-AdenoCA	hexadecenoyl-CoA	MNXM56353	USH2A	Fatty acid oxidation	No
Lung-AdenoCA	myristoyl-[acyl-carrier protein]	MNXM564	KIAA1755	Fatty acid biosynthesis	No
Lung-AdenoCA	(R)-5-phosphomevalonate	MNXM567	ZNF516	Cholesterol metabolism	No
Lung-AdenoCA	2-methylbutanoyl-CoA	MNXM569	NBEA	Valine, leucine, and isoleucine metabolism	No
Lung-AdenoCA	formaldehyde	MNXM56	CAGE1	Tyrosine metabolism	No
Lung-AdenoCA	5-hydroxy-L-tryptophan	MNXM570	CHL1	Tetrahydrobiopterin metabolism	No
Lung-AdenoCA	(2E)-decenoyl-CoA	MNXM580	CAGE1	Fatty acid oxidation	No
Lung-AdenoCA	(2E)-decenoyl-CoA	MNXM580	CHL1	Fatty acid oxidation	No
Lung-AdenoCA	(R)-methylmalonyl-CoA	MNXM608	DLGAP2	Valine, leucine, and isoleucine metabolism	No
Lung-AdenoCA	(R)-methylmalonyl-CoA	MNXM608	DNAH9	Valine, leucine, and isoleucine metabolism	No
Lung-AdenoCA	(R)-methylmalonyl-CoA	MNXM608	SLC8A3	Valine, leucine, and isoleucine metabolism	No
Lung-AdenoCA	2-methylbut-2-enoyl-CoA	MNXM609	NBEA	Valine, leucine, and isoleucine metabolism	No
Lung-AdenoCA	folate	MNXM617	ADAMTS16	Folate metabolism	No
Lung-AdenoCA	sn-glycerol 3-phosphate	MNXM66	OR2C3	Glycerophospholipid metabolism	No
Lung-AdenoCA	(3S)-hydroxydecanoyl-CoA	MNXM674	CAGE1	Fatty acid oxidation	No
Lung-AdenoCA	(3S)-hydroxydecanoyl-CoA	MNXM674	CHL1	Fatty acid oxidation	No
Lung-AdenoCA	3-oxodecanoyl-CoA	MNXM677	CAGE1	Fatty acid oxidation	No
Lung-AdenoCA	3-oxodecanoyl-CoA	MNXM677	CHL1	Fatty acid oxidation	No
Lung-AdenoCA	L-cysteinylglycine	MNXM683	DNAH5	Glutathione metabolism	No
Lung-AdenoCA	L-cysteinylglycine	MNXM683	ATP5B	Glutathione metabolism	No
Lung-AdenoCA	(R)-5-diphosphomevalonate	MNXM689	ZNF516	Cholesterol metabolism	No
Lung-AdenoCA	trans-urocanate	MNXM700	ATP5B	Histidine metabolism	No
Lung-AdenoCA	trans-urocanate	MNXM700	RYR2	Histidine metabolism	No
Lung-AdenoCA	(2S,3S)-3-hydroxy-2-methylbutanoyl-CoA	MNXM701	NBEA	Valine, leucine, and isoleucine metabolism	No
Lung-AdenoCA	hypotaurine	MNXM726	KIAA1755	Taurine and hypotaurine metabolism	No
Lung-AdenoCA	(2E)-hexenoyl-CoA	MNXM753	RANBP17	Fatty acid oxidation	Yes
Lung-AdenoCA	glycerone phosphate	MNXM77	NMUR2	Glycolysis/gluconeogenesis	No
Lung-AdenoCA	L-lysine	MNXM78	ITGA8	Transport, mitochondrial	No
Lung-AdenoCA	(6S)-5,6,7,8-tetrahydrofolate	MNXM79	PTPRD	Purine metabolism	No
Lung-AdenoCA	S(8)-aminomethyldihydrolipoamide	MNXM81220	TRHDE	Glycine, serine, alanine and threonine metabolism	No
Lung-AdenoCA	isopentenyl diphosphate	MNXM83	ZNF516	Cholesterol metabolism	No
Lung-AdenoCA	coenzyme Q10	MNXM8440	RANBP17	Oxidative phosphorylation	No
Lung-AdenoCA	propanoyl-CoA	MNXM86	ASXL3	Valine, leucine, and isoleucine metabolism	No
Lung-AdenoCA	propanoyl-CoA	MNXM86	DNAH3	Valine, leucine, and isoleucine metabolism	No
Lung-AdenoCA	Hexadecenoyl carnitine	MNXM8716	TAF1L	Fatty acid oxidation	No
Lung-AdenoCA	Hexadecenoyl carnitine	MNXM8716	USH2A	Fatty acid oxidation	No
Lung-AdenoCA	3-hydroxypropanoate	MNXM872	KIAA1755	CoA metabolism	No
Lung-AdenoCA	L-glutamate	MNXM89557	FAM71A	Glutathione metabolism	No
Lung-AdenoCA	L-glutamate	MNXM89557	ASXL3	Purine metabolism	No
Lung-AdenoCA	L-glutamate	MNXM89557	FAM71A	Purine metabolism	No
Lung-AdenoCA	L-glutamate	MNXM89557	ASXL3	Pyrimidine metabolism	No
Lung-AdenoCA	L-glutamate	MNXM89557	FAM71A	Pyrimidine metabolism	No
Lung-AdenoCA	L-glutamate	MNXM89557	ATP5B	Glutathione metabolism	No
Lung-AdenoCA	L-glutamate	MNXM89557	ABCA13	Alanine and aspartate metabolism	No
Lung-AdenoCA	L-glutamate	MNXM89557	DNAH9	Glutamate metabolism	No
Lung-AdenoCA	L-glutamate	MNXM89557	FAM71A	Glutamate metabolism	No
Lung-AdenoCA	L-glutamate	MNXM89557	NMUR2	Valine, leucine, and isoleucine metabolism	No
Lung-AdenoCA	D-glucopyranose 1-phosphate	MNXM89588	CTNNB1	Galactose metabolism	No
Lung-AdenoCA	glycerol	MNXM89612	FBXL7	Glycerophospholipid metabolism	No
Lung-AdenoCA	D-fructose 6-phosphate	MNXM89629	FLG2	Glycolysis/gluconeogenesis	No
Lung-AdenoCA	L-ornithine	MNXM89689	KEAP1	Urea cycle	No
Lung-AdenoCA	UDP-alpha-D-galactose	MNXM89795	CTNNB1	Galactose metabolism	No
Lung-AdenoCA	cortisone	MNXM898	ZNF516	Steroid metabolism	No
Lung-AdenoCA	(S)-2-amino-6-oxohexanoate	MNXM89905	ITGA8	Lysine metabolism	No
Lung-AdenoCA	4-imidazolone-5-propanoate	MNXM90394	ATP5B	Histidine metabolism	No
Lung-AdenoCA	4-imidazolone-5-propanoate	MNXM90394	RYR2	Histidine metabolism	No
Lung-AdenoCA	(R)-lactaldehyde	MNXM909	CDK12	Pyruvate metabolism	No
Lung-AdenoCA	5-formimidoyltetrahydrofolate	MNXM915	ATP5B	Histidine metabolism	No
Lung-AdenoCA	5-formimidoyltetrahydrofolate	MNXM915	RYR2	Histidine metabolism	No
Lung-AdenoCA	ubiquinol-10	MNXM9200	RANBP17	Oxidative phosphorylation	No
Lung-AdenoCA	ubiquinol-10	MNXM9200	RANBP17	Pyrimidine metabolism	No
Lung-AdenoCA	ubiquinol-10	MNXM9200	ASXL3	Tryptophan metabolism	No
Lung-AdenoCA	ubiquinol-10	MNXM9200	ASXL3	Valine, leucine, and isoleucine metabolism	No
Lung-AdenoCA	succinyl-CoA	MNXM92	PIK3CG	Citric acid cycle	No
Lung-AdenoCA	fumarate	MNXM93	FLT3	Tyrosine metabolism	No
Lung-AdenoCA	methacrylyl-CoA	MNXM947	ASXL3	Valine, leucine, and isoleucine metabolism	No
Lung-AdenoCA	methacrylyl-CoA	MNXM947	NCKAP5	Valine, leucine, and isoleucine metabolism	No
Lung-AdenoCA	L-tryptophan	MNXM94	ASXL3	Transport, extracellular	No
Lung-AdenoCA	L-tryptophan	MNXM94	ITGA8	Transport, extracellular	No
Lung-AdenoCA	S-formylglutathione	MNXM952	CAGE1	Tyrosine metabolism	No
Lung-AdenoCA	Tetrahydrobiopterin-4a-carbinolamine	MNXM97271	DOCK2	Phenylalanine metabolism	No
Lung-AdenoCA	Tetrahydrobiopterin-4a-carbinolamine	MNXM97271	TRHDE	Phenylalanine metabolism	No
Lung-AdenoCA	Tetrahydrobiopterin-4a-carbinolamine	MNXM97271	CDK12	Tryptophan metabolism	No
Lung-AdenoCA	Tetrahydrobiopterin-4a-carbinolamine	MNXM97271	MEGF10	Tryptophan metabolism	No
Lung-AdenoCA	L-phenylalanine	MNXM97	ITGA8	Transport, extracellular	No
Lung-AdenoCA	L-phenylalanine	MNXM97	USH2A	Transport, extracellular	No
Lung-AdenoCA	(S)-malate	MNXM98	RPS6KA4	Citric acid cycle	No
Lung-AdenoCA	3alpha-hydroxy-5alpha-androstan-17-one	MNXM995	SPEF2	Steroid metabolism	No
Lung-AdenoCA	Malonyl-Carnitin	MNXMK_0078	FBN3	Fatty acid oxidation	No
Breast-AdenoCA	geranyl diphosphate	MNXM100	RYR1	Cholesterol metabolism	No
Breast-AdenoCA	geranyl diphosphate	MNXM100	OTOG	Cholesterol metabolism	No
Breast-AdenoCA	(R)-lipoamide	MNXM1024	FLG2	Glycine, serine, alanine and threonine metabolism	No
Breast-AdenoCA	O-acetyl-(R)-carnitine	MNXM1028	FOXA1	Fatty acid oxidation	No
Breast-AdenoCA	O-acetyl-(R)-carnitine	MNXM1028	NCOR1	Fatty acid oxidation	No
Breast-AdenoCA	(5-hydroxyindol-3-yl)acetaldehyde	MNXM1057	BIRC6	Tryptophan metabolism	No
Breast-AdenoCA	(5-hydroxyindol-3-yl)acetaldehyde	MNXM1057	FAT1	Tryptophan metabolism	No
Breast-AdenoCA	(5-hydroxyindol-3-yl)acetaldehyde	MNXM1057	HUWE1	Tryptophan metabolism	No
Breast-AdenoCA	(5-hydroxyindol-3-yl)acetaldehyde	MNXM1057	TCTE1	Tryptophan metabolism	No
Breast-AdenoCA	aminoacetone	MNXM1106	MYO18B	Glycine, serine, alanine and threonine metabolism	No
Breast-AdenoCA	ferricytochrome c	MNXM114072	HMCN1	Oxidative phosphorylation	No
Breast-AdenoCA	ferricytochrome c	MNXM114072	TP53	Oxidative phosphorylation	No
Breast-AdenoCA	(2S)-2-amino-3-oxobutanoate	MNXM114087	MYO18B	Glycine, serine, alanine and threonine metabolism	No
Breast-AdenoCA	(3R,5S)-1-pyrroline-3-hydroxy-5-carboxylate	MNXM114091	FAT1	Arginine and Proline Metabolism	No
Breast-AdenoCA	(3R,5S)-1-pyrroline-3-hydroxy-5-carboxylate	MNXM114091	DCST1	Arginine and Proline Metabolism	No
Breast-AdenoCA	(3R,5S)-1-pyrroline-3-hydroxy-5-carboxylate	MNXM114091	IGFN1	Arginine and Proline Metabolism	No
Breast-AdenoCA	(R)-pantetheine	MNXM1154	TDRD15	CoA metabolism	No
Breast-AdenoCA	(R)-pantetheine	MNXM1154	TP53	CoA metabolism	No
Breast-AdenoCA	urea	MNXM117	VCAN	Urea cycle	No
Breast-AdenoCA	urea	MNXM117	LRRK1	Arginine and Proline Metabolism	No
Breast-AdenoCA	7alpha,12alpha-dihydroxy-5beta-cholestan-3-one	MNXM1180	F5	Bile acid biosynthesis	No
Breast-AdenoCA	putrescine	MNXM118	HMCN1	Arginine and Proline Metabolism	No
Breast-AdenoCA	cysteamine	MNXM1226	TDRD15	CoA metabolism	No
Breast-AdenoCA	cysteamine	MNXM1226	TP53	CoA metabolism	No
Breast-AdenoCA	mesaconate	MNXM1241	FLG2	C5-branched dibasic acid metabolism	No
Breast-AdenoCA	mesaconate	MNXM1241	KMT2C	C5-branched dibasic acid metabolism	No
Breast-AdenoCA	(S)-propane-1,2-diol	MNXM1255	ATP13A1	Pyruvate metabolism	No
Breast-AdenoCA	(S)-propane-1,2-diol	MNXM1255	CHGB	Pyruvate metabolism	No
Breast-AdenoCA	(S)-propane-1,2-diol	MNXM1255	SYNE2	Pyruvate metabolism	No
Breast-AdenoCA	3-phospho-D-glycerate	MNXM126	SPEN	Glycolysis/gluconeogenesis	No
Breast-AdenoCA	(R)-dihydrolipoamide	MNXM1277	LYST	Glycine, serine, alanine and threonine metabolism	No
Breast-AdenoCA	(R)-dihydrolipoamide	MNXM1277	RYR3	Glycine, serine, alanine and threonine metabolism	No
Breast-AdenoCA	L-ascorbate	MNXM129	COL4A6	Vitamin C metabolism	No
Breast-AdenoCA	L-ascorbate	MNXM129	USH2A	Vitamin C metabolism	No
Breast-AdenoCA	citrate	MNXM131	RYR3	Citric acid cycle	No
Breast-AdenoCA	dimethylallyl diphosphate	MNXM132	RYR1	Cholesterol metabolism	No
Breast-AdenoCA	dimethylallyl diphosphate	MNXM132	OTOG	Cholesterol metabolism	No
Breast-AdenoCA	acetoacetyl-CoA	MNXM133	LYST	Tryptophan metabolism	No
Breast-AdenoCA	L-histidine	MNXM134	GTSE1	Transport, extracellular	No
Breast-AdenoCA	L-histidine	MNXM134	HERC1	Transport, extracellular	No
Breast-AdenoCA	L-histidine	MNXM134	AKT1	Transport, mitochondrial	No
Breast-AdenoCA	L-histidine	MNXM134	GATA3	Transport, mitochondrial	No
Breast-AdenoCA	7alpha-hydroxy-5beta-cholestan-3-one	MNXM1367	F5	Bile acid biosynthesis	No
Breast-AdenoCA	L-leucine	MNXM140	FLG2	Transport, mitochondrial	No
Breast-AdenoCA	L-leucine	MNXM140	MUC17	Transport, mitochondrial	No
Breast-AdenoCA	L-threonine	MNXM142	HMCN1	Transport, extracellular	No
Breast-AdenoCA	L-threonine	MNXM142	LOXHD1	Transport, extracellular	No
Breast-AdenoCA	Reduced glutathione	MNXM145523	HMCN1	Pyruvate metabolism	Yes
Breast-AdenoCA	Reduced glutathione	MNXM145523	SLC30A1	Pyruvate metabolism	No
Breast-AdenoCA	Reduced glutathione	MNXM145523	PIK3CA	Glutamate metabolism	No
Breast-AdenoCA	3-(4-Hydroxyphenyl)pyruvate	MNXM145630	CNTNAP5	Tyrosine metabolism	No
Breast-AdenoCA	3-(4-Hydroxyphenyl)pyruvate	MNXM145630	MYO18B	Tyrosine metabolism	No
Breast-AdenoCA	3-(4-Hydroxyphenyl)pyruvate	MNXM145630	VCAN	Tyrosine metabolism	Yes
Breast-AdenoCA	Propenoyl-CoA	MNXM146307	AKT1	Propanoate metabolism	No
Breast-AdenoCA	Propenoyl-CoA	MNXM146307	CHGB	Propanoate metabolism	No
Breast-AdenoCA	thioredoxin disulfide	MNXM148	LYST	Nucleotide interconversion	No
Breast-AdenoCA	thioredoxin disulfide	MNXM148	WWC3	Nucleotide interconversion	No
Breast-AdenoCA	N-methylethanolamine phosphate	MNXM1491	ADGB	Sphingolipid metabolism	No
Breast-AdenoCA	glutathione disulfide	MNXM151	ABCA13	Glutathione metabolism	No
Breast-AdenoCA	glutathione disulfide	MNXM151	WWC3	Methionine and cysteine metabolism	No
Breast-AdenoCA	glutathione disulfide	MNXM151	SYNE1	Glutathione metabolism	No
Breast-AdenoCA	acetoacetate	MNXM154	CHGB	Tyrosine metabolism	No
Breast-AdenoCA	acetoacetate	MNXM154	FOXA1	Cholesterol metabolism	No
Breast-AdenoCA	alpha-D-ribose 5-phosphate	MNXM15900	TP53	Pentose phosphate pathway	No
Breast-AdenoCA	alpha-D-ribose 5-phosphate	MNXM15900	COL4A6	Pentose phosphate pathway	No
Breast-AdenoCA	dihydrolipoylprotein	MNXM1663	ZDBF2	Glycine, serine, alanine and threonine metabolism	No
Breast-AdenoCA	itaconyl-CoA	MNXM1671	FLG2	C5-branched dibasic acid metabolism	No
Breast-AdenoCA	itaconyl-CoA	MNXM1671	KMT2C	C5-branched dibasic acid metabolism	No
Breast-AdenoCA	S-adenosyl-L-methionine	MNXM16	ADGB	Glycerophospholipid metabolism	No
Breast-AdenoCA	S-adenosyl-L-methionine	MNXM16	ADGB	Sphingolipid metabolism	No
Breast-AdenoCA	hydroxyacetone	MNXM1744	ATP13A1	Pyruvate metabolism	No
Breast-AdenoCA	hydroxyacetone	MNXM1744	CHGB	Pyruvate metabolism	No
Breast-AdenoCA	hydroxyacetone	MNXM1744	SYNE2	Pyruvate metabolism	No
Breast-AdenoCA	itaconate	MNXM1747	FLG2	C5-branched dibasic acid metabolism	No
Breast-AdenoCA	itaconate	MNXM1747	KMT2C	C5-branched dibasic acid metabolism	No
Breast-AdenoCA	(S)-lactate	MNXM179	ALMS1	Glycolysis/gluconeogenesis	No
Breast-AdenoCA	(S)-lactate	MNXM179	CREBBP	Glycolysis/gluconeogenesis	No
Breast-AdenoCA	(6R)-5,10-methylenetetrahydrofolate	MNXM183	SYNE1	Folate metabolism	No
Breast-AdenoCA	(6R)-5,10-methylenetetrahydrofolate	MNXM183	FLG2	Glycine, serine, alanine and threonine metabolism	No
Breast-AdenoCA	(6R)-5,10-methylenetetrahydrofolate	MNXM183	MAP3K1	Folate metabolism	No
Breast-AdenoCA	(6R)-5,10-methylenetetrahydrofolate	MNXM183	FSIP2	Glycine, serine, alanine and threonine metabolism	Yes
Breast-AdenoCA	Octadecenoyl-CoA	MNXM1848	HMCN1	Fatty acid oxidation	No
Breast-AdenoCA	carboxyacetyl-[acyl-carrier protein]	MNXM184	FHOD3	Fatty acid oxidation	No
Breast-AdenoCA	carboxyacetyl-[acyl-carrier protein]	MNXM184	LRRC7	Fatty acid oxidation	No
Breast-AdenoCA	phosphatidylethanolamine (homo sapiens)	MNXM1850	AGBL3	Glycerophospholipid metabolism	No
Breast-AdenoCA	phosphatidylethanolamine (homo sapiens)	MNXM1850	GUCY2C	Glycerophospholipid metabolism	No
Breast-AdenoCA	D-xylulose 5-phosphate	MNXM186	MUC19	Pentose phosphate pathway	No
Breast-AdenoCA	D-xylulose 5-phosphate	MNXM186	TP53	Pentose phosphate pathway	No
Breast-AdenoCA	phosphoethanolamine	MNXM187	BRCA2	Glycerophospholipid metabolism	Yes
Breast-AdenoCA	phosphoethanolamine	MNXM187	CNTNAP5	Glycerophospholipid metabolism	No
Breast-AdenoCA	phosphoethanolamine	MNXM187	KLHL34	Glycerophospholipid metabolism	No
Breast-AdenoCA	phosphoethanolamine	MNXM187	MYO18B	Glycerophospholipid metabolism	No
Breast-AdenoCA	beta-D-ribosylnicotinate	MNXM1915	BIRC6	NAD metabolism	No
Breast-AdenoCA	beta-D-ribosylnicotinate	MNXM1915	WDFY4	NAD metabolism	No
Breast-AdenoCA	4-aminobutanoate	MNXM192	PAPPA2	Glutamate metabolism	No
Breast-AdenoCA	nicotinate beta-D-ribonucleotide	MNXM194	BIRC6	NAD metabolism	No
Breast-AdenoCA	nicotinate beta-D-ribonucleotide	MNXM194	WDFY4	NAD metabolism	No
Breast-AdenoCA	(5-hydroxyindol-3-yl)acetate	MNXM1961	BIRC6	Tryptophan metabolism	No
Breast-AdenoCA	(5-hydroxyindol-3-yl)acetate	MNXM1961	FAT1	Tryptophan metabolism	No
Breast-AdenoCA	(5-hydroxyindol-3-yl)acetate	MNXM1961	HUWE1	Tryptophan metabolism	No
Breast-AdenoCA	(5-hydroxyindol-3-yl)acetate	MNXM1961	TCTE1	Tryptophan metabolism	No
Breast-AdenoCA	(S)-3-hydroxy-3-methylglutaryl-CoA	MNXM197	ADGB	Cholesterol metabolism	No
Breast-AdenoCA	S-adenosyl-L-homocysteine	MNXM19	BAZ1A	Glycine, serine, alanine and threonine metabolism	No
Breast-AdenoCA	S-adenosyl-L-homocysteine	MNXM19	SYNE1	Glycine, serine, alanine and threonine metabolism	No
Breast-AdenoCA	S-adenosyl-L-homocysteine	MNXM19	TP53	Urea cycle	No
Breast-AdenoCA	Palmitoyl-ACP	MNXM2026	FHOD3	Fatty acid biosynthesis	No
Breast-AdenoCA	Palmitoyl-ACP	MNXM2026	LRRC7	Fatty acid biosynthesis	No
Breast-AdenoCA	Phosphatidylcholine (homo sapiens)	MNXM2028	FHOD3	Glycerophospholipid metabolism	No
Breast-AdenoCA	Phosphatidylcholine (homo sapiens)	MNXM2028	KIAA0368	Glycerophospholipid metabolism	No
Breast-AdenoCA	Phosphatidylcholine (homo sapiens)	MNXM2028	LYST	Glycerophospholipid metabolism	No
Breast-AdenoCA	(S)-3-amino-2-methylpropanoate	MNXM2053	CTCF	Valine, leucine, and isoleucine metabolism	No
Breast-AdenoCA	(S)-3-amino-2-methylpropanoate	MNXM2053	KIAA1549	Valine, leucine, and isoleucine metabolism	No
Breast-AdenoCA	dopamine	MNXM205	TP53	Tyrosine metabolism	No
Breast-AdenoCA	2-oxoglutarate	MNXM20	USH2A	Alanine and aspartate metabolism	No
Breast-AdenoCA	2-oxoglutarate	MNXM20	TP53	Citric acid cycle	No
Breast-AdenoCA	2-oxoglutarate	MNXM20	TP53	Urea cycle	No
Breast-AdenoCA	2-oxoglutarate	MNXM20	DCC	Citric acid cycle	No
Breast-AdenoCA	2-oxoglutarate	MNXM20	SLC30A1	Citric acid cycle	No
Breast-AdenoCA	2-oxoglutarate	MNXM20	TP53	Glutamate metabolism	No
Breast-AdenoCA	3-phenylpyruvate	MNXM210	DNAH10	Phenylalanine metabolism	No
Breast-AdenoCA	(2E)-butenoyl-CoA	MNXM214	GATA3	Tryptophan metabolism	No
Breast-AdenoCA	acetyl-CoA	MNXM21	SYNE1	Citric acid cycle	No
Breast-AdenoCA	acetyl-CoA	MNXM21	PDE3A	Glycolysis/gluconeogenesis	No
Breast-AdenoCA	acetyl-CoA	MNXM21	USPL1	Glycolysis/gluconeogenesis	No
Breast-AdenoCA	acetyl-CoA	MNXM21	TP53	Propanoate metabolism	No
Breast-AdenoCA	acetyl-CoA	MNXM21	TP53	Valine, leucine, and isoleucine metabolism	No
Breast-AdenoCA	acetyl-CoA	MNXM21	FOXA1	Cholesterol metabolism	No
Breast-AdenoCA	5alpha-androstane-3,17-dione	MNXM2200	HMCN1	Steroid metabolism	No
Breast-AdenoCA	5alpha-androstane-3,17-dione	MNXM2200	TP53	Steroid metabolism	No
Breast-AdenoCA	apo-[acyl-carrier protein]	MNXM2214	TDRD15	CoA metabolism	No
Breast-AdenoCA	apo-[acyl-carrier protein]	MNXM2214	TP53	CoA metabolism	No
Breast-AdenoCA	tetradecanoyl-CoA	MNXM224	LYST	Fatty acid biosynthesis	No
Breast-AdenoCA	N,N-dimethylethanolamine phosphate	MNXM2261	ADGB	Sphingolipid metabolism	No
Breast-AdenoCA	R total Coenzyme A	MNXM2279	LYST	R group biosynthesis	No
Breast-AdenoCA	R total Coenzyme A	MNXM2279	PAPPA2	R group biosynthesis	No
Breast-AdenoCA	L-isoleucine	MNXM231	MAP3K1	Transport, extracellular	No
Breast-AdenoCA	L-isoleucine	MNXM231	TP53	Transport, extracellular	No
[truncated: 2,337 more rows]
