# Supplementary material for: Prediction of metabolites associated with somatic mutations in cancers by using genome-scale metabolic models and mutation data
Source: Genome Biol. 2024 Mar 11;25:66. doi: 10.1186/s13059-024-03208-8 (PMC11290261; doi:10.1186/s13059-024-03208-8)
Supplement: Supplementary file 7 — Additional file 7: Dataset S2. Information on 17 acute myeloid leukemia samples considered in this study. [file 13059_2024_3208_MOESM7_ESM.xlsx]

## Sheet: Additional file 7_Dataset S2
Dataset S2. Information on 17 acute myeloid leukemia samples considered in this study.
Patient ID	Age at diagnosis	Sexa	Diseaseb	ATMc	BCR	CEBPA	CSF1	DNMT3A	EP300	ERBB2	FGFR2	FLT4	IDH1	IDH2	JAK2	KRAS	NPM1	NRAS	PDGFRA	SYK	TET2
P1	70	M	AML	W	W	W	W	W	W	W	W	W	W	M	W	W	W	W	W	W	W
P2	55	F	AML	W	W	W	W	W	W	W	W	W	W	M	W	W	W	W	W	W	W
P3	67	M	AML	W	M	W	W	M	W	W	W	W	W	M	W	W	W	W	W	W	W
P4	64	F	AML	W	W	W	W	M	W	W	W	W	W	W	W	W	W	W	W	W	M
P5	49	F	AML	W	M	M	W	W	M	W	W	W	W	W	W	W	W	M	W	W	W
P6	78	F	AML	W	W	W	W	W	W	W	W	W	W	W	W	W	W	M	W	W	M
P7	59	M	MDS/AML	W	W	W	W	W	W	W	W	W	W	W	W	M	W	W	W	W	W
P8	52	M	AML	W	W	M	W	W	M	W	W	W	M	W	W	W	W	W	W	W	W
P9	66	M	AML	M	W	M	W	W	W	W	W	W	W	W	W	M	W	W	W	M	W
P10	51	F	AML	M	W	M	M	W	W	W	W	W	W	W	W	W	W	M	W	W	W
P11	68	F	AML	W	W	W	W	W	W	W	W	W	W	W	W	W	M	M	W	W	W
P12d	84	F	AML	W	W	W	W	W	W	M	W	W	W	M	W	W	M	W	W	W	W
P14	72	M	AML	M	W	W	W	M	W	W	W	M	W	M	W	W	W	W	W	W	W
P15	55	F	AML	W	W	W	W	W	W	W	W	W	W	M	W	W	M	W	W	W	W
P18	65	M	AML	W	W	W	W	W	W	W	W	W	W	W	M	W	W	W	W	W	W
P19	68	F	AML	W	W	W	W	W	W	W	W	W	W	W	W	W	W	M	W	W	W
P20	69	F	AML	W	W	W	W	W	W	W	W	W	M	W	W	W	M	M	W	W	W
aF, female; M, male
bAML, acute myeloid leukemia; MDS, myelodysplastic syndromes
cFrom this column to the last column: M, mutant; W, wild-type
dA GEM specific to RNA-seq data of this sample failed to be reconstructed for the sample P12 using the generic human GEM ‘Recon 2M.2’
eAll the remaining genes from a total of 76 genes, not presented above, did not have mutations according to the targeted sequencing conducted in this study
