# Supplementary material for: Prediction of metabolites associated with somatic mutations in cancers by using genome-scale metabolic models and mutation data
Source: Genome Biol. 2024 Mar 11;25:66. doi: 10.1186/s13059-024-03208-8 (PMC11290261; doi:10.1186/s13059-024-03208-8)
Supplement: Supplementary file 8 — Additional file 8: Dataset S3. Relative quantification data of metabolites from the 17 acute myeloid leukemia samples. [file 13059_2024_3208_MOESM8_ESM.xlsx]

## Sheet: Additional file 8_Dataset S3
Dataset S3. Relative quantification data of metabolites from the 17 acute myeloid leukemia samples.
ID	Compound name	P1	P2	P3	P4	P5	P6	P7	P8	P9	P10	P11	P12	P14	P15	P18	P19	P20
A_0067	2,3-Diphosphoglyceric acid	-1.16613	-0.354915	-0.285555	0.120352	1.21718	-0.724195	0.390819	-0.221441	-1.13484	0.197552	-1.8569	1.8567	0.944658	0.10014	1.06668	0.908971	-1.05907
A_0037	3-Phosphoglyceric acid	-0.296507	-0.669083	0.764328	1.38974	1.46647	-0.249302	-0.775132	-0.711318	-2.63746	0.567126	-0.322288	1.16215	0.0162194	0.370403	0.682214	-0.318774	-0.438787
A_0015	5-Oxoproline	1.09123	0.685809	0.636737	-0.37709	0.738884	0.284616	-0.679208	1.37526	-0.219986	-1.99095	0.166021	-0.0168131	1.5994	-1.51878	-0.114712	-0.322724	-1.33769
C_0164	Adenosine	1.64365	-0.38579	-0.888068	-1.23957	-1.345	0.704208	0.0885858	-0.726937	-0.660201	-0.643891	0.4799	1.27017	1.96607	-0.838077	-0.40695	0.682759	0.299134
A_0107	ADP	1.33388	-1.43491	-2.22325	-0.521669	-0.108281	0.434171	-0.956417	-0.0471937	-0.622377	-0.00936021	-0.337027	1.51299	1.44109	0.0921277	0.125683	0.84263	0.477923
C_0008	Ala	-1.73419	-0.903907	-2.19943	0.812905	0.0546734	0.666906	0.108763	-1.12709	1.37909	0.300662	0.165342	0.133533	-0.464886	1.30052	0.867169	0.471073	0.168879
A_0090	AMP	0.551799	-1.36207	-2.25805	-0.957437	-0.587189	0.401243	-0.46614	0.995357	0.2165	-0.126927	0.110868	1.00584	1.70917	-0.624781	0.203597	1.28873	-0.100515
C_0083	Arg	1.43141	-1.24201	0.411953	-0.6086	-0.505786	0.527655	-0.352403	0.668875	1.15425	-0.188351	-1.50001	0.836856	1.44323	-1.94275	-0.422778	0.572539	-0.284075
C_0052	Asn	-0.188655	-1.01443	0.0846893	0.756893	0.048286	0.0921132	0.47413	-0.351774	1.49289	-0.717233	-0.855834	-0.401188	-2.23713	1.41925	1.37646	0.860907	-0.839378
C_0055	Asp	0.408361	-0.439619	-1.46284	1.07691	0.323807	-0.573569	-0.121518	-0.990941	0.0870161	-2.15779	0.626118	0.641675	1.17319	0.600413	1.77213	-0.256917	-0.70643
A_0118	ATP	0.99769	-1.03722	-1.50586	0.484735	-0.198978	-0.0212838	0.125047	-2.1755	-1.32859	-0.434462	0.795463	1.11105	0.152372	1.01872	0.989414	0.160942	0.866467
C_0031	Betaine	-0.541952	-1.27666	-0.251303	-0.66059	-0.302753	0.416907	2.14527	-1.69437	-0.523888	-0.731666	0.737435	0.921581	0.625521	-0.931201	1.28267	0.852749	-0.0677545
C_0077	Carnitine	0.776041	-0.821607	0.477496	-0.475087	0.00769203	0.479182	1.54962	-0.858106	-0.553193	-2.20797	-0.899176	1.01518	0.405968	-0.91661	1.64212	0.421877	-0.0434223
A_0116	CDP-choline	0.00575757	-0.976775	-1.21535	-0.668618	0.50695	0.069309	-1.15689	1.09147	-1.07083	1.53338	-0.98434	0.157868	2.12522	0.693911	-0.309145	0.701215	-0.50313
C_0018	Choline	-0.14115	0.104102	1.75983	-0.83849	-1.44029	-0.631951	-0.273018	-0.94414	-0.27196	-0.182598	-0.775014	-0.633305	0.818605	0.208099	2.32137	-0.280017	1.19993
A_0040	Citric acid	-2.06512	-0.717255	-0.324914	1.92862	0.978489	0.73114	0.594371	-0.619453	-0.685326	-0.027397	0.220046	0.429974	-1.57371	0.590667	0.504727	0.848888	-0.813748
C_0087	Citrulline	-0.408352	-0.766239	-0.65809	-0.817786	-0.204493	-0.0636921	0.0626096	-1.91042	-1.21364	0.328814	0.355064	-0.14574	0.680227	1.90131	0.201287	0.600647	2.0585
C_0048	Creatine	-0.256804	-0.282475	-1.47179	0.466953	1.57561	0.554804	0.604283	-0.0316523	-1.57597	-2.04671	0.370009	1.03241	0.274646	-0.195125	1.44479	-0.486412	0.0234267
C_0025	Creatinine	-1.34568	-0.224032	-1.27581	1.41255	-1.00819	-0.444613	1.1116	-0.054715	-0.957002	-1.44631	1.2226	1.25935	0.189133	0.678237	1.03647	-0.520058	0.366469
A_0114	CTP	0.666686	-0.898591	-0.392133	0.680412	-0.36373	-0.576644	0.0875081	-2.16079	-1.54615	-0.130727	1.26308	0.650853	-0.80283	1.15466	0.371251	0.522507	1.47464
A_0027	Cumic acid	-0.531703	-0.185132	0.387822	0.54845	-0.172101	1.34183	-0.240123	-0.0633832	0.149828	1.63794	-0.175014	-0.659195	-2.09529	-1.48023	-0.112274	1.87707	-0.228495
C_0229	Cysteine glutathione disulfide	-0.20156	0.727692	0.322952	0.22774	1.35065	0.642094	0.254217	1.22322	-0.00216838	-0.958039	-0.617293	0.256275	-3.05438	-0.0511667	-0.574344	-0.189382	0.643491
C_0141	Cytidine	0.316284	-0.00204291	0.518352	1.2047	-1.72271	-0.53037	-0.201079	1.95044	-0.537559	-0.546688	-0.0695828	-0.536098	0.676896	-2.12015	0.969183	0.554963	0.0754603
C_0020	Diethanolamine	-1.76763	0.57961	0.0352433	0.183732	-0.126372	0.150194	-0.0853239	0.777899	1.59529	-0.495944	-0.0548236	-0.890295	-2.24535	0.129641	-0.169155	0.779304	1.60398
A_0030	Dihydroxyacetone phosphate	1.39283	0.20815	-2.025	-1.09413	-0.248181	0.214441	-0.340484	1.00325	-0.214403	1.46085	-0.294814	0.175579	1.34286	-1.13394	-0.583675	1.00429	-0.867619
C_0151	Dyphylline	-0.742881	1.16259	0.403585	0.478243	-0.18053	0.546286	0.17782	-0.177622	-0.484595	1.24088	-0.17869	-0.753208	-2.78523	-0.966953	0.352158	1.34127	0.566871
C_0002	Ethanolamine	-0.171975	-2.45384	-0.352526	-0.574233	-0.101983	-0.587814	-0.709396	-0.426332	-0.783579	1.02825	0.193882	0.558665	0.627591	0.302999	1.18546	0.138065	2.12677
A_0022	Ethanolamine phosphate	0.309267	-1.17436	-2.28002	0.805818	0.423598	0.560488	0.362351	-1.38533	-1.73713	0.460357	0.46097	0.327851	-0.173963	1.11345	0.85139	0.463889	0.611369
A_0087	Fructose 1,6-diphosphate	1.22721	0.443414	-1.56537	-1.27219	0.164031	0.519161	-0.131902	0.785461	-0.510459	1.75033	0.111114	-0.184368	1.04556	-1.40664	-0.632665	0.923269	-1.26595
A_0109	GDP	1.36362	-1.73124	-2.17481	-0.51227	-0.757671	0.403782	-0.574547	0.417154	-0.31941	0.552685	-0.286932	1.30464	1.35686	-0.245206	-0.0708174	0.631337	0.642824
C_0066	Gln	-0.857572	-1.94964	-0.341406	0.397157	0.835319	1.01226	-0.60956	-1.02586	0.136337	-1.60913	1.42547	0.480555	-0.0500354	1.33105	-0.198063	-0.134667	1.15779
C_0069	Glu	-0.26498	-1.06174	-2.39541	1.35884	-0.666185	0.70609	0.195518	-0.793226	0.126441	0.209744	0.145405	0.323783	-0.473857	0.71579	1.72062	1.00209	-0.848924
A_0044	Gluconic acid	0.530289	-0.0162358	-0.714257	-0.383656	0.0914556	2.3985	0.68329	-0.01077	-1.78795	-0.00832103	0.844543	-0.71302	-1.62394	-0.923822	0.403126	0.66	0.570771
A_0062	Glucose 1-phosphate	0.557635	0.626695	-1.65615	-0.614078	-0.0476195	0.496055	-0.32232	1.32325	-0.553015	1.34342	-0.50238	-0.103939	1.85393	-1.14527	-0.92529	0.844433	-1.17535
A_0063	Glucose 6-phosphate	1.60003	-0.627997	-2.70093	-0.430514	-0.697874	0.679626	-0.399232	0.117876	-0.791602	0.150902	0.692247	1.14194	1.12077	-0.480438	0.117052	0.690284	-0.182146
C_0191	Glutathione (GSH)	0.339694	-1.41337	-2.28091	-0.201832	-1.11099	0.0317322	0.0482502	-0.462979	0.324666	1.02645	1.49801	-0.350097	1.73627	0.264139	-0.323719	0.22009	0.654584
C_0190	Glutathione (GSSG)_divalent	-0.189667	-1.85009	-2.19662	0.703835	-0.372495	0.254352	0.361692	-0.566199	-1.35381	0.330172	0.790414	0.614836	0.543733	1.36026	1.16519	0.336015	0.068387
C_0003	Gly	-1.79833	-1.75799	-1.71184	0.808013	0.630544	1.11625	0.186499	-1.09142	0.287364	0.69398	-0.119829	0.338496	-0.401614	0.597664	1.23097	0.448663	0.542581
C_0012	Glycerol	-0.65006	1.23547	0.869492	0.77941	-0.0241368	0.329864	0.166264	0.111594	-0.692588	0.806564	-0.593943	-0.704927	-2.92604	-0.707393	0.424429	0.980323	0.595674
C_0152	Glycerophosphocholine	1.95433	-0.235193	0.824094	-0.874027	-0.53202	-1.2495	-0.869257	0.0908012	-0.480598	0.0850154	-1.05189	-0.708397	1.91666	-0.0323121	1.56583	-0.10258	-0.300963
A_0119	GTP	1.53104	-1.44816	-1.83357	0.197229	-0.684348	0.154915	0.0512746	-1.56816	-1.11731	0.0653089	0.741728	1.03819	0.136229	0.786255	0.932417	0.121265	0.895698
C_0072	Guanine	0.807409	-1.04228	-1.64887	0.4146	-1.84231	1.0629	-0.989927	1.35959	0.011973	0.0689251	0.189146	-0.0727143	1.51774	0.332415	-0.833927	0.899229	-0.233904
C_0179	Guanosine	0.668602	-0.0148307	-0.348371	0.267055	-1.26872	0.884913	-1.02111	0.952577	-0.651505	1.4513	1.25066	-0.34297	0.664744	-0.697533	-1.93069	1.10223	-0.966354
C_0073	His	-0.212658	-1.35412	-1.20541	-1.19694	-0.633138	-0.11322	0.465842	-0.524525	2.72917	-0.68649	-0.510494	0.686126	0.790793	0.0712052	0.575432	0.773287	0.345139
C_0047	Hydroxyproline	0.475309	-1.32361	-0.24582	0.215632	0.128843	0.474124	-0.574623	0.211532	0.922249	-2.40186	0.409421	1.41465	1.60443	0.549182	-0.0705161	-1.01616	-0.772779
C_0021	Hypotaurine	-1.02252	-0.0421641	1.3551	0.663272	-0.278602	-0.61394	0.309776	-0.568932	-2.08306	-1.21256	1.4017	0.346098	0.405734	0.413559	1.59805	-0.965612	0.294101
C_0057	Hypoxanthine	0.14524	-0.6538	-2.1183	0.772066	-0.614596	0.737216	-0.477195	0.407342	0.417172	0.263136	0.2858	0.0312304	2.17847	-1.81616	-0.259415	0.835495	-0.133694
C_0050	Ile	0.17252	-0.91353	-0.549601	-0.872084	-0.0391213	-0.0211668	0.38037	0.0314803	2.96226	-1.45741	-0.366167	0.729974	0.563533	-0.975582	0.725231	0.312397	-0.683099
A_0091	IMP	-0.0675915	-1.26484	-1.38419	-0.205756	-0.19344	-0.565967	-0.195209	0.464257	0.731331	0.0450129	-0.283985	0.925333	2.09514	-1.94786	1.22574	0.797054	-0.175024
C_0165	Inosine	-0.378748	-0.165094	-0.0433338	0.630164	-0.982987	0.724201	-1.14544	-0.00100518	-0.592299	1.32361	1.31564	-0.710239	1.70021	-0.0710522	-1.779	1.1397	-0.964319
A_0004	Lactic acid	1.16989	-1.18578	-2.6812	-0.358898	-0.816011	0.439528	-0.461738	-0.331967	-0.373709	0.209386	0.187333	0.937301	1.61822	0.0239471	0.380588	0.8353	0.407815
A_0046	Lauric acid	-0.880695	0.140124	-1.69395	-0.293199	1.64722	0.9156	0.88867	-0.730053	0.300187	0.437889	-0.3272	0.977875	-2.22178	0.868917	0.29947	-0.476506	0.147432
C_0049	Leu	-0.241624	-0.791299	-0.922909	-0.832579	-0.615575	-0.242071	0.639139	-0.341172	2.98315	-1.22328	-0.26649	0.642697	0.0600021	-0.435767	1.03724	0.778994	-0.228453
C_0133	Lidocaine	-1.78897	0.668237	-0.0562665	-1.33169	0.309076	0.42779	0.350817	-0.0270348	0.92649	-0.766277	0.564236	2.00268	-1.68513	-0.252415	-0.706886	0.50331	0.862034
C_0067	Lys	0.156524	-0.899364	-0.944966	-0.84155	-1.37526	-0.103413	0.440689	-0.12862	2.76357	-0.549034	-0.418756	0.728497	-0.300099	-0.712896	0.797863	1.2463	0.140524
A_0019	Malic acid	-1.09279	-1.45165	-2.10681	1.48353	0.580705	0.542086	0.0549899	-0.316303	0.238449	0.378073	-0.770454	0.133842	0.80518	0.222279	1.18729	1.15123	-1.03964
C_0071	Met	-0.405532	-0.741591	-0.723374	-0.793026	-0.777142	-0.164301	0.623444	-0.237297	2.98356	-0.795025	-0.430242	0.309607	-0.169991	-0.598459	1.27742	1.03439	-0.392443
C_0006	Morpholine	0.307991	1.92085	0.0478398	-1.01023	0.581443	0.266735	-0.0609365	0.00883233	-1.12937	0.263283	-1.13914	-0.0578311	-1.41936	0.869436	-1.66081	0.822611	1.38866
A_0127	NAD+	1.09694	-0.304747	-1.33074	0.706222	-0.962155	-0.650639	-1.11876	-1.18679	-1.15431	0.666197	1.57928	0.747367	-0.767449	1.12019	0.856839	-0.269759	0.972321
C_0037	Nicotinamide	0.524505	-1.06019	-1.55751	-0.628578	-0.943397	-0.896025	-1.17437	0.48075	1.14396	1.18679	0.865645	0.520628	1.88267	-0.750507	0.659629	0.159566	-0.413577
C_0107	O-Acetylcarnitine	1.10775	-0.797791	-0.353913	0.741743	-0.539041	1.17095	0.399227	-1.7133	-0.424244	-2.30808	0.83392	0.698739	-0.584903	-0.266675	1.04212	0.394571	0.598936
C_0053	Ornithine	-0.121708	-0.839695	-1.94008	-1.18854	-0.21746	-0.50609	0.689395	0.588873	1.02192	-0.178211	1.25239	1.08538	-0.827203	-0.88294	-0.169115	1.8813	0.351782
A_0026	Pelargonic acid	-0.715592	0.894352	0.0751392	-0.385376	1.44628	0.341392	0.237461	-0.532402	-0.650586	0.481587	-0.900316	-0.403715	-2.69812	0.221597	0.260602	1.51819	0.809498
C_0079	Phe	-0.479197	-0.932199	-1.13003	-0.834584	-0.723675	-0.0774219	0.541989	-0.499403	2.9506	-0.73371	-0.402642	0.477189	-0.0265258	-0.173124	1.12089	0.965321	-0.043481
A_0029	Phosphoenolpyruvic acid	-0.887149	-0.697863	-0.74937	1.48699	1.3371	-0.0825573	-1.8051	-0.332371	-2.00874	1.05657	0.658929	-0.174601	0.605762	0.717859	0.442893	0.183573	0.248068
C_0093	Phosphorylcholine	-1.17759	-0.350335	-1.99238	0.568023	-0.290552	0.493043	0.0405857	-0.849536	-0.293799	1.15428	1.55968	-1.13197	1.89723	-0.0349867	0.624951	-0.114824	-0.10181
C_0027	Pro	-1.11597	-1.66208	-1.86652	0.37224	0.284425	0.164226	-0.25263	-1.17293	0.813362	-0.830757	0.0811665	1.00506	0.851095	1.2755	1.19158	0.0368333	0.82539
C_0225	S-Adenosylmethionine	1.96011	-1.41649	-0.297607	0.0606258	-0.865031	0.395191	-1.73606	-0.67627	-1.30748	1.11418	-0.0721279	0.15349	1.00378	0.265212	-0.151641	0.354729	1.21539
C_0019	Ser	-1.06372	-0.693007	-1.23676	-0.391217	-0.57656	0.183566	0.222405	-0.712904	2.21842	-1.51226	0.902774	0.226417	-0.723575	0.962255	1.1575	0.954557	0.0821147
C_0065	Spermidine	-0.927536	-0.785077	1.32436	-1.08081	-0.400037	0.172119	-0.289293	0.391253	-1.66246	1.01175	-1.18551	0.872276	1.19925	-0.0159402	0.251232	-0.680242	1.80466
C_0041	Taurine	-0.927035	-0.623833	-0.383372	1.03075	-1.1175	0.633573	0.680567	-1.90913	-0.407712	-1.22177	1.51789	0.551541	-0.939952	0.849043	1.07588	0.444678	0.746377
A_0028	Terephthalic acid	-0.716757	0.38223	0.766382	0.855043	0.897292	0.24789	0.102121	0.161535	-1.33506	1.01657	-0.135365	-0.0371367	-2.90212	-0.513859	-0.176767	1.24276	0.145234
C_0054	Thiaproline	-0.0319484	-2.42721	-2.16779	-0.310045	-0.156183	0.547938	0.490919	0.748619	1.89195	-0.178936	0.112889	0.554868	0.380618	0.0665023	0.113059	0.0696801	0.295068
C_0032	Thr	-1.14977	-1.5109	-1.64664	-0.414047	-0.276423	0.0494151	-0.118496	-1.13949	2.02897	-0.281566	0.496659	0.0666616	0.490578	1.35439	0.747665	0.342492	0.960497
A_0021	Threonic acid	-1.85452	-1.86658	-0.302448	1.17088	0.318188	0.168285	0.888882	-1.4397	-0.342193	-0.595211	0.939621	0.732026	-0.30533	0.0569493	1.35695	0.866424	0.207771
C_0108	Trp	-0.725979	-1.15279	-1.52349	-0.874395	-0.922206	0.128936	0.337345	-0.694045	2.74255	-0.243925	0.210207	0.571254	0.021107	0.402075	0.726016	0.977033	0.0203098
C_0092	Tyr	-0.456759	-0.816605	-1.12331	-1.04143	-0.854672	-0.198454	0.480442	-0.562686	2.97465	-0.831062	-0.0646774	0.484228	0.470061	-0.209766	0.90405	0.771444	0.0745397
A_0104	UDP	0.368062	-1.26916	-2.01863	-0.163567	-0.48402	0.0819561	-1.18836	0.796237	-0.410397	-0.729994	0.351282	0.952103	1.96792	0.623118	-0.562194	0.582003	1.10363
A_0122	UDP-glucose;UDP-galactose	0.533656	0.0748668	-1.04082	0.614378	-0.973647	-0.842676	-1.02269	0.058564	0.132101	-2.27436	1.2508	0.622162	0.810224	0.553457	-0.718757	0.637028	1.58571
A_0125	UDP-N-acetylgalactosamine;UDP-N-acetylglucosamine	0.465183	-1.94584	-1.93868	-0.147902	-1.47745	0.258164	-0.255238	0.0441126	-0.6507	0.292258	0.574782	0.919456	0.23897	1.00155	0.473679	0.514813	1.63283
A_0083	UMP	0.194153	-0.770906	-1.15376	-0.809931	-1.45258	-0.156534	-1.01159	1.55676	0.353064	-0.610725	0.738955	0.496319	2.28162	-0.541781	0.102409	0.98047	-0.195956
A_0115	UTP	0.235738	-0.843179	-1.08958	0.911926	-0.590112	-0.32997	-0.327986	-1.22008	-1.30319	-1.40081	1.6596	0.736962	0.500505	1.37231	0.138432	0.122732	1.4267
C_0030	Val	-0.427094	-0.888608	-1.27716	-1.06665	-0.664394	-0.287101	0.624926	-0.393724	2.82066	-0.948775	-0.206547	0.517242	0.282274	0.071007	1.07991	0.872122	-0.10808
A_0056	XA0034	-0.550657	1.33288	-0.160875	-0.758835	0.0630611	-0.40626	0.43442	-0.215526	0.127113	-0.0548491	0.574396	-0.0718443	-2.68978	-0.644271	1.59021	1.53932	-0.108497
A_0080	XA0045	-1.59253	-1.22158	-0.751543	-0.0332612	0.188319	-1.01814	0.386083	-0.417713	0.56185	1.05557	0.975682	-0.834558	0.335887	-1.22511	1.71117	1.49803	0.381841
A_0085	XA0048	2.23609	-0.697462	-0.933196	-1.20102	-0.38757	-0.387916	-0.0978391	0.695021	-1.90311	0.885793	0.354503	0.222979	0.731381	-0.425697	-0.3541	1.40144	-0.139299
A_0110	XA0065	1.21363	-1.68332	-1.7576	-1.02423	0.468707	0.51189	-0.849617	0.251856	-1.37901	1.33181	0.551102	0.467928	1.34963	0.236361	-0.191915	0.0937612	0.409011
A_0121	XA0072	-0.00844302	-0.793765	-1.07738	-0.796346	0.534703	0.0875253	-1.26836	1.07345	-1.07311	1.53385	-0.757269	-0.0962577	2.32524	0.66664	-0.385047	0.482789	-0.448213
C_0028	XC0011	1.31819	-0.473447	1.06058	1.19758	-1.61228	0.71579	-1.01037	1.30678	-0.0241428	0.814234	0.64662	-1.43411	-0.497077	-0.638982	-1.21873	0.342112	-0.492745
C_0039	XC0014	0.451624	-1.08672	-1.20791	0.789954	-0.718404	-1.20599	-1.06375	-0.632004	0.869487	1.25132	-0.413761	0.552663	-0.375008	-0.246294	0.583568	2.38448	0.0667539
C_0068	XC0032	0.300046	-0.0167071	-0.347056	-0.414659	-0.91171	0.582158	-1.39548	1.13749	1.88239	0.220531	0.844682	-1.49514	1.42907	-1.08618	0.629661	-0.431617	-0.927471
C_0174	XC0110	-0.342859	0.171773	0.540565	0.191215	0.024654	-1.16378	0.775208	0.458963	-0.114094	-1.67339	-0.53068	1.67599	0.379349	-0.882478	1.60045	0.73928	-1.85017
C_0181	XC0115	0.801234	-1.96833	-2.01588	1.46954	-0.583793	0.643271	-0.212581	-0.052496	-1.28173	0.0962646	-0.132119	0.93151	1.09678	0.0924122	0.803974	0.0721038	0.239839
C_0205	XC0134	-0.250671	-0.124692	0.0837603	-1.40891	-0.932957	-0.0469326	0.501934	-1.43141	-1.28121	1.26347	0.016626	-0.350369	0.123513	0.288575	1.47746	-0.182206	2.25402
C_0206	XC0135	0.578666	-0.0278913	-0.271528	0.743989	-0.306424	0.276416	0.400034	-1.10986	2.1137	-0.118369	-0.159866	-0.361057	1.36751	-2.15476	-1.18421	0.77731	-0.56366
C_0222	XC0140	-0.560597	-0.132905	-0.0334838	0.417442	-1.25701	-0.0238934	0.351761	-1.50679	-1.40198	-0.473666	1.78817	0.130424	2.06058	-0.0195263	1.27118	-0.124259	-0.485451
C_0009	β-Ala	-1.09356	-2.02019	-0.696848	0.217022	0.236735	-0.325002	-0.00597678	-1.5142	-0.536387	-0.15918	1.24815	1.22368	-0.0115162	1.2298	1.35987	-0.144726	0.992328
C_0063	γ-Butyrobetaine	0.184979	-1.57539	-1.3126	-0.528553	-0.09786	0.153206	1.22102	-2.09145	-0.851971	0.77526	0.756482	1.22341	0.30794	-0.0477338	1.38464	0.40587	0.0927347
A_0013		1.45646	-0.463276	-0.995791	-1.59047	-0.385008	1.01159	-0.0426458	0.54537	0.189067	0.308794	0.647088	1.16379	1.09178	-2.18725	-0.153672	0.245559	-0.841389
A_0014		0.082123	0.708219	-0.198899	-0.0700131	-1.14222	-0.308272	-0.177351	-2.20585	-0.915627	1.39863	2.33051	0.537502	0.0721243	-0.554454	0.535616	-0.172162	0.0801164
A_0018		2.05162	-0.171516	0.976259	-0.0457997	0.187904	0.192128	-0.193358	0.987224	-0.23153	-0.951869	1.09059	-0.412747	1.22876	-1.14591	-1.39883	-1.45818	-0.704745
A_0042		-1.11079	-0.360962	0.75787	0.779275	1.48079	0.805316	1.11421	-1.13745	-1.39781	-1.10059	-1.28554	0.497121	-1.16212	0.143883	0.93996	0.850482	0.186348
A_0048		-1.11934	-0.712193	-0.28188	1.01658	0.106063	0.319558	0.658748	-0.992892	-2.3516	-0.855857	0.122873	1.26162	-0.371443	1.14657	1.42555	0.167619	0.460023
A_0049		-0.453194	0.353207	0.3278	-0.0982572	0.29863	1.14097	-0.265197	-0.283296	-0.179169	1.97328	0.336708	-0.764689	-2.75643	-0.417467	-0.457328	1.18413	0.0603143
A_0050		-0.453543	0.851803	0.524782	0.675222	0.58465	0.443062	0.127787	-0.208467	-1.05625	0.89144	-0.206352	-0.422813	-2.9371	-0.420293	-0.543121	1.39091	0.758279
A_0054		1.21426	0.38098	1.46511	-0.280396	0.800884	-0.00289014	0.240951	1.2219	-0.287255	-1.14966	-0.0433542	0.246846	1.22431	-1.17236	-1.94809	-0.934874	-0.976367
A_0055		-1.39663	-0.341136	-1.75558	0.61494	-0.275069	0.419954	0.063492	-0.836756	-0.437003	1.32162	1.66712	-1.26186	1.67213	0.112883	0.606957	-0.00114995	-0.173912
A_0057		0.434478	-1.26602	-0.711094	1.36842	0.382972	-1.23497	-0.612922	-0.264607	-1.82218	0.832578	0.664713	-1.25888	1.0903	1.2518	0.519004	-0.16177	0.788178
A_0068		-0.791962	-0.000520718	-1.39823	2.28755	1.02035	0.641987	-0.447999	-0.137912	-1.27916	-0.0962696	0.353355	0.629948	-0.891978	-1.04901	-0.246231	1.53953	-0.13345
A_0072		-1.22801	1.14	-0.478092	0.425777	1.06065	0.148301	0.624628	-0.447756	-0.535688	0.00142073	-0.655216	0.486226	-2.87551	0.244643	0.282865	0.739419	1.06634
A_0073		-0.309876	-2.58515	-0.259367	-1.05114	0.613461	1.83547	-0.662388	-0.755328	1.00519	0.744216	-0.0561335	-0.0919477	-0.386535	-0.166069	0.55623	0.768489	0.800879
A_0078		-1.05181	-0.26904	-0.931519	1.49055	-0.647518	0.721725	0.680112	-1.7019	-1.67759	-0.329947	0.208333	0.761265	-0.490696	1.14793	1.44579	0.199412	0.444919
A_0086		-1.35969	0.51055	0.416406	1.07868	-0.260679	1.09158	-0.824744	0.592359	-0.340508	0.890856	-0.232515	-1.25252	-1.89199	-0.099941	-0.765138	0.694046	1.75325
A_0094		-1.81663	-0.649015	-0.582468	-0.111538	1.1574	-1.05445	0.278432	-0.491783	-1.77463	0.0210369	0.177843	1.81541	0.628992	-0.1234	1.07184	0.905018	0.547957
A_0095		-0.74008	0.281144	-0.303868	1.9808	1.00689	0.789273	-0.55818	-0.800159	-0.73767	0.144856	-0.643715	0.599451	-2.2306	-0.379616	-0.0142168	1.5173	0.0883891
A_0129		-0.226578	0.782922	-0.163127	0.0962245	-1.22145	-0.114364	-0.0133452	-2.33342	-0.811889	1.50798	2.10818	0.598687	-0.346482	-0.500384	0.461639	0.00154666	0.173861
C_0005		0.692422	-0.414914	1.35554	-0.217319	0.920345	-0.730613	0.568372	0.675564	-0.719525	-0.365546	0.139913	0.577257	-0.627986	1.84468	-1.6676	-1.92621	-0.104384
C_0013		0.729739	-0.479234	1.34298	0.869905	1.47432	-0.463202	1.09832	0.477173	-0.0554458	-1.42427	-1.14319	0.675805	-0.619598	0.595564	-1.53938	-1.38892	-0.15057
C_0014		-0.581302	0.646694	0.40053	-0.102144	0.370724	-0.474848	0.247462	-0.792898	-1.02505	1.80219	0.354704	-0.26191	-2.25579	0.900947	-0.633547	1.7603	-0.356058
C_0029		0.9449	-1.18678	0.184776	1.72304	-1.04483	0.359067	-1.76096	-0.17469	-1.08389	0.801795	0.874517	-0.0847254	-1.13699	0.0837841	1.26702	0.757882	-0.523926
C_0070		0.895267	-1.29078	0.19898	1.73696	-0.97322	0.56415	-1.80885	-0.20001	-0.862262	0.732899	1.04072	-0.0806394	-1.08448	0.0850555	1.22819	0.549252	-0.731243
C_0074		1.86816	-0.431288	-1.45781	-0.64154	0.300033	-0.396376	-0.33975	-1.59084	0.891243	1.52621	0.457205	-0.72266	0.55575	-0.579203	-0.189337	1.39426	-0.644064
C_0075		1.18518	-0.865454	1.41053	1.33287	-1.1975	0.303579	-0.956649	1.48904	-0.291602	0.758533	0.662445	-1.29753	-0.0145848	-0.944129	-1.02484	0.24742	-0.797302
C_0082		0.136595	-0.531894	-1.01203	0.788017	-0.146762	-0.722413	-0.919224	1.71848	-0.617747	0.806713	0.90791	-1.40642	1.92676	-1.10163	0.428348	0.478897	-0.733601
C_0084		1.21316	0.235971	1.21038	0.23411	1.2218	-1.00435	1.04982	-0.751267	-1.80479	-1.25812	-0.742781	1.33966	-1.1192	0.226998	0.0526051	0.326058	-0.430048
C_0088		0.901513	-0.926193	0.409372	-0.931212	0.701487	-0.871547	0.662424	1.00878	-0.155597	-0.833483	-0.435074	0.802001	1.4057	1.55912	-1.11669	-1.79876	-0.381835
C_0089		0.22422	-0.57725	0.537251	-0.910692	0.300714	-1.11884	0.152054	-0.630021	-0.570663	1.43738	0.850656	0.503379	-0.575455	2.51097	-1.49279	0.0652704	-0.706184
C_0094		1.36775	-0.784947	1.15301	1.27998	-1.32017	0.189073	-1.15813	1.37226	-0.153808	0.51939	1.04509	-1.10029	0.166191	-0.783679	-1.11551	0.306625	-0.982832
C_0096		2.12754	-0.596999	0.406539	-0.531499	-0.41304	-0.927005	-0.679637	0.722406	1.16042	0.211924	-0.0622621	-1.31414	0.993901	-1.41906	-0.311476	1.37328	-0.74088
C_0103		0.527478	-0.551366	1.5212	1.41739	-1.34969	0.494761	-0.885389	1.45459	-0.154058	1.10404	0.455919	-1.30886	-0.334288	-1.09852	-0.989166	0.405539	-0.709568
C_0104		0.0772104	1.00714	0.476831	-0.175491	0.914702	-0.654443	0.99813	-0.27707	-1.3232	1.41223	-0.509736	0.217049	-1.88278	-1.31195	-0.644887	1.62694	0.0493283
C_0113		0.575685	-0.337115	1.62723	-0.237266	-0.119767	-1.11487	-0.341034	-0.502285	-0.549763	-0.439982	-1.72681	-0.75862	0.986795	0.643822	2.37226	0.237209	-0.315489
C_0114		1.12716	-0.87219	1.31715	1.36155	-0.884586	0.289535	-1.00915	1.35096	-0.254191	0.82566	0.913729	-1.27861	-0.015863	-1.25392	-1.13862	0.245798	-0.724404
C_0117		0.0382259	-0.32559	0.31004	2.43634	-1.07667	0.0570451	-0.919464	1.23815	-0.540522	0.824422	0.812123	-0.725786	-0.640501	-1.77606	-0.0580776	0.689689	-0.343372
C_0138		1.14491	0.399653	1.18894	-0.0297768	0.590108	-0.031876	0.374158	1.16229	0.130884	-1.31166	-0.0978398	0.251066	1.53168	-1.33379	-1.55551	-1.27053	-1.1427
C_0145		0.198632	-0.527014	1.58788	1.54032	-1.1214	0.389664	-0.886387	1.21188	-0.0855751	1.18407	0.62714	-1.28654	-0.548346	-1.20503	-0.886222	0.648618	-0.841695
C_0167		1.04107	0.133504	0.732528	1.63877	-0.974544	0.206526	-1.45004	0.954312	-0.858063	0.849485	1.07939	-1.237	-0.427667	-1.29862	-1.09551	0.668144	0.0377167
C_0171		0.839522	-0.533629	1.69693	1.4186	-0.981191	0.325465	-0.662781	1.58394	-0.522288	0.826691	0.470376	-1.15257	-0.552861	-1.35624	-0.982395	0.237541	-0.655108
C_0172		0.872388	-0.714319	1.69228	1.40154	-1.08731	0.399966	-0.689936	1.56769	-0.396164	0.769709	0.415938	-1.08524	-0.453971	-1.298	-0.996943	0.330665	-0.728284
C_0177		0.708464	-0.0714722	1.28064	-0.192536	0.544869	-0.38561	0.131583	0.0114182	-1.12224	1.27807	0.273231	0.280343	-2.48419	1.12833	-1.50959	0.600636	-0.471946
C_0185		0.0781054	-0.183178	-0.00616906	1.45331	-0.212686	-0.429894	-0.871862	0.313348	-0.333958	1.81812	0.912664	-1.45922	-0.896344	-1.9672	0.202568	1.24623	0.336162
C_0187		-0.340786	-0.17381	1.29478	1.67068	-1.28409	0.565663	-1.04667	1.37642	0.0116472	0.993626	0.223032	-1.34124	-0.398387	-1.23551	-0.853162	0.987687	-0.449885
C_0192		0.274229	-1.5557	-2.14221	0.0753711	-1.21451	0.0748567	0.0934945	-0.55821	0.198483	1.00604	1.50698	-0.345503	1.73958	0.337088	-0.315046	0.203148	0.621904
C_0196		0.954985	-0.651232	1.08623	1.4671	-0.993672	0.272498	-1.02356	1.11013	-0.37554	1.08846	0.939734	-1.30671	-0.230111	-1.46204	-0.810386	0.749409	-0.815305
C_0202		0.43926	1.20934	0.869981	-0.585784	-0.915746	0.387193	-0.153238	0.974718	0.97366	1.05683	0.64482	-1.19275	0.822326	-1.8139	-1.51306	-0.155201	-1.04844
C_0204		1.21156	-0.151256	-1.44138	0.639908	-0.930924	-0.673675	-1.23412	-1.32381	-0.737767	0.486832	1.92947	0.584454	-0.362709	0.930689	0.921873	-0.525173	0.676033
C_0228		-0.406324	0.38776	0.891652	0.642824	0.965708	0.403865	-0.119844	-0.409833	-1.11317	0.805615	0.435117	0.0433478	-3.08465	-0.624853	-0.30213	0.643312	0.841594
C_0231		0.427534	-0.37201	1.12082	1.48135	-0.434519	-0.0543926	-1.22318	0.918984	-0.581701	1.60011	0.685806	-1.02711	-1.08557	-1.55197	-0.783011	1.0248	-0.14595
C_0232		-1.42082	1.06025	-1.08337	-0.33445	1.10552	0.267297	0.618856	-0.747943	-0.161745	-0.185953	-1.00719	0.590583	-2.15354	0.551944	0.975199	0.675731	1.24963
C_0234		1.40142	-1.39594	-2.13644	-0.903456	0.309529	0.266208	-0.927091	0.133021	-1.12457	1.36445	0.542216	0.517159	1.31981	0.375433	-0.0830018	0.0542995	0.286953
C_0242		-0.171436	1.97182	1.5116	-0.220308	1.25168	0.55383	0.441433	0.294091	-1.72611	-0.241769	-0.455719	0.347266	-1.57643	-0.881436	-0.377968	0.170562	-0.891117
C_0250		1.7007	0.219978	-0.126031	-1.50432	-0.337762	0.820683	-0.65535	-1.11266	-1.33106	0.156242	-0.135343	1.81102	-0.383226	-0.567388	0.00631281	1.64862	-0.210414
C_0251		1.6301	0.415779	0.0244824	-1.74491	-0.0172464	0.454814	-0.313337	-0.863024	-1.27399	-0.301914	-0.206861	1.86561	-0.606413	-0.758781	-0.0159574	1.70091	0.0107297
C_0252		1.58221	0.564563	-0.246569	-1.4699	-0.148884	0.659592	-0.690159	-1.31372	-1.25624	-0.280472	0.0484446	1.91934	-0.740418	-0.31711	0.0763817	1.51311	0.0998277
