# Supplementary material for: Prediction of metabolites associated with somatic mutations in cancers by using genome-scale metabolic models and mutation data
Source: Genome Biol. 2024 Mar 11;25:66. doi: 10.1186/s13059-024-03208-8 (PMC11290261; doi:10.1186/s13059-024-03208-8)
Supplement: Supplementary file 9 — Additional file 9: Dataset S4. Information on 21 renal cell carcinoma samples considered in this study. [file 13059_2024_3208_MOESM9_ESM.xlsx]

## Sheet: Additional file 9_Dataset S4
Dataset S4. Information on 21 renal cell carcinoma samples considered in this study.
Patient ID	Age at diagnosis	Sexa	Disease	ABL1b	ALK	APC	ATM	ATR	AURKB	AURKC	BAP1	BRCA2	CDK1	DICER1	EGFR	EP300	ERBB2	ERBB3	ERBB4	FANCD2	FANCG	FANCM	IGF1R	INPP4B	KMT2D	LATS1	LATS2	MAP3K4	MLH1	NFE2L2	NOTCH1	NOTCH2	PBRM1	POLE	POLQ	RAD21	RB1	RET	RICTOR	RPTOR	SETD2	SMAD4	SRC	TERT	TP53	TSC1	VHL	ZBTB16
P21	83	F	Renal cell carcinoma	W	M	W	W	W	W	W	W	W	W	W	W	W	W	W	W	W	W	W	W	W	W	M	W	W	W	W	W	M	W	W	W	W	M	W	W	W	W	W	W	W	W	W	M	W
P22	68	M	Renal cell carcinoma	W	W	W	W	W	W	W	W	W	W	W	W	W	W	W	W	W	W	W	W	W	W	W	W	W	M	W	W	W	M	W	W	W	W	W	W	W	W	W	W	W	W	W	W	W
P23	47	M	Renal cell carcinoma	W	W	W	W	W	W	W	W	W	W	W	W	W	W	W	W	W	W	W	W	W	W	W	W	W	W	W	W	W	W	W	W	W	W	W	W	W	W	W	W	W	W	W	W	W
P24	60	F	Renal cell carcinoma	W	W	W	W	M	W	W	W	W	W	W	W	W	W	W	W	W	W	W	W	W	W	W	W	W	W	W	W	W	W	W	W	W	W	W	W	W	W	W	W	W	W	W	M	W
P25	66	M	Renal cell carcinoma	W	W	W	M	W	W	W	W	W	W	W	W	W	W	M	W	W	W	W	M	W	W	W	W	W	W	W	W	W	M	W	W	W	W	W	W	W	M	W	W	W	W	M	W	W
P26	45	M	Renal cell carcinoma	W	W	M	W	W	W	M	W	W	W	W	W	W	W	W	W	M	W	W	W	W	W	W	W	W	W	W	W	W	W	W	W	W	W	W	W	W	W	W	W	W	W	W	M	W
P27	68	M	Renal cell carcinoma	M	W	W	W	W	W	W	W	W	M	M	W	W	W	W	W	W	W	W	W	W	W	W	M	W	W	W	M	W	W	W	W	W	W	W	W	W	W	W	W	W	W	W	W	W
P28c	55	M	Renal cell carcinoma	W	W	W	W	W	W	W	W	W	W	W	W	W	M	W	W	W	W	W	W	W	W	W	W	W	W	W	W	W	W	W	W	W	W	W	W	W	W	W	W	W	W	W	W	W
P29	80	M	Renal cell carcinoma	W	W	W	W	W	M	W	W	W	W	W	W	W	W	W	W	M	W	W	W	W	M	W	W	W	W	W	W	W	M	W	W	W	W	W	W	W	W	W	W	W	W	W	M	W
P30	75	M	Renal cell carcinoma	W	W	W	W	W	W	W	W	W	W	W	W	W	W	M	W	W	W	W	W	W	W	W	W	W	W	W	W	W	W	W	W	W	W	W	W	W	W	W	W	W	W	W	M	W
P31	70	M	Renal cell carcinoma	W	W	W	W	W	W	W	W	M	W	W	W	W	W	W	W	W	W	W	W	W	W	W	W	W	W	W	W	W	W	W	W	W	W	W	W	W	W	W	M	W	W	W	W	W
P32	61	F	Renal cell carcinoma	W	W	W	W	W	W	W	W	W	W	W	W	W	W	W	W	W	W	W	W	W	W	W	W	W	W	W	M	W	W	W	W	W	W	W	W	W	W	W	W	W	W	W	M	W
P33	71	M	Renal cell carcinoma	W	W	W	W	W	W	W	W	M	W	W	W	W	W	W	W	W	W	W	W	W	W	W	W	W	W	W	W	W	M	W	W	W	W	W	W	W	W	W	W	W	W	W	M	W
P34	67	F	Renal cell carcinoma	W	W	W	W	W	W	W	W	W	W	M	W	W	W	W	M	W	W	W	W	W	W	W	W	W	W	W	W	W	W	W	W	M	W	W	W	W	M	W	W	W	W	W	W	W
P35	50	M	Renal cell carcinoma	W	W	W	W	W	W	W	M	W	W	W	W	W	W	W	W	W	W	W	W	W	M	W	W	W	W	W	W	W	W	M	M	W	M	W	M	W	W	W	W	W	W	W	W	M
P36	60	M	Renal cell carcinoma	W	W	W	W	W	W	W	W	W	W	W	W	W	W	W	W	W	W	W	M	W	W	W	W	W	W	W	W	W	W	W	W	W	W	W	W	W	W	W	W	W	W	W	M	W
P37	76	M	Renal cell carcinoma	W	W	W	W	W	W	W	W	W	W	W	W	W	W	W	W	W	W	M	W	M	W	W	W	M	W	W	W	W	W	W	W	W	W	W	W	W	W	W	W	M	W	W	M	W
P38	60	F	Renal cell carcinoma	W	W	M	W	W	W	W	W	W	W	W	M	W	W	W	W	W	W	M	W	W	W	W	W	W	W	W	W	W	W	W	W	W	W	W	W	W	W	W	W	M	M	W	W	W
P39	55	M	Renal cell carcinoma	W	W	W	W	W	W	W	W	W	W	W	W	W	W	W	W	W	W	W	W	W	W	W	W	W	W	W	W	W	M	W	W	W	W	M	W	W	M	W	W	W	W	W	M	W
P40	70	M	Renal cell carcinoma	W	M	W	W	W	W	W	W	W	W	W	W	M	W	W	W	W	M	W	W	W	W	W	W	W	W	W	W	W	M	W	W	W	W	W	W	M	W	W	W	W	W	W	M	W
P41	61	F	Renal cell carcinoma	W	W	W	W	W	W	W	M	W	W	W	W	W	W	W	W	W	W	W	M	W	W	W	W	W	W	M	W	W	W	W	W	W	W	W	W	W	W	M	W	W	W	W	M	W
aF, female; M, male
bFrom this column to the last column: M, mutant; W, wild-type
cRNA sequencing of the sample P28 was not performed due to the too low RNA sample purity
dAll the remaining genes from a total of 184 genes, not presented above, did not have mutations according to the targeted sequencing conducted in this study
