# Supplementary material for: Prediction of metabolites associated with somatic mutations in cancers by using genome-scale metabolic models and mutation data
Source: Genome Biol. 2024 Mar 11;25:66. doi: 10.1186/s13059-024-03208-8 (PMC11290261; doi:10.1186/s13059-024-03208-8)
Supplement: Supplementary file 10 — Additional file 10: Dataset S5. Relative quantification data of metabolites from the 21 renal cell carcinoma samples. [file 13059_2024_3208_MOESM10_ESM.xlsx]

## Sheet: Additional file 10_Dataset S5
Dataset S5. Relative quantification data of metabolites from the 21 renal cell carcinoma samples.
ID	Compound name	P21	P22	P23	P24	P25	P26	P27	P28	P29	P30	P31	P32	P33	P34	P35	P36	P37	P38	P39	P40	P41
C_0089	1-Methyl-4-imidazoleacetic acid	0.456953	1.05504	-1.20395	0.658537	-0.984723	-0.0649905	0.728078	0.754221	3.14687	0.252124	-0.20206	-0.593392	-0.149449	-0.000353641	-0.304549	-1.47852	-0.326717	-1.01521	0.281333	-0.0948529	-0.914394
C_0216	1-Methyladenosine	0.30682	0.162016	-0.255887	0.208799	-1.19774	0.908443	-0.0568974	2.51636	-1.98872	0.752179	0.371772	-0.160297	-0.300119	-0.675833	0.106515	-0.362678	0.147629	1.88803	-1.1927	-0.810804	-0.366883
C_0130	1-Methylhistidine;3-Methylhistidine	1.10335	0.997871	-0.349234	-0.8216	-0.784401	0.918773	-0.459795	0.730095	3.09415	-0.0555315	-0.784479	-0.341618	-0.977083	-0.650631	0.0908869	-0.546747	0.710435	-0.516003	-0.10958	0.159465	-1.40833
C_0082	1-Methylnicotinamide	-0.771893	-0.239327	0.655843	0.859257	0.157765	0.290655	-0.161103	-3.84013	0.115369	0.222237	-0.11032	-0.0101985	-0.559609	0.47499	0.250124	1.17757	0.260401	0.456359	0.452206	-0.432479	0.752285
C_0030	2-Aminoisobutyric acid;2-Aminobutyric acid	1.34066	0.416541	-0.141224	-0.99073	-0.105528	0.488291	-2.26215	1.03604	-1.74465	-0.433116	-0.00165426	1.92642	-0.954338	-0.356065	-0.631634	0.655745	-0.0207614	1.06132	0.475885	0.565486	-0.324519
A_0007	2-Hydroxybutyric acid	-0.823695	-0.0511165	-1.05122	1.31303	0.330239	2.04078	-1.48195	1.13072	-1.91804	-1.1371	-0.294603	0.11912	-0.370773	-0.602111	0.742689	-0.252541	-0.101034	0.525196	1.2138	0.868221	-0.19961
A_0029	2-Hydroxyglutaric acid	-0.897399	-0.92758	1.69691	0.00680213	-0.897036	-0.521704	0.0624968	0.376583	-1.0175	0.241452	-0.299018	-0.246744	-0.398717	-0.369161	-0.754469	-0.882046	-0.218124	1.94805	-0.458972	1.08187	2.4743
A_0014	2-Hydroxyvaleric acid	-1.2614	-0.112194	-2.01236	2.12675	-0.242395	-0.114201	0.400484	0.625466	-0.959086	0.516305	0.300132	-1.0667	0.926478	0.35945	0.753112	-0.725905	-0.677098	-1.36306	0.712688	0.563655	1.24987
C_0099	2-Methylthiazolidine-4-carboxylic acid	0.185513	1.57279	0.359437	-1.46713	-0.825306	-1.23033	-0.181949	1.12012	-1.38012	-0.60458	2.56193	0.535385	-0.299971	0.485806	-0.597929	-0.399918	-0.667674	0.295609	0.323964	-0.635362	0.849709
C_0029	3-Aminoisobutyric acid	-0.162695	1.76164	0.416526	-2.05611	0.0829316	0.915755	0.727652	0.767957	0.148768	0.39023	-1.91257	0.347544	0.414838	0.139462	-1.04286	-1.87568	0.376024	0.789308	-0.827241	0.048149	0.550371
C_0069	3-Guanidinopropionic acid	-0.905381	1.57935	0.0726604	-0.948289	0.395391	-0.922133	-0.576631	-0.588947	0.896258	1.34826	-0.77371	-0.00422745	0.887662	1.01053	-0.425535	-1.32511	0.0589121	0.214992	2.1682	-0.937781	-1.22447
A_0008	3-Hydroxybutyric acid	-1.01801	0.882827	-0.978538	0.642056	-1.09255	1.63439	-0.533884	1.40356	-0.213347	-0.824214	-1.5784	0.337494	0.108914	-0.3837	-1.08294	0.626279	-1.10363	0.676342	-0.282775	1.49096	1.28918
A_0031	3-Phenylpropionic acid	-1.22461	-0.905452	0.00334477	-0.560928	0.32975	-0.492202	2.11775	-0.887463	1.52341	0.653469	1.41552	0.0571589	1.75689	-0.371888	-1.31707	-0.629064	-1.03818	-0.326698	-0.0861816	0.460336	-0.477899
C_0093	4-Guanidinobutyric acid	0.178897	0.268839	-0.926503	-1.24149	0.327556	-1.51128	-0.283116	-0.896024	1.36921	1.11361	-1.49206	0.344376	0.362876	2.33093	-0.283322	0.853523	0.0584036	-0.329287	1.01936	-1.10017	-0.164339
C_0060	4-Oxopyrrolidine-2-carboxylic acid	-0.167961	-0.0336302	0.0852701	-2.05875	1.12782	-0.958457	-0.0135015	0.594859	-0.906518	0.818629	-0.881574	0.736041	0.434017	-1.45839	-1.68526	0.752078	1.1151	1.1562	0.0818411	1.42637	-0.164175
C_0226	5'-Deoxy-5'-methylthioadenosine	-0.53971	-1.82686	-0.57827	0.848325	-0.996404	1.3894	1.57081	2.1209	0.315651	-0.543709	0.885507	-0.638983	-1.038	-0.211742	-0.606361	0.931819	0.541756	-0.28663	-0.771784	-0.701856	0.136149
C_0044	5-Aminovaleric acid	1.70735	0.203208	-1.08627	-0.210493	-0.250984	-0.464296	2.24873	-0.165217	0.944301	0.526436	-0.608393	-1.53433	1.21052	-0.784475	0.204879	-0.606484	-1.29945	-0.858709	0.301329	1.10374	-0.581392
C_0122	5-Hydroxylysine	-0.539764	-1.48174	0.0783618	0.847199	-1.03761	1.12904	-1.21876	2.15527	-0.39453	-0.774936	-1.2767	-0.882486	0.621556	-0.674342	1.16179	0.689224	0.586875	0.767759	-0.726235	-0.0368919	1.00692
A_0017	5-Oxoproline	0.126095	0.944508	-0.732112	0.0698247	0.129749	1.01677	-0.725653	1.18003	-0.10896	0.0789317	-2.06961	-0.266464	-0.199342	-1.09591	-1.24316	-0.753236	-0.222873	2.61903	0.933432	0.26975	0.0491886
A_0088	6-Phosphogluconic acid	0.379429	-1.15016	1.02366	-0.443523	0.81634	-0.684058	-1.36259	0.625323	1.10194	1.301	-0.99277	-0.42613	-0.0332793	-0.226219	0.18272	0.35651	-1.14013	-2.19699	0.950012	1.57159	0.347332
C_0125	7-Methylguanine	0.518632	-0.0308947	-0.419191	0.11502	0.409499	0.504974	-0.0247394	2.81237	-1.70954	-0.869665	1.16293	-0.48175	-0.806367	-1.23356	0.157221	-0.273912	-1.05398	0.408319	-0.877102	0.53321	1.15853
C_0080	Adenine	-0.104385	0.0652284	1.1993	-0.0665724	-0.528958	0.629915	-0.083251	0.953632	-0.778311	-0.765522	-1.34609	0.339883	0.708556	1.35817	-1.96086	0.537844	1.79641	-1.99392	0.0839261	0.240238	-0.285234
C_0208	Adenosine	0.295143	0.453202	-0.603614	0.954716	-1.27789	1.27632	-0.403032	1.4419	-1.66909	0.013058	0.391211	1.55125	0.988564	-0.0876214	0.494619	0.538991	0.0457672	-0.375531	-1.46065	-0.788452	-1.77887
C_0162	ADMA	-0.469251	-0.10416	0.769085	1.41341	-0.939518	1.8302	-1.14588	1.17334	-0.220483	-0.966277	-0.229927	-0.517839	-0.553174	-0.970323	0.799941	0.823891	-1.14667	2.02923	-0.56972	-0.752933	-0.252943
A_0112	ADP	0.607544	0.368894	0.703104	-2.76211	0.978972	-1.63484	-0.273813	-0.590767	-0.621274	0.519817	0.942928	0.552202	0.936885	-0.498559	-0.0845939	0.687717	0.334414	-1.61415	0.741779	0.766949	-0.0611013
C_0020	Ala	0.956677	-0.186559	-0.665659	-1.3893	-0.141736	-0.447431	1.23976	-0.0273246	-0.00487506	0.549266	1.53821	0.623409	0.0783743	1.22965	-2.22512	-0.917268	0.381177	0.410081	0.290822	0.64208	-1.93422
C_0005	Aminoacetone	-1.13042	-0.060155	-0.951001	0.0377714	-0.753176	0.790625	0.571918	-0.221516	-0.929023	-0.98422	1.22959	1.15222	1.17688	1.96274	-0.613411	-0.721963	1.88208	-0.573362	-0.215156	-0.543385	-1.10703
A_0100	AMP	0.582862	0.578393	0.2081	-3.21654	0.706594	-2.32342	0.257526	0.156803	0.372614	1.03918	0.398748	0.217313	0.52362	0.486899	-0.126446	0.486967	0.114861	-0.667954	-0.328037	0.424192	0.107723
C_0083	Anthranilic acid	-0.254508	-0.351042	0.239361	2.79112	-0.102328	0.258361	-0.0214903	0.174528	-0.974183	-1.22127	-0.0278477	-1.94844	-0.238768	-0.623364	0.758833	-0.126762	-0.689074	1.55427	-0.145578	-0.306834	1.25501
C_0133	Arg	-0.416105	-1.25434	-0.589457	0.0190861	-0.238718	0.13796	0.578395	-0.180041	0.113822	-0.102684	-0.342526	1.04248	1.25397	1.489	-0.156299	0.0160437	2.51616	-1.98521	-0.0289631	-0.492082	-1.38049
C_0223	Argininosuccinic acid	0.943187	-0.783128	-0.653268	-1.2649	0.23108	-0.378069	0.917577	-0.029389	-1.24252	0.58697	-0.0192597	1.4897	1.22318	1.65881	-1.0587	-1.1084	1.20874	-0.789724	0.607221	-0.0319345	-1.50718
A_0049	Ascorbic acid	0.8281	-1.49363	1.35484	-0.11795	0.354636	-0.0415816	-0.0525561	-1.36861	1.19474	0.77068	-1.01292	0.396229	-2.29052	0.172653	0.394592	1.51878	-0.228634	0.39028	-1.32821	0.564495	-0.00542487
C_0073	Asn	1.03715	0.126647	0.859925	0.998163	-0.166451	0.759597	0.167593	-0.510768	1.66829	-1.00479	-0.478753	-0.341296	-0.450842	-1.06239	0.422641	1.53928	-1.96056	0.0576004	-0.0989648	-2.04267	0.480601
C_0078	Asp	0.819785	0.954755	1.95627	-1.05403	1.35719	-0.599113	-0.494997	-0.357102	-0.230479	-0.596207	0.211366	0.0419088	1.47468	-0.674495	-0.028661	1.54959	-0.242355	-1.26458	-0.559415	-0.4671	-1.79702
A_0123	ATP	0.578735	-0.348401	1.01653	-0.573015	1.08395	-0.0578857	-0.893057	-1.78009	-1.22206	-0.331791	0.550758	0.851266	1.04432	-1.32083	-0.0754164	0.865099	0.606189	-1.99194	1.31061	0.857148	-0.170124
C_0043	Betaine	0.659119	0.0469292	1.20224	-0.828324	-0.507957	-1.03662	-0.0190419	-0.95473	-2.20642	0.10427	0.695998	0.560231	0.479459	0.109374	1.22808	-1.04462	-0.579462	1.80064	-0.144392	1.43725	-1.00202
C_0180	Butyrylcarnitine	0.518503	-0.00867316	-1.17228	-0.056336	-1.07422	-1.06626	0.952205	0.652265	-0.64447	-0.752284	-0.671394	-0.230999	-0.552203	0.0358912	0.923882	-0.968392	0.881185	-1.01092	0.399159	0.974878	2.87046
C_0121	Carnitine	0.113548	-0.569862	1.45234	0.695122	1.04328	-1.32785	-0.351579	-1.66373	-0.820947	1.2208	0.0295975	-0.910519	1.33986	-0.458547	1.25039	-0.244858	-1.08111	-1.0224	1.49697	0.244135	-0.434626
A_0121	CDP-choline	0.0263604	-1.07059	0.896174	-1.22537	0.670086	-0.607525	0.362501	-1.67247	1.09364	1.03799	-0.87964	-0.953947	-0.897647	-0.147817	0.828587	1.56379	0.777973	0.027735	-1.55786	1.28766	0.440381
C_0031	Choline	0.690806	0.636085	-0.12558	-0.70454	0.151565	1.50511	0.298043	0.961152	-1.12061	0.24426	-2.22207	-0.00529811	-0.13752	-0.371566	-0.43028	-0.869802	-0.664495	2.4567	0.836974	-0.301188	-0.827747
A_0059	Citric acid	1.01677	0.288504	-0.79076	1.49848	0.396667	1.47913	0.194244	-0.173076	-1.27254	-0.476365	0.427515	0.937867	0.307451	-0.496463	-1.44595	-1.36157	0.104422	-1.05959	0.637258	1.4501	-1.66208
C_0136	Citrulline	1.85625	0.574051	-0.566012	-0.293829	0.502698	0.68993	-0.404233	-1.13033	-0.925069	-1.62136	0.322097	0.544118	0.751916	-0.365427	-0.11787	0.814383	1.89198	0.300137	-0.172521	-0.559003	-2.0919
A_0095	CMP	1.00557	-0.0118762	-0.432066	0.195092	1.36785	0.864123	-1.06128	0.07193	0.290895	0.169621	-1.1153	-0.574356	0.414333	-0.283497	-1.07094	-2.38594	-0.286338	-0.100318	1.14259	2.16851	-0.368597
A_0132	CMP-N-acetylneuraminate	-0.616354	0.522353	-1.04945	-0.906093	1.82921	-1.33023	-0.128589	-0.949112	0.257013	0.981863	-0.331485	1.17509	0.781399	-0.597174	-0.597973	-1.78998	0.335785	-0.21584	0.32151	1.99548	0.312578
C_0075	Creatine	-0.0589021	-1.34731	1.01797	1.51804	-1.43091	0.402293	0.402843	-0.540945	0.734765	-1.35736	-1.27416	0.155312	0.446274	-1.60936	1.45024	1.66853	-0.400373	0.368821	-0.0915045	-0.313304	0.259041
C_0039	Creatinine	-0.197534	0.487314	-0.370683	0.0158405	-0.346612	1.1543	-0.587305	3.17637	1.94656	-0.0222991	-0.789561	-0.316045	-0.503989	-1.16624	0.111897	-0.277025	-0.419239	-0.653647	0.0768258	-0.70444	-0.614489
C_0023	Cyclohexylamine	-0.440755	-0.229104	2.50981	1.1252	-0.576332	0.16817	-1.07915	0.70821	-1.01512	-0.285034	0.140355	-0.243485	-0.153293	0.0100652	0.0496579	1.28697	-0.0070875	0.395365	-1.38932	1.04971	-2.02483
C_0051	Cys	0.39377	-0.733187	-0.496825	-0.186956	0.340386	-1.18746	0.988294	1.13141	0.138151	1.29169	-1.24885	0.0684322	-1.71567	1.08448	0.168371	0.942873	0.0161419	-1.07825	-1.88627	0.601474	1.36798
C_0246	Cysteine glutathione disulfide	0.547515	0.725205	-0.606454	0.145724	0.556144	0.38211	-0.258837	-3.42778	-0.00454731	-0.941318	-0.348314	0.200765	1.05515	0.613292	-0.466146	-0.926456	0.773606	1.17824	0.789821	0.386846	-0.374558
C_0187	Cystine	0.216307	0.72173	-1.86065	0.237067	-0.169925	1.43154	-0.0621645	1.58215	-0.489781	-1.10674	-1.14019	-1.0242	0.849933	0.578716	-1.05127	-1.45353	0.676823	1.297	0.924835	0.261628	-0.41927
C_0189	Cytidine	1.08986	0.485982	0.901215	-0.597733	0.858344	-0.491284	-0.767183	0.559702	-1.42711	1.30889	0.876147	0.096382	-0.360925	-1.34708	-0.902661	-0.405287	0.557531	2.18033	-0.752003	-0.3357	-1.52742
C_0034	Diethanolamine	-0.37867	1.50162	0.396833	0.113556	1.68403	1.95473	-0.460054	0.299125	0.26996	-0.312799	0.984362	-0.266592	-0.819399	-0.622216	0.241021	-2.34893	-0.806592	0.325131	0.118568	-0.710121	-1.16355
A_0042	Dihydroxyacetone phosphate	0.391417	-0.206835	0.66392	1.53878	0.935559	0.505027	0.395791	-0.322868	0.815273	-0.732368	0.39195	0.0168299	-0.299681	-1.05993	0.644263	0.0846472	1.03802	-2.52503	-0.853891	0.597604	-2.01847
C_0003	Ethanolamine	1.70553	0.0309367	-0.997147	-0.20628	0.323795	0.52907	0.081397	1.73364	-1.74038	-1.01702	-0.882961	-0.503296	-0.759066	1.03311	-0.600213	0.0448948	-0.502197	2.08984	-0.286794	-0.690222	0.61338
A_0026	Ethanolamine phosphate	0.279912	-1.66444	1.02016	-0.37241	1.13192	-1.53555	-0.970584	0.628904	-1.82249	0.779421	-0.191221	-0.0997796	-0.587809	-0.644061	0.307216	0.82479	-0.853316	0.73567	1.85559	0.786777	0.391298
A_0098	Fructose 1,6-diphosphate	0.395397	-1.00758	0.647207	0.480585	0.349957	0.13399	1.09086	0.0561918	-0.670244	0.890171	-0.604693	0.36301	0.807971	-0.79834	0.771356	1.27891	0.991144	-2.07371	-2.00862	0.367032	-1.46059
A_0009	Fumaric acid	1.27258	-0.241098	-0.260451	-1.10612	0.209578	-0.18967	1.18128	0.521346	-2.03636	1.02656	-0.184073	0.785295	0.430593	0.840982	-1.46127	-1.64196	0.0179282	0.510053	1.29367	0.323455	-1.29233
C_0028	GABA	1.11067	-0.586155	-1.17235	-0.983341	-0.0333185	-0.204655	0.326941	0.208023	-0.649605	0.343854	-1.67977	-0.0313498	1.00631	0.768972	-0.111367	-1.61266	0.691537	2.74379	-0.0967621	0.362505	-0.401279
A_0113	GDP	0.535048	-0.39476	1.31555	-0.479861	0.66362	-1.88442	-0.812489	-0.294373	0.359607	0.926262	0.831233	0.783473	1.34146	-1.01204	-1.2129	0.882278	0.0725291	-0.843516	1.11998	-0.0200087	-1.87666
A_0128	GDP-fucose;ADP-glucose	-0.199484	-1.02107	1.88456	0.876966	-0.0148562	0.113966	0.321797	0.07073	-1.46036	1.07146	0.615597	-0.517128	-1.01529	-1.00324	0.304134	2.10331	-0.534714	-1.5447	-0.822523	-0.0321669	0.803032
A_0129	GDP-mannose;GDP-glucose	-0.589565	-1.398	0.351257	-1.2775	0.479642	-0.272103	0.679618	-2.1034	1.01533	0.807507	-0.162042	-0.909186	-0.783871	0.383667	0.630966	1.63694	1.23358	-0.562136	-0.618809	-0.0103623	1.46847
C_0097	Gln	1.21211	1.66557	-0.0869499	-1.42109	0.052272	0.215675	-0.427013	-1.17553	0.191814	-0.0757032	1.11433	1.64686	1.07244	0.0397071	-1.09331	0.0728807	0.820087	-1.51252	-0.288648	-0.429419	-1.59356
C_0104	Glu	-0.0845655	0.0441725	-0.178992	-2.03571	1.19253	-1.02748	-0.0668271	0.403909	-0.882885	0.92796	-0.967784	0.784687	0.379494	-1.37847	-1.63213	0.771877	1.15025	1.27939	0.154764	1.29323	-0.127427
A_0063	Gluconic acid	-0.336753	-0.43919	0.146287	0.4907	0.137841	0.949718	-1.86869	2.45146	1.89942	-0.567167	-1.19648	0.035399	-0.277972	-0.508114	0.800598	-0.541146	-0.944217	-0.689616	0.28899	0.759905	-0.590978
C_0139	Gluconolactone	-0.365585	-0.351345	0.0859041	0.630496	0.158193	1.02909	-1.94759	2.51238	1.72825	-0.5947	-1.11292	0.145117	-0.156953	-0.536529	0.777134	-0.550693	-0.996706	-0.661305	0.164368	0.681336	-0.637929
C_0141	Glucosamine	1.51351	-0.27048	-1.10503	-0.0243777	1.12023	2.20775	1.05789	-0.626421	-1.53438	-0.293265	-0.341441	-0.764863	0.00750487	0.229067	-0.723485	-0.633492	0.68436	0.0748785	-0.635694	1.40271	-1.34498
A_0085	Glucose 1-phosphate	0.0290704	-1.27368	-0.468849	-1.92492	1.43566	0.135151	0.151379	0.0957871	0.668422	1.43879	-0.16338	0.326088	0.252912	0.687826	-0.132784	-0.194265	1.12579	-2.7717	0.219984	0.311687	0.0510321
A_0081	Glucose 6-phosphate	0.190351	-1.19466	0.903459	-0.941932	0.719462	-1.06231	-0.309933	-1.67645	0.97521	1.21298	-0.10763	0.0198116	0.237025	-0.0935312	0.795825	1.21214	0.273666	-2.54301	-0.107989	0.792447	0.70507
C_0231	Glutathione (GSH)	0.513267	-0.852953	0.626903	-0.245239	0.469963	-1.46813	0.534471	-2.08391	0.376682	1.19352	-1.63468	0.578973	-1.28224	0.734685	0.403961	1.10998	-0.231501	-1.14013	0.691673	0.614208	1.0905
C_0230	Glutathione (GSSG)_divalent	0.540677	0.410072	0.784616	-1.29487	1.22547	-1.1124	-1.72431	0.22539	-0.0830028	-1.59413	1.20578	1.30142	1.25237	0.227887	-0.567775	-1.36805	0.466736	0.793733	0.291172	0.0389203	-1.01969
C_0010	Gly	1.51011	-0.00223541	-0.712789	-0.500294	-0.386279	0.0194422	0.920725	1.8998	-2.40247	-0.0461529	-0.520663	0.884551	-0.167908	0.250908	-1.49705	-0.307851	-0.205066	1.71634	-0.316264	-0.0312129	-0.105635
C_0155	Gly-Asp	-0.0387718	0.0398189	0.170428	0.274365	-0.97786	2.20584	-0.919699	0.202733	-1.76385	-0.840267	-0.493043	0.162669	-1.59179	-0.462103	0.593156	1.4424	-0.152498	1.23829	-0.410547	-0.15201	1.47274
C_0074	Gly-Gly	-0.267855	-1.28309	0.767817	0.495296	-0.173527	-0.506167	0.101314	0.805043	-0.142627	0.398171	0.612156	-1.81241	-1.45565	-0.164446	1.00902	1.8157	-0.429244	1.22209	-1.60311	-0.634574	1.24608
C_0150	Gly-Leu	0.331999	0.079393	0.212624	1.1871	-1.61406	-2.45715	1.09415	-0.867941	0.587266	0.481696	0.144502	-0.256793	0.0729743	0.0243526	0.563321	1.15318	-0.5489	-1.33221	0.429037	1.58306	-0.867612
C_0021	Glycerol	-1.51389	-0.529961	-0.976257	2.35566	0.00395995	0.679576	0.0232443	1.10601	-0.111353	-0.0540241	1.1703	0.309751	1.3608	-1.22782	-0.745468	-1.00735	-0.640742	-0.336241	0.534652	0.7842	-1.18505
A_0043	Glycerol 3-phosphate	0.677697	-1.41421	-1.11249	-1.39816	-0.561744	-1.11912	0.836834	1.50725	-0.573808	1.14564	-0.309451	-0.0778652	0.359236	0.277135	-1.27905	-1.25361	0.559267	1.08784	1.16785	1.32983	0.150928
C_0201	Glycerophosphocholine	0.517954	0.379226	0.18668	-1.36836	0.629127	-0.596218	-0.119354	-0.279879	-2.00357	1.82854	0.20203	-0.444459	0.370256	0.906103	-0.221598	-0.139215	1.32069	-2.20536	1.25749	-0.0920149	-0.128066
A_0102	GMP	0.475388	0.975321	0.411659	-3.03745	0.363931	-2.0218	0.058233	1.03603	0.459474	0.75512	0.109908	-0.25514	0.267972	-0.177085	0.528577	-0.913403	-0.777163	0.846528	0.285727	0.787733	-0.179561
A_0124	GTP	0.401622	-0.814997	1.44104	-0.480345	0.844573	0.157627	-1.18468	-1.57188	-0.227581	-0.104901	0.453109	1.04841	1.2901	-1.63528	-0.663042	1.02749	0.41167	-1.28735	1.41218	0.482258	-1.00001
C_0041	Guanidoacetic acid	0.707282	-0.559064	-0.237205	-0.949267	0.0445706	-0.526897	1.41417	1.08444	-1.37966	0.73539	0.226059	0.353601	0.80692	0.97782	-0.37199	-1.12019	0.873868	0.586819	0.931291	-1.20503	-2.39293
C_0109	Guanine	-0.351846	-0.811457	0.924329	-0.887409	-0.494719	-0.0782475	0.715568	0.120853	-1.12225	1.17757	-0.775717	0.00878192	-0.768498	1.44212	0.787024	2.63441	-1.02827	-0.602841	0.577178	-0.237676	-1.22891
C_0217	Guanosine	-0.39706	-0.277896	0.824236	1.57802	-1.43167	0.643986	-0.667875	0.95849	-0.307159	-1.12749	-1.17214	0.629856	0.216343	-1.69688	0.945178	2.00532	-0.255803	0.861515	-0.407934	-0.902767	-0.0182818
C_0114	His	1.68206	0.64947	-1.14467	-0.274875	-0.874379	-0.0802852	0.416467	-0.104979	-0.481001	-1.4219	2.53088	0.584501	0.103855	0.659132	-0.648328	-1.0717	1.46957	-0.404166	-0.292503	-0.380709	-0.916445
C_0037	Histamine	0.446694	0.82223	-0.340178	-0.916004	-0.237897	0.108822	1.22184	-0.121454	0.740542	-0.0419264	-1.21092	1.32535	-0.414504	-0.266529	-0.149122	0.603582	1.162	0.356724	-0.856707	0.818612	-3.05115
C_0151	Homoarginine	-0.116177	-0.0983531	-0.85441	-0.963683	-0.0606339	-0.260212	0.431242	0.238454	-0.952165	0.183077	0.855156	1.34227	0.536298	1.60932	-1.35646	-0.663179	2.37572	-0.865826	0.141798	0.187866	-1.71009
C_0067	Hydroxyproline	0.349061	-0.413362	-0.00896055	0.0481194	-0.602751	0.497303	-0.786955	-0.751304	1.61359	-2.19905	1.17978	0.17635	1.11793	-1.08657	1.47469	0.500906	-0.613833	1.19978	-1.33557	-0.693149	0.333983
C_0035	Hypotaurine	1.25028	0.584835	-0.538317	-1.55065	-0.150877	-0.0811189	-0.570539	-1.05906	-0.73156	-0.0446656	-1.68649	1.24554	2.33686	0.339583	-0.737013	-0.0159618	0.146908	1.49816	0.439365	-0.034008	-0.641282
C_0081	Hypoxanthine	0.582908	-0.559906	0.293117	-0.677872	-0.569641	0.852907	0.14255	2.07756	-0.932319	-0.401885	-1.09486	-0.661686	-1.49859	0.439656	0.460921	0.377754	0.336665	2.42331	-1.07856	-0.835279	0.323256
C_0070	Ile	-0.959398	-0.170731	-0.249562	1.66817	-0.909472	1.14654	0.489231	1.23679	0.150417	-0.368627	-0.182316	-1.99333	-2.26675	-0.254879	1.16906	0.298366	-0.00851047	0.674272	-0.322032	-0.0973972	0.950153
C_0115	Imidazolelactic acid	0.38575	1.88782	-1.74646	-1.2135	0.242347	-1.33151	1.02069	0.967841	2.23707	-0.560763	0.21938	-0.292421	0.534163	-0.16368	-0.248764	-0.83334	-0.998106	0.0190533	0.466385	-0.444564	-0.147383
A_0101	IMP	0.724178	0.333174	2.35822	-0.743649	-0.346745	-0.831407	0.0431232	0.886734	-1.28538	-0.941817	1.04218	0.151278	0.951666	-1.12658	-1.05203	0.700243	-0.0549544	-0.537017	0.731879	0.702679	-1.70578
C_0209	Inosine	0.381725	-0.719506	0.371264	0.843323	-0.560448	-0.126104	0.096967	1.01798	-0.0806274	0.822943	-2.92852	-0.11016	-0.673283	0.294428	0.795621	1.71548	0.538601	-1.50201	-0.843842	-0.0160909	0.682254
C_0192	Isovalerylcarnitine	-0.225288	-1.24309	0.920213	1.68804	0.451876	-0.275457	-0.442202	1.91978	-0.2108	0.208327	0.881167	-1.4961	-0.668816	-1.17684	1.31091	-0.23722	-0.904329	-1.40457	-0.179961	0.0806521	1.00371
C_0167	Kynurenine	0.459996	-0.00701196	0.259761	0.74976	-0.198049	1.13207	0.0490558	-1.88236	-1.16082	-1.00575	-0.136513	0.544354	0.782971	1.32287	0.153812	2.12263	0.571133	-1.17745	-0.219371	-0.882242	-1.47884
A_0004	Lactic acid	-0.473359	-0.354299	0.613967	1.17347	0.0735254	0.801965	0.742453	-2.21502	1.27261	-0.870835	0.142163	-0.896101	-2.07508	0.79238	0.973556	0.626729	0.585969	-0.620714	-0.483268	-0.721928	0.911815
C_0239	Lauroylcarnitine	1.71061	1.28807	0.399531	0.520488	-1.67345	-0.731268	0.0267197	1.25713	-2.08035	1.14057	0.401095	-0.20215	0.106153	-1.28871	0.63768	-0.759054	0.543687	-0.859484	-0.198738	-0.609293	0.370767
C_0071	Leu	-0.902154	0.478977	-1.30247	1.62618	-1.17944	1.16092	0.367376	1.26379	-0.169739	-0.678287	0.913094	-1.3477	-2.19721	-0.0888707	0.528048	0.306912	-0.202575	0.795441	-0.292252	-0.0945279	1.01448
C_0098	Lys	-0.583253	-0.0370507	-1.36034	0.0511443	-0.698031	0.0315744	0.487893	-0.376179	-0.818437	-1.0061	1.74143	1.28803	0.838652	1.69479	-0.444257	-0.329383	2.18905	-0.842727	-0.432388	-0.594793	-0.799633
A_0023	Malic acid	1.34179	-0.344833	-0.501405	-1.16217	0.372249	-0.0584092	1.1447	-0.303978	-1.72283	1.26382	-0.365328	1.03884	0.563178	1.02849	-1.52816	-1.47811	0.380089	0.0197577	1.15513	0.423132	-1.26595
C_0194	Malonylcarnitine	0.211767	-0.0701701	0.0568605	0.550166	-1.28749	-2.1087	0.371044	1.69831	-1.4418	0.885531	-0.249443	0.0140625	0.174897	-0.347254	1.21636	-1.98388	-0.033722	0.0978697	1.21577	0.455039	0.574799
C_0105	Met	-0.15477	0.849885	-0.224797	0.77809	-0.442917	1.01866	-0.465956	1.51253	-1.50808	0.094562	1.06846	0.105252	-0.710239	-0.369926	0.249687	-0.21302	-2.67356	1.70159	0.233268	-0.095537	-0.753175
C_0124	Methionine sulfoxide	0.832887	1.32618	0.395513	0.447642	-0.205819	1.8574	0.125454	0.199349	-0.168285	-1.77798	2.01586	-0.427926	-0.416214	-1.09105	-0.785394	-1.37751	-0.663769	0.667215	0.55217	-0.799637	-0.706089
A_0083	myo-Inositol 1-phosphate;myo-Inositol 3-phosphate	-0.281263	0.269747	-0.161527	-1.72092	-0.987211	-0.0229538	0.790283	2.55118	-0.589443	-0.0658522	-0.347284	0.639991	-0.889655	0.237337	-0.811544	0.186326	1.02123	0.897033	1.38023	-0.611629	-1.48408
A_0082	myo-Inositol 2-phosphate	0.127473	0.976478	2.14942	-0.649218	-0.535057	-0.179368	0.796779	0.491538	-0.109362	-1.08302	1.5479	-0.286932	-1.32355	-1.63409	-0.189551	-0.598446	-1.07714	0.234498	1.69272	0.11804	-0.469108
C_0027	N,N-Dimethylglycine	-0.460192	0.532157	0.260751	0.718897	-0.583742	1.08176	0.220674	0.111623	-1.50871	-0.352693	1.73676	1.94151	0.0910398	-0.556901	0.775478	-1.43426	0.19797	-0.95962	0.831688	-1.18584	-1.45836
A_0048	N-Acetylaspartic acid	-0.650991	-0.529348	0.791332	-0.439267	-0.0772268	-0.108419	-0.750608	3.83149	-0.19269	0.00179419	-0.295978	-0.149018	-0.368925	-1.3262	-0.295419	-0.00582306	0.250967	0.62096	0.328306	0.0876585	-0.722598
C_0174	N-Acetylgalactosamine;N-Acetylglucosamine;N-Acetylmannosamine	-0.258343	-1.32293	-0.674429	0.120788	-0.598274	-0.542605	1.33461	1.98223	0.586708	-0.619244	-0.126614	-1.19241	-1.0613	0.574974	-0.12879	-0.261364	-0.37046	0.64689	-1.16935	2.23906	0.840855
A_0092	N-Acetylglucosamine 1-phosphate	0.167267	-0.678275	-0.130603	-0.471939	0.628121	-1.51597	0.874681	-0.776958	0.903541	-0.283569	0.418605	-1.38891	-0.517601	0.431623	0.786506	-0.38157	-0.437303	-1.62886	0.921816	2.67013	0.409264
A_0091	N-Acetylglucosamine 6-phosphate	0.25246	-0.441481	-0.241816	0.534882	0.441453	-0.566305	0.708884	-0.412874	-0.00146277	-0.376008	-1.74287	-1.47908	-1.5517	0.269394	1.36713	0.499639	-0.262329	-1.25235	0.809109	1.63434	1.81097
C_0149	N-Acetyllysine	-0.108238	-0.661183	-0.278791	-0.672104	-0.488181	-1.63978	0.438051	1.15074	-0.385526	0.838115	1.77685	-0.284695	-0.117327	2.60342	-0.221698	0.389759	0.824023	-0.98093	-1.03679	-0.323957	-0.821762
A_0093	N-Acetylneuraminic acid	-1.00216	0.222466	-1.1905	-0.143818	1.47349	-0.750588	0.105962	-1.69897	-0.0821568	0.796423	-0.43917	1.28381	1.04729	-0.685832	-0.135028	-1.82494	-0.355222	0.127722	0.401986	1.66419	1.18506
C_0131	N-Acetylornithine	-0.103065	-0.931345	-0.295026	-0.0661508	-0.586742	0.42149	-0.310506	1.7737	-0.414535	2.4979	0.938917	-0.780184	-0.835624	1.17557	-0.509303	1.31009	-1.10427	-0.75243	-1.22515	-0.0749397	-0.128393
C_0146	N1-Acetylspermidine	-1.08383	-0.72956	-0.161335	0.899411	-0.24047	0.942865	-1.37316	-1.04535	0.2195	0.759945	0.472685	-2.10866	0.505206	-0.497156	2.09615	1.34136	-0.729477	0.472115	0.541914	-0.617198	0.335043
C_0132	N5-Ethylglutamine	2.46686	0.771898	-0.635768	-0.319883	-0.646327	-0.421024	1.15914	0.804732	1.12311	-0.696878	0.310678	0.491776	-0.43175	-0.831873	-1.2547	-0.158246	1.40516	-0.75762	-0.565279	-0.148835	-1.66517
C_0153	N6,N6,N6-Trimethyllysine	-0.737222	-0.524421	-0.398289	-0.61878	-0.752422	0.451136	0.29781	2.23993	-0.425296	-0.458043	0.480599	0.721081	0.291389	1.09799	-0.0127458	-0.251993	2.50133	-0.8795	-0.762801	-0.90263	-1.35712
C_0148	N6-Acetyllysine	0.0365916	0.0255749	0.313729	0.451605	0.468869	2.2118	0.0712169	0.613283	-2.25377	-0.925767	-0.172971	1.85806	0.211707	0.899009	0.191277	-1.21918	-0.0434721	-0.233739	-0.424352	-0.972635	-1.10684
C_0118	N6-Methyllysine	0.0283028	-0.354844	-0.78392	-0.29368	-0.157673	2.38031	0.592736	0.0906192	-0.380649	-0.847232	0.38955	-0.0347159	1.30969	1.25818	-0.586194	-0.288287	1.80089	-1.4647	-0.234361	-1.20223	-1.22178
A_0133	NAD+	0.630308	0.46916	-2.90913	-1.52437	1.1251	-0.844745	0.0865704	0.789158	-0.10962	1.62253	0.0267018	0.336751	0.842308	-0.114733	-0.65156	-0.620332	0.274962	-0.6363	0.806137	0.692812	-0.291701
C_0053	Nicotinamide	0.36764	-1.53067	1.88589	0.628582	-0.412081	0.0136989	-0.173404	-0.293682	0.0619222	0.0513129	0.827603	-1.39114	-1.26051	0.203502	0.638949	2.00916	0.44678	-0.0681389	-1.40956	0.754058	-1.34991
C_0238	NMN	0.552906	0.639162	0.580644	-1.77426	1.20982	-0.725264	-0.756339	0.790778	-0.552562	0.84285	-1.6977	0.262383	1.14825	-0.414808	-1.33757	0.627601	-0.498023	-0.647404	1.55129	1.06864	-0.870389
C_0186	N′-Formylkynurenine	-0.33297	0.241497	0.805676	1.10201	0.817922	0.891052	-0.109189	1.37882	-1.41173	-0.748777	-0.00174991	0.351215	-0.293838	1.04274	-0.00405554	1.73495	-0.653293	-0.395952	-1.2448	-1.04881	-2.12071
C_0166	O-Acetylcarnitine	1.84932	0.168075	-1.11302	-0.257305	-0.183427	-0.778637	0.41686	-1.2289	-1.38739	0.256037	-0.35035	0.858567	0.680861	-0.199763	0.598445	-1.15209	0.150056	-1.83153	0.645025	1.46916	1.39001
C_0120	O-Acetylhomoserine;2-Aminoadipic acid	0.0166677	0.805682	-0.771897	-1.17619	0.365837	-0.138594	-0.50074	-0.367198	1.13559	-1.56978	0.870639	1.19346	1.72367	1.57257	-0.732799	-0.00174126	1.18585	-1.06523	-0.475803	-1.08895	-0.981045
A_0071	O-Succinylhomoserine	-0.688139	-0.661816	-0.163851	-0.31802	0.760241	-0.315645	-0.35717	3.38587	0.539909	-0.144427	-0.796758	-0.512702	-1.43318	-0.326953	-0.699816	0.648972	1.41938	-0.188422	-0.484603	-0.0151588	0.352282
C_0221	Octanoylcarnitine	-0.119415	-0.162719	0.422879	1.04198	-0.198305	-0.512216	-1.0278	0.934488	-0.861039	0.886789	0.0560911	0.162396	-0.576741	-0.977397	1.61303	-0.217412	-0.33925	-2.45637	1.2174	-0.608974	1.72258
C_0222	Ophthalmic acid	1.14858	0.147649	0.601367	-1.42362	0.77802	-0.895328	-1.75343	0.0455168	-1.51206	0.21755	-0.763745	2.54941	0.562499	0.560566	-1.00642	-0.184081	0.0578975	0.101927	0.216451	-0.214631	0.765886
C_0076	Ornithine	-0.168134	0.960955	-2.04586	-0.756203	-0.493494	-0.436773	-0.0964406	0.0824871	0.151339	-1.08362	1.10481	1.23699	1.14466	1.7347	0.306111	-0.749861	1.17558	0.312289	-1.01754	-1.53971	0.177738
A_0025	p-Toluic acid;o-Toluic acid;m-Toluic acid	0.321234	-0.680414	-0.435481	0.650952	1.52067	0.54862	0.895409	0.739028	-1.67071	1.73272	0.70932	0.416486	1.08862	-0.823247	-0.995459	-1.38169	-0.962363	0.291088	-1.14832	0.285765	-1.10223
A_0072	Pantothenic acid	-0.0177402	-0.780383	-0.232985	-0.0878159	-0.457131	0.253903	0.343997	2.13224	0.749994	2.73014	-0.0397705	-0.271086	-1.19971	-0.833703	-0.678516	-0.655543	-0.521088	1.22395	-0.369068	-0.126495	-1.16319
C_0126	Phe	-1.3409	0.133112	-0.626727	1.57555	-0.712757	0.986771	0.345972	0.653719	1.36617	-0.369536	0.974636	-1.35569	-2.15768	0.406967	0.680838	0.256295	-0.928078	-0.070087	-0.620456	-0.484058	1.28593
C_0145	Phosphorylcholine	1.70349	0.278984	-0.00937655	-0.950968	1.23037	-1.19453	0.14407	-0.385949	-0.344309	0.350574	0.151069	0.790296	1.48635	0.525379	-1.76117	-0.684609	0.610062	-2.1453	-0.618217	0.83905	-0.0152655
C_0061	Pipecolic acid	-0.348388	-1.01518	-0.0304172	1.51283	-0.96487	0.973364	-0.446444	-2.86782	0.779071	0.361789	0.82389	-0.452229	0.142766	0.492955	1.37671	-0.304938	-0.642247	0.890562	-0.409476	-0.643785	0.771853
C_0040	Pro	-0.987559	-0.606009	0.171252	1.78928	-0.159942	0.612145	0.241087	-0.495572	-0.0136179	-1.57247	-0.33433	-1.05483	-0.340528	-0.495297	1.30898	0.750975	-0.911664	2.01023	-0.53259	-0.922322	1.54277
C_0169	Propionylcarnitine;XC0061	0.287515	-0.65144	0.372538	-0.384192	0.73596	-0.982915	1.57225	-0.139713	-0.912	1.98035	-0.610343	-0.91627	-0.451231	0.716586	-0.551288	-0.866341	0.292699	-2.18446	1.11731	1.03643	0.538549
C_0016	Putrescine	-0.973726	-0.781669	0.371882	-0.988565	0.250815	-0.573304	-1.23852	-1.23044	2.63347	0.0595934	-0.0524811	-0.050302	0.440185	-0.206463	1.81459	0.993979	-0.440557	0.675298	0.718029	-0.358627	-1.06319
A_0076	Ribulose 5-phosphate	-0.531937	0.0372764	1.24821	0.547821	0.932204	0.33134	0.357722	-1.3544	0.137264	0.265029	-1.82788	0.421769	-0.641141	0.290799	0.43666	1.21666	0.735088	-2.53291	1.1076	-0.223859	-0.953324
C_0244	S-Adenosylhomocysteine	-1.43807	-0.682916	0.0521207	-0.105905	-0.21504	-1.40499	0.621206	0.0541101	0.89581	0.902019	-0.972924	-1.20046	-0.905292	0.88441	0.54508	1.61149	1.41047	0.0412365	-0.803356	-0.996133	1.70712
C_0245	S-Adenosylmethionine	0.339731	-0.898109	-0.131116	-1.23464	0.34995	-2.66002	1.36668	-0.982561	1.05343	0.402025	-0.256959	-0.466743	-0.679277	0.835145	0.485597	0.885217	1.0972	0.010187	-0.987674	0.231595	1.24034
C_0108	S-Methylcysteine-S-oxide	1.5139	0.78967	0.353213	-1.54417	-0.0629258	-0.183808	-0.303146	-0.213627	2.08943	0.345177	0.00534053	-0.70307	-0.315315	0.179263	-1.25038	0.104079	1.00512	-0.379453	0.306763	0.706719	-2.44279
C_0234	S-Methylglutathione	0.540206	-1.122	-0.578841	0.554957	0.300663	0.569673	-1.37079	1.16502	-0.271304	1.87451	-0.797872	-0.158066	1.06128	1.54819	-2.30854	0.361778	-0.200664	-0.0346576	-0.10743	-0.0989038	-0.927229
C_0213	Saccharopine	0.0565566	0.569668	-1.58137	-1.22702	0.653535	-0.347806	0.433889	-0.703929	0.49442	-1.14826	0.798077	0.695219	0.964064	1.74296	-1.19845	-1.25211	1.42355	1.09553	-0.0376247	-0.201799	-1.22909
C_0018	Sarcosine	0.188913	1.30856	0.459842	-1.19393	-0.637372	-0.695227	0.682563	-0.545978	-0.575373	-0.372469	2.6365	0.229268	0.503553	1.15255	-1.28135	-0.674698	0.0147579	0.545003	0.682533	-0.991185	-1.43646
C_0161	SDMA	0.163115	1.42904	-0.532267	-0.234206	-0.650863	1.28146	0.574514	2.13142	1.66461	-0.320548	-1.1042	0.985603	-0.0502946	-0.0416927	-0.918404	-0.826486	0.246148	-0.548645	-0.736283	-1.24363	-1.26838
A_0090	Sedoheptulose 7-phosphate	0.173479	-1.68699	0.571603	0.0831485	-0.273457	-0.764325	-0.986437	0.48573	0.813423	2.16015	0.793265	0.789975	-1.02897	-0.360269	0.665648	0.539647	-1.32305	-1.79959	1.16464	0.181923	-0.199546
C_0033	Ser	0.0491511	2.11369	-1.23892	-0.870793	-0.553844	-0.489977	0.624619	0.670593	0.281688	-1.25755	1.52814	1.01938	0.236675	-0.849159	-1.30869	1.087	0.68778	-0.694065	-0.715153	0.741384	-1.06193
C_0184	Ser-Glu	0.224416	-1.28952	0.736698	0.0689514	-0.493517	-0.889336	-0.116753	-0.527469	1.44109	1.62816	0.423188	-0.57912	-0.67671	-1.06388	0.552006	2.4414	-0.805335	0.0672948	-1.46887	-0.31158	0.638875
C_0096	Spermidine	0.424938	-1.04677	-0.387082	1.23563	0.513798	-0.0267179	-0.403774	-0.276766	0.995886	0.574352	0.352243	-1.80776	-1.04022	-0.412442	0.649227	0.593181	0.237979	-2.6672	0.362802	1.40756	0.721134
C_0163	Spermine	-0.234019	0.298342	-0.425974	0.421089	-0.174032	-0.0161654	0.94815	0.860273	-0.0618323	-0.235009	2.16117	-2.21216	-0.518635	-0.0970223	-1.34513	0.128035	0.391285	-2.0724	0.6367	0.615839	0.931505
C_0092	Stachydrine	1.49493	0.706853	-0.693329	-0.575915	-0.581256	0.391257	-0.78017	-1.38744	1.37046	0.944591	0.475991	-0.646667	-1.00088	1.07989	0.623847	-1.44065	0.64174	1.15197	-0.542948	0.521384	-1.75365
A_0012	Succinic acid	0.204363	-1.22199	-0.935347	-0.7153	-0.879575	-0.678275	1.17008	1.47032	-0.228586	0.926546	0.268874	-0.371754	0.146063	0.876449	-1.60146	-1.5462	0.32524	-0.0971591	-0.221847	1.08116	2.02838
C_0055	Taurine	0.00314282	-0.293048	-0.0479508	-0.881074	-0.281676	-0.644334	-1.95246	0.818328	-1.53509	0.210458	1.03739	0.664216	1.62876	-0.997795	0.290275	1.51734	-1.1469	0.61284	1.52772	-0.122494	-0.407657
A_0036	Terephthalic acid	-0.810069	-0.219447	0.038393	1.35085	-0.262726	2.26165	0.66101	0.913214	-0.905099	0.166268	1.59947	0.85952	-0.0241297	-0.814737	-0.652025	-0.842637	-1.73811	-0.573303	0.0268245	0.252259	-1.28718
C_0077	Thiaproline	1.33549	-0.572273	-0.105885	2.05482	-0.474726	-0.381203	1.97718	-0.0209479	0.146073	-0.31093	-1.50758	-0.611883	-1.2677	-0.217291	-1.29321	-0.110441	0.876133	-0.523128	0.551198	1.18257	-0.726271
C_0046	Thr	0.0796206	0.266117	-1.77698	0.60074	-1.02303	-0.205589	0.714478	-0.246895	1.00199	-1.36674	2.28957	0.873076	0.204223	-0.166367	-0.701759	1.36262	-0.976544	0.88856	-1.15557	-0.0553143	-0.606207
A_0024	Threonic acid	0.289525	-0.309842	0.423714	-0.149096	-0.116343	-0.376944	-1.39817	0.420975	0.14394	1.91992	1.76631	0.0156034	-0.535005	-0.533084	-0.776569	1.51314	-1.84281	-1.41365	1.1667	0.258784	-0.467098
C_0065	trans-Glutaconic acid	-0.78402	-0.851329	1.60195	0.31516	-0.792101	-0.219171	-0.0789076	-0.27598	-1.25081	0.172452	0.0412574	-0.0377876	-0.400532	-0.33522	-0.843793	-0.737418	-0.268074	2.10252	-0.718287	0.826316	2.53377
C_0107	Triethanolamine	0.0862295	0.862161	-1.29995	0.418611	-0.526809	1.76735	0.0571463	1.80678	-0.0336219	1.19926	1.81174	-1.40886	-0.676345	-0.739426	-1.21959	-0.441253	-0.277643	-0.0453551	-0.0962998	-0.142408	-1.10171
C_0084	Trigonelline	1.74311	-1.13657	0.639588	-0.750033	0.885897	0.471167	-1.37242	0.192054	1.27645	0.480859	-1.07632	0.0086793	0.571383	-1.15189	1.07063	-0.878551	-1.04584	-0.184455	0.0653272	1.51499	-1.32407
C_0012	Trimethylamine N-oxide	-0.477519	-0.896136	-1.35276	-1.72325	0.534745	0.954448	-0.577194	0.99865	2.63281	1.2925	-0.834698	0.261727	-0.518113	-0.67299	0.159567	0.00305016	1.05992	-0.20413	0.0558412	-0.59009	-0.106363
C_0165	Trp	-1.09142	0.457325	-1.22556	1.59549	-1.59676	0.959011	1.13844	1.10477	0.552931	-0.613079	1.18095	-1.21777	-0.762735	0.038912	0.212136	-1.71178	-0.712839	0.70116	0.325678	0.0861284	0.579007
C_0144	Tyr	-1.73515	0.4222	-1.04082	1.96431	-0.62457	0.777802	1.03525	0.958091	-0.224304	-1.0483	2.19177	-1.17545	-0.951298	0.431318	0.157649	-0.392905	-0.295804	-0.0870349	-0.0804348	-0.403825	0.121498
C_0128	Tyr-Arg_divalent	0.174088	0.606462	0.724379	-0.266284	-0.536711	-1.42201	0.948146	0.395747	-0.874989	0.619847	2.75351	-1.21937	-1.56093	-0.158741	-1.0441	0.256677	-0.611932	-0.549323	0.824951	0.419695	0.520889
A_0109	UDP	0.227434	-0.799826	1.09981	-0.470794	0.791019	-1.42852	-1.66052	-0.554021	-0.326642	0.132265	0.981682	0.871492	1.32861	-1.50151	0.374233	1.45297	-0.219	-0.150491	0.796688	0.726857	-1.67175
A_0126	UDP-galactose;UDP-glucose	-0.049793	0.00633054	0.987303	-1.11503	0.0567491	-0.696288	-0.491587	-1.63899	1.42048	-0.148571	0.396156	-0.632074	-0.0415726	-1.80652	0.888763	1.77762	0.623761	-0.01193	-0.956145	-0.338909	1.77024
A_0131	UDP-N-acetylgalactosamine-2;UDP-N-acetylglucosamine-2	-0.0811127	-0.20751	0.383573	-1.21148	0.503762	-2.79851	1.51096	-0.272648	0.31692	-0.0226621	0.917631	-0.276983	-0.321811	0.0383553	0.413434	1.08209	0.275386	-1.6869	-0.532358	1.35984	0.61002
A_0096	UMP	0.665546	0.776287	0.560383	-2.28116	0.835701	-1.22643	0.0659552	-0.604849	0.598404	0.331097	0.286765	-0.262037	0.525985	-0.31114	-0.216307	-0.743579	-0.482111	-1.88286	1.24895	1.97893	0.136463
C_0038	Uracil	0.250722	-1.1571	-0.746176	-0.574517	-0.240556	0.0775528	0.109552	1.11707	0.750871	1.1932	-1.78015	-0.84623	-1.60669	-0.397355	0.7692	-0.497029	-0.228423	1.8306	-0.439587	0.746917	1.66814
C_0002	Urea	-0.360534	0.474305	-1.53168	-0.07313	0.510744	1.61847	-1.1583	1.89937	1.97917	-1.19444	-0.252902	0.377725	-0.393599	-1.37592	0.377946	-0.674755	-0.169683	-0.181918	0.720527	0.210019	-0.801417
A_0039	Uric acid	0.19948	0.789735	0.0878835	1.632	-0.706279	2.21603	0.470234	1.13241	-0.673054	-1.04298	-0.0288531	0.309543	-0.931079	-0.539373	-0.0945923	-1.18912	-0.183403	-0.638533	1.4396	-0.630002	-1.61966
C_0190	Uridine	0.601808	-0.0587994	0.307455	1.18439	0.248502	1.57996	0.0641691	1.05954	0.497987	-0.00144196	-1.76423	0.189679	-1.46525	-0.251455	1.09924	0.548958	-0.206058	-2.29181	-0.687205	0.495078	-1.15052
A_0120	UTP	0.0996863	-1.43607	1.25961	-0.836978	0.703528	0.246249	-0.239128	0.43329	-0.99471	-0.709933	0.537964	0.866923	1.25803	-2.21152	-0.40298	1.32765	-0.0548558	-0.238834	1.07898	0.762676	-1.44957
C_0042	Val	-1.11846	0.469694	-1.17432	1.6937	-0.855934	1.68745	0.619655	1.28422	-0.647199	-1.46042	1.63419	-0.851314	-1.29652	-0.478133	0.52822	-0.211167	-0.0980111	0.515691	0.14591	-0.433903	0.0466382
A_0060	XA0019	0.575182	0.421745	1.22914	-0.432718	-0.00119276	-0.106754	-1.44366	-0.554483	0.0517872	-1.22812	1.90915	0.328793	1.0258	-0.689472	-1.28583	-0.648578	-0.304215	1.49083	1.22628	0.0793362	-1.64303
A_0077	XA0033	1.72856	0.137719	0.00113841	-1.05879	1.19818	-1.30407	0.301846	-0.467881	-0.289689	0.489261	0.256795	0.738099	1.36591	0.530502	-1.57836	-0.681857	0.587804	-2.29585	-0.33684	0.801928	-0.124402
A_0114	XA0065	0.970559	-1.07616	0.388012	-1.71544	0.805033	-2.96038	0.409476	-1.39074	0.537558	0.261556	0.88497	-0.0403251	0.312235	-0.0226083	0.509401	0.86176	0.26509	-0.319944	0.639472	-0.00432757	0.684803
C_0111	Xanthine	0.85682	-1.05239	0.100662	-0.0035927	1.07019	0.784043	-0.925257	0.9577	-0.236736	0.151298	-1.35914	-1.36044	-1.72979	0.220266	0.67199	0.21535	0.201269	1.86426	-1.62741	0.145621	1.05528
C_0059	XC0016	0.342816	1.24239	0.856648	-1.34168	-1.73039	0.424964	1.32631	-0.529416	1.36053	-1.46037	-1.13806	-0.365966	0.61933	-0.495563	1.62448	-0.370867	-0.165768	-0.523128	0.479724	-0.861847	0.705867
C_0172	XC0065	-0.585367	-0.434258	1.35723	1.73788	-0.591754	0.55371	-0.847072	-0.388557	0.115395	-1.17182	0.304688	-0.308149	-0.32742	-0.110543	1.32674	2.36841	-0.11089	-1.46457	0.0963446	-0.169985	-1.35
C_0198	XC0089	0.545844	0.4803	-1.97557	-0.376692	0.634286	0.503245	-0.808413	1.12903	1.07126	1.11523	-1.93669	-0.543696	0.102479	-0.778128	-0.608223	-1.61943	0.386795	1.43383	0.614078	0.402734	0.227714
C_0225	XC0120	-0.0340207	0.794049	0.451399	-0.296228	-0.00522124	1.32861	-0.173671	-0.720665	-0.251468	-1.17157	-0.908683	-0.116735	1.08074	0.220175	-1.88947	-1.92172	1.5597	1.0348	1.51173	-0.0249462	-0.4668
C_0232	XC0126	0.625451	-0.561841	-0.815482	-0.08211	1.72159	-1.39761	1.32287	-0.792419	-1.24566	1.37049	0.372711	0.10688	-0.274572	0.828318	-1.3317	-0.337022	1.0279	-0.0856482	0.247786	1.01519	-1.71511
C_0235	XC0132	0.169087	-1.04553	1.05421	0.244955	-0.0507252	0.0980339	-1.43354	-0.516357	-0.954689	0.0336308	-1.42078	0.135317	1.18019	-1.08382	1.54898	1.78338	-0.480717	-0.181266	-0.467513	-0.496321	1.88347
C_0117	XC0145;Ala-Ala	1.94072	-0.422794	-0.333972	-0.563427	-0.0755206	-1.66396	-0.153227	-1.01541	-0.749287	0.936754	-0.950365	2.17869	-0.400357	0.152098	-0.765968	0.438956	1.64004	-0.889137	0.232305	0.00460839	0.459246
C_0199	XC0154	0.59108	0.246082	-1.64287	-1.33292	0.671632	0.193964	1.79375	-0.765611	-0.971259	0.355721	0.790251	0.0498064	0.575076	1.02985	-1.08563	-0.645514	0.832409	-0.158212	0.528263	0.986009	-2.04189
C_0017	β-Ala	-1.10567	0.787207	0.0253936	-2.09724	1.21126	-0.519274	-0.443949	-1.87334	1.14497	0.224924	-0.563005	1.45092	1.5511	0.544236	-0.504278	-0.331978	0.244774	0.365112	0.882173	-0.509969	-0.483363
C_0170	β-Ala-Lys	0.457553	-1.47318	0.435991	0.023947	-0.641251	0.298935	0.47737	0.91515	-0.317234	2.58091	0.798753	-2.13866	-0.3535	-0.293753	0.327895	0.749997	-1.67848	-0.15412	-0.334134	0.105221	0.212586
C_0095	γ-Butyrobetaine	-0.423444	-0.493492	0.486989	-0.679439	0.018286	-1.6767	-0.524977	-1.12717	0.995539	0.396242	-1.72873	0.126446	2.12555	-0.887355	1.70034	0.623291	-0.661682	0.184573	1.09608	0.159105	0.290543
C_0171	γ-Glu-Ala	0.395112	0.592097	-0.795377	-0.093165	-0.0937681	0.370451	1.3216	-0.450772	-1.89181	0.934841	-0.338371	0.93034	-0.209455	1.45429	-2.37717	-1.03908	0.0835932	0.295346	0.923124	0.856448	-0.868282
C_0110	γ-Glu-Arg_divalent	0.334448	-0.183984	-1.27345	0.469308	-0.197464	0.865818	0.645392	1.4366	-2.0839	0.348053	-1.23492	0.376285	0.536841	0.535694	-1.30485	-0.604065	1.73061	-0.219969	1.05908	0.104046	-1.33957
C_0204	γ-Glu-Asn	0.948369	-0.724063	-1.34073	0.881304	0.285955	0.505458	1.05173	-1.15221	-1.85495	0.0454083	0.258743	-0.0267229	-0.928031	0.466948	-1.0897	0.552206	-0.139939	1.99896	-0.182099	-1.00347	1.44683
C_0206	γ-Glu-Asp	0.332111	-0.0756935	0.899974	1.72185	0.681732	-1.33454	-0.429074	1.61793	-0.216006	0.439602	-1.4564	0.596159	0.0663631	-1.3206	0.276923	1.33932	-0.920803	-0.42367	0.698513	-1.02115	-1.47253
C_0197	γ-Glu-Cys	0.818995	-2.67333	-0.431321	0.362814	-0.25509	0.310381	0.745248	0.701033	-1.17735	0.561089	0.632965	0.452962	-1.91161	1.53037	-0.759429	0.509456	-0.693608	-0.134628	0.191665	0.264836	0.954552
C_0210	γ-Glu-Gln	0.52066	1.86177	-0.382205	0.0212786	0.211353	0.673924	0.127316	-1.46794	-1.74727	0.575797	-0.589925	1.71858	0.724566	0.789746	-2.04255	-0.144909	-0.152953	-0.722244	0.645186	0.053878	-0.674059
C_0212	γ-Glu-Glu	0.0232155	0.874506	-0.651096	-0.198729	0.766072	0.396566	0.0548116	-0.13605	-2.15548	1.03105	-1.84851	0.548987	-0.0720779	-0.148846	-1.98464	0.06768	0.0674179	0.91336	1.39371	1.32477	-0.266702
C_0164	γ-Glu-Gly	0.970598	0.455828	-0.967614	-0.0809918	-0.252889	0.962566	0.731498	1.40969	-2.50387	0.545606	-1.13568	0.500269	-0.735848	-0.0518808	-1.18139	-0.970396	-0.160314	1.67566	0.654322	0.327333	-0.192493
C_0203	γ-Glu-Ile;γ-Glu-Leu	-0.244233	0.330083	-0.779461	0.526807	-0.975248	1.64697	0.218921	1.97134	-2.26722	0.361463	-1.23283	-0.166413	-0.509153	-0.424235	-1.039	-0.384024	0.245863	0.848369	0.953244	-0.154199	1.07295
C_0086	γ-Glu-Lys_divalent	0.25754	0.76074	-1.99083	0.144751	-0.305585	1.28725	0.13352	1.09927	-2.2797	-0.60504	-0.465891	0.53911	0.0343205	0.842011	-1.07412	-0.617935	1.255	0.905154	1.04104	-0.21767	-0.742944
C_0205	γ-Glu-Ornitine	-0.501255	0.0441136	-0.750794	1.84441	-1.237	0.379738	0.490865	2.19352	-0.115984	-1.00857	0.0715896	-0.065087	-0.984362	-0.072172	1.05303	1.2203	-0.954345	0.749139	-0.187757	-1.62409	-0.545271
C_0182	γ-Glu-Ser	0.29336	1.44771	-1.18115	1.32893	-0.392577	0.332355	0.61421	1.80093	-1.0595	-0.606001	-1.89128	0.408969	-0.875979	-0.951954	-0.339623	0.727785	-0.62704	0.762129	0.757072	0.598088	-1.14644
C_0196	γ-Glu-Thr	0.45166	0.0366867	-1.33213	0.497457	0.00779347	0.597323	1.04578	0.653069	-2.87856	-0.00154329	-0.836971	-0.263211	0.287255	0.421589	-1.02309	-0.166665	0.255292	1.17932	-0.58913	-0.249691	1.90776
