# Supplementary material for: Prediction of metabolites associated with somatic mutations in cancers by using genome-scale metabolic models and mutation data
Source: Genome Biol. 2024 Mar 11;25:66. doi: 10.1186/s13059-024-03208-8 (PMC11290261; doi:10.1186/s13059-024-03208-8)
Supplement: Supplementary file 11 — Additional file 11: Dataset S6. A list of 14,642 metabolite-gene-pathway sets (MGPs) predicted using Human1 for the PCAWG and TCGA samples that represent 18 cancer types. [file 13059_2024_3208_MOESM11_ESM.xlsx]

## Sheet: Additional file 11_Dataset S6
Datataset S6. A list of 14,642 metabolite-gene-pathway sets (MGPs) predicted using Human1 for the PCAWG and TCGA samples that represent 18 cancer types.
Cancer type	Target metabolite	Target metabolite ID in Human1 model	Target gene	Target pathway	Is the MG pair predicted in Recon 2M.2?
Bladder-TCC	2,3-Dihydro-1H-Indole-5,6-Dione	23dh1i56dio	DIDO1	Tyrosine metabolism	No
Bladder-TCC	2,3-Dihydro-1H-Indole-5,6-Dione	23dh1i56dio	FLG	Tyrosine metabolism	No
Bladder-TCC	2,7,10,13,16-Docosapentenoyl Coenzyme A	2docopencoa	MEGF6	Fatty acid oxidation	No
Bladder-TCC	2,6,9,12-Octadecatetraenoyl Coenzyme A	2octdectecoa	MEGF6	Fatty acid oxidation	No
Bladder-TCC	3,7,10,13,16-Docosapentenoyl Coenzyme A	3docopencoa	MEGF6	Fatty acid oxidation	No
Bladder-TCC	3,6,9,12-Octadecatetraenoyl Coenzyme A	3octdectecoa	MEGF6	Fatty acid oxidation	No
Bladder-TCC	(3S)-3-Hydroxy-Cis-8-Tetradecenoyl Coenzyme A	CE4790	CHD8	Fatty acid oxidation	No
Bladder-TCC	(3S)-3-Hydroxy-Cis-8-Tetradecenoyl Coenzyme A	CE4790	NSD1	Fatty acid oxidation	No
Bladder-TCC	3-Oxo-Cis-8-Tetradecenoyl Coenzyme A	CE4792	CHD8	Fatty acid oxidation	No
Bladder-TCC	3-Oxo-Cis-8-Tetradecenoyl Coenzyme A	CE4792	NSD1	Fatty acid oxidation	No
Bladder-TCC	Cis-6-Dodecenoyl Coenzyme A	CE4794	CHD8	Fatty acid oxidation	No
Bladder-TCC	Cis-6-Dodecenoyl Coenzyme A	CE4794	NSD1	Fatty acid oxidation	No
Bladder-TCC	(3E,5Z,8Z)-Tetradecatrienoyl Coenzyme A	CE5117	CHD8	Fatty acid oxidation	No
Bladder-TCC	(3E,5Z,8Z)-Tetradecatrienoyl Coenzyme A	CE5117	NSD1	Fatty acid oxidation	No
Bladder-TCC	Trans-2-Cis,Cis-4,8-Tetradecatrienoyl Coenzyme A	CE5118	CHD8	Fatty acid oxidation	No
Bladder-TCC	Trans-2-Cis,Cis-4,8-Tetradecatrienoyl Coenzyme A	CE5118	NSD1	Fatty acid oxidation	No
Bladder-TCC	Trans-3-Cis-8-Tetradecadienoyl Coenzyme A	CE5119	CHD8	Fatty acid oxidation	No
Bladder-TCC	Trans-3-Cis-8-Tetradecadienoyl Coenzyme A	CE5119	NSD1	Fatty acid oxidation	No
Bladder-TCC	Trans-2-Cis-8-Tetradecadienoyl Coenzyme A	CE5120	CHD8	Fatty acid oxidation	No
Bladder-TCC	Trans-2-Cis-8-Tetradecadienoyl Coenzyme A	CE5120	NSD1	Fatty acid oxidation	No
Bladder-TCC	Stearoyl-ACP	HC01988	GLI4	Fatty acid biosynthesis	No
Bladder-TCC	3-Oxostearoyl-ACP	HC02097	GLI4	Fatty acid biosynthesis	No
Bladder-TCC	3-Hydroxystearoyl-ACP	HC02098	GLI4	Fatty acid biosynthesis	No
Bladder-TCC	(2E)-Octadecenoyl-ACP	HC02099	GLI4	Fatty acid biosynthesis	No
Bladder-TCC	atorvastatin-acid	atvacid	MYO7A	Drug metabolism	No
Bladder-TCC	Cis2Trans4Decadienoyl Coenzyme A	ctdecdcoa	PDE4DIP	Fatty acid oxidation	No
Bladder-TCC	2,4,7,10,13,16-Docosahexenoyl Coenzyme A	docohexcoa	MEGF6	Fatty acid oxidation	No
Bladder-TCC	5,8,11,14-Eicosatetraenoyl Coenzyme A	eitetcoa	MEGF6	Fatty acid oxidation	No
Bladder-TCC	Electron Transfer Flavoprotein Oxidized	etfox	PPRC1	Fatty acid oxidation	No
Bladder-TCC	Electron Transfer Flavoprotein Oxidized	etfox	SDK1	Fatty acid oxidation	No
Bladder-TCC	Electron Transfer Flavoprotein Reduced	etfrd	PPRC1	Fatty acid oxidation	No
Bladder-TCC	Electron Transfer Flavoprotein Reduced	etfrd	SDK1	Fatty acid oxidation	No
Bladder-TCC	Alpha-Linolenyl Carnitine	lnlncacrn	PPRC1	Fatty acid oxidation	No
Bladder-TCC	(11Z)-eicosenoyl-CoA	m00007	PDZD2	Fatty acid oxidation	No
Bladder-TCC	(11Z,14Z)-eicosadienoyl-CoA	m00009	KMT2C	Fatty acid activation	No
Bladder-TCC	(13Z)-docosenoyl-CoA	m00016	PDZD2	Fatty acid oxidation	No
Bladder-TCC	(13Z)-eicosenoyl-CoA	m00018	LYST	Fatty acid biosynthesis	No
Bladder-TCC	(15Z)-tetracosenoyl-CoA	m00025	PDZD2	Fatty acid biosynthesis	No
Bladder-TCC	(2E)-decenoyl-[ACP]	m00038	NSD1	Fatty acid biosynthesis	No
Bladder-TCC	(2E)-decenoyl-CoA	m00039	NOTCH3	Fatty acid oxidation	No
Bladder-TCC	(2E)-decenoyl-CoA	m00039	KMT2D	Fatty acid oxidation	No
Bladder-TCC	(2E)-docosenoyl-CoA	m00040	NSD1	Fatty acid biosynthesis	No
Bladder-TCC	(2E)-docosenoyl-CoA	m00040	PDZD2	Fatty acid oxidation	No
Bladder-TCC	(2E)-dodecenoyl-[ACP]	m00041	NSD1	Fatty acid biosynthesis	No
Bladder-TCC	(2E)-dodecenoyl-CoA	m00042	ADCY2	Fatty acid oxidation	No
Bladder-TCC	(2E)-dodecenoyl-CoA	m00042	NSD1	Fatty acid oxidation	No
Bladder-TCC	(2E)-eicosenoyl-CoA	m00043	NSD1	Fatty acid biosynthesis	No
Bladder-TCC	(2E)-eicosenoyl-CoA	m00043	KMT2D	Fatty acid oxidation	No
Bladder-TCC	(2E)-eicosenoyl-CoA	m00043	PDZD2	Fatty acid oxidation	No
Bladder-TCC	(2E)-heneicosenoyl-CoA	m00044	MDN1	Fatty acid biosynthesis	No
Bladder-TCC	(2E)-heptadecenoyl-[ACP]	m00045	HMCN1	Fatty acid biosynthesis	No
Bladder-TCC	(2E)-heptadecenoyl-CoA	m00046	HMCN1	Fatty acid oxidation	No
Bladder-TCC	(2E)-heptenoyl-[ACP]	m00047	HMCN1	Fatty acid biosynthesis	No
Bladder-TCC	(2E)-heptenoyl-CoA	m00048	HMCN1	Fatty acid oxidation	No
Bladder-TCC	(2E)-hexacosenoyl-CoA	m00049	MUC16	Fatty acid oxidation	No
Bladder-TCC	(2E)-hexacosenoyl-CoA	m00049	PREX2	Fatty acid oxidation	No
Bladder-TCC	(2E)-hexadecenoyl-[ACP]	m00050	NSD1	Fatty acid biosynthesis	No
Bladder-TCC	(2E)-hexadecenoyl-CoA	m00051	GLI4	Fatty acid oxidation	No
Bladder-TCC	(2E)-hexadecenoyl-CoA	m00051	TTN	Fatty acid oxidation	No
Bladder-TCC	(2E)-hexadecenoyl-CoA	m00051	FGFR3	Fatty acid oxidation	No
Bladder-TCC	(2E)-hexadecenoyl-CoA	m00051	TSHZ3	Fatty acid oxidation	No
Bladder-TCC	(2E)-hexadecenoyl-CoA	m00051	PDZD2	Fatty acid oxidation	No
Bladder-TCC	(2E)-hexenoyl-[ACP]	m00052	NSD1	Fatty acid biosynthesis	No
Bladder-TCC	(2E)-hexenoyl-CoA	m00053	GLI4	Fatty acid oxidation	No
Bladder-TCC	(2E)-hexenoyl-CoA	m00053	DNAH1	Fatty acid oxidation	No
Bladder-TCC	(2E)-nonadecenoyl-CoA	m00054	PCLO	Fatty acid biosynthesis	No
Bladder-TCC	(2E)-nonadecenoyl-CoA	m00054	KMT2D	Fatty acid oxidation	No
Bladder-TCC	(2E)-nonadecenoyl-CoA	m00054	PCLO	Fatty acid oxidation	No
Bladder-TCC	(2E)-nonenoyl-[ACP]	m00055	HMCN1	Fatty acid biosynthesis	No
Bladder-TCC	(2E)-nonenoyl-CoA	m00056	HMCN1	Fatty acid oxidation	No
Bladder-TCC	(2E)-octadecenoyl-CoA	m00057	FGFR3	Fatty acid oxidation	No
Bladder-TCC	(2E)-octadecenoyl-CoA	m00057	PDZD2	Fatty acid oxidation	No
Bladder-TCC	(2E)-octenoyl-[ACP]	m00058	NSD1	Fatty acid biosynthesis	No
Bladder-TCC	(2E)-octenoyl-CoA	m00059	ERBB3	Fatty acid oxidation	No
Bladder-TCC	(2E)-pentadecenoyl-[ACP]	m00060	HMCN1	Fatty acid biosynthesis	No
Bladder-TCC	(2E)-pentadecenoyl-CoA	m00061	ARHGAP35	Fatty acid oxidation	No
Bladder-TCC	(2E)-pentadecenoyl-CoA	m00061	HMCN1	Fatty acid oxidation	No
Bladder-TCC	(2E)-pentenoyl-[ACP]	m00062	HMCN1	Fatty acid biosynthesis	No
Bladder-TCC	(2E)-pentenoyl-CoA	m00063	HMCN1	Fatty acid oxidation	No
Bladder-TCC	(2E)-tetracosenoyl-CoA	m00064	PDZD2	Fatty acid biosynthesis	No
Bladder-TCC	(2E)-tetracosenoyl-CoA	m00064	PDZD2	Fatty acid oxidation	No
Bladder-TCC	(2E)-tetradecenoyl-[ACP]	m00065	NSD1	Fatty acid biosynthesis	No
Bladder-TCC	(2E)-tetradecenoyl-CoA	m00066	MYO7A	Fatty acid oxidation	No
Bladder-TCC	(2E)-tetradecenoyl-CoA	m00066	UBR4	Fatty acid oxidation	No
Bladder-TCC	(2E)-tetradecenoyl-CoA	m00066	PDZD2	Fatty acid oxidation	No
Bladder-TCC	(2E)-tridecenoyl-[ACP]	m00068	HMCN1	Fatty acid biosynthesis	No
Bladder-TCC	(2E)-tridecenoyl-CoA	m00069	HMCN1	Fatty acid oxidation	No
Bladder-TCC	(2E)-undecenoyl-[ACP]	m00070	HMCN1	Fatty acid biosynthesis	No
Bladder-TCC	(2E)-undecenoyl-CoA	m00071	HMCN1	Fatty acid oxidation	No
Bladder-TCC	(2E,4Z,7Z,10Z)-hexadecatetraenoyl-CoA	m00072	NSD1	Omega-6 fatty acid metabolism	No
Bladder-TCC	(2E,6Z,9Z,12Z)-octadecatetraenoyl-CoA	m00073	NSD1	Omega-6 fatty acid metabolism	No
Bladder-TCC	(2R)-pristanoyl-CoA	m00075	AKAP9	Fatty acid oxidation	No
Bladder-TCC	(2S)-pristanoyl-CoA	m00078	AKAP9	Fatty acid oxidation	No
Bladder-TCC	(3S)-3-hydroxy-cis,cis-palmito-7,10-dienoyl-CoA	m00081	CHD8	Fatty acid oxidation	No
Bladder-TCC	(3S)-3-hydroxy-cis,cis-palmito-7,10-dienoyl-CoA	m00081	NSD1	Fatty acid oxidation	No
Bladder-TCC	(3S)-3-hydroxy-cis,cis-palmito-7,10-dienoyl-CoA	m00081	GLI4	Fatty acid oxidation	No
Bladder-TCC	(3S)-3-hydroxy-cis,cis-palmito-7,10-dienoyl-CoA	m00081	KDM6A	Fatty acid oxidation	No
Bladder-TCC	(3S)-3-hydroxydodec-cis-6-enoyl-CoA	m00082	CHD8	Fatty acid oxidation	No
Bladder-TCC	(3S)-3-hydroxydodec-cis-6-enoyl-CoA	m00082	NSD1	Fatty acid oxidation	No
Bladder-TCC	(3S)-3-hydroxydodec-cis-6-enoyl-CoA	m00082	GLI4	Fatty acid oxidation	No
Bladder-TCC	(3S)-3-hydroxydodec-cis-6-enoyl-CoA	m00082	KDM6A	Fatty acid oxidation	No
Bladder-TCC	(3S)-3-hydroxylinoleoyl-CoA	m00083	KDM6A	Fatty acid oxidation	No
Bladder-TCC	(3S)-3-hydroxylinoleoyl-CoA	m00083	GLI4	Fatty acid oxidation	No
Bladder-TCC	(3S)-hydroxy-docasa-cis,cis-13,16-dienoyl-CoA	m00085	BRCA2	Omega-6 fatty acid metabolism	No
Bladder-TCC	(3S)-hydroxy-docasa-cis,cis-13,16-dienoyl-CoA	m00085	PIK3CA	Omega-6 fatty acid metabolism	No
Bladder-TCC	(3Z)-dodecenoyl-CoA	m00088	DEPDC5	Fatty acid oxidation	No
Bladder-TCC	(3Z)-dodecenoyl-CoA	m00088	MEGF6	Fatty acid oxidation	No
Bladder-TCC	(3Z)-dodecenoyl-CoA	m00088	PDZD2	Fatty acid oxidation	No
Bladder-TCC	(3Z,7Z,10Z)-hexadecatrienoyl-CoA	m00089	NSD1	Omega-6 fatty acid metabolism	No
Bladder-TCC	(4Z,7Z,10Z)-hexadecatrienoyl-CoA	m00091	NSD1	Omega-6 fatty acid metabolism	No
Bladder-TCC	(4Z,7Z,10Z,13Z,16Z)-docosapentaenoylcarnitine	m00092	KMT2D	Fatty acid oxidation	No
Bladder-TCC	(4Z,7Z,10Z,13Z,16Z)-docosapentaenoylcarnitine	m00092	PPRC1	Carnitine shuttle	No
Bladder-TCC	(4Z,7Z,10Z,13Z,16Z)-docosapentaenoyl-CoA	m00093	UBR4	Omega-6 fatty acid metabolism	No
Bladder-TCC	(5Z)-dodecenoyl-CoA	m00099	ATM	Fatty acid oxidation	No
Bladder-TCC	(5Z)-dodecenoyl-CoA	m00099	LYST	Fatty acid oxidation	No
Bladder-TCC	(5Z,8Z,11Z,14Z,17Z)-eicosapentaenoylcarnitine	m00102	KMT2D	Fatty acid oxidation	No
Bladder-TCC	(5Z,8Z,11Z,14Z,17Z)-eicosapentaenoylcarnitine	m00102	PPRC1	Carnitine shuttle	No
Bladder-TCC	(5Z,8Z,11Z,14Z,17Z)-eicosapentaenoyl-CoA	m00103	GLI4	Fatty acid biosynthesis	No
Bladder-TCC	(5Z,8Z,11Z,14Z,17Z)-eicosapentaenoyl-CoA	m00103	PDE4DIP	Fatty acid biosynthesis	No
Bladder-TCC	(5Z,8Z,11Z,14Z,17Z)-eicosapentaenoyl-CoA	m00103	GLI4	Carnitine shuttle	No
Bladder-TCC	(6Z,9Z)-octadecadienoylcarnitine	m00105	KMT2D	Fatty acid oxidation	No
Bladder-TCC	(6Z,9Z)-octadecadienoylcarnitine	m00105	SYNE1	Fatty acid oxidation	No
Bladder-TCC	(6Z,9Z)-octadecadienoylcarnitine	m00105	KMT2D	Carnitine shuttle	No
Bladder-TCC	(6Z,9Z)-octadecadienoylcarnitine	m00105	SYNE1	Carnitine shuttle	No
Bladder-TCC	(6Z,9Z)-octadecadienoyl-CoA	m00106	PDE4DIP	Carnitine shuttle	No
Bladder-TCC	(6Z,9Z)-octadecadienoyl-CoA	m00106	PDE4DIP	Fatty acid oxidation	No
Bladder-TCC	(6Z,9Z,12Z,15Z)-octadecatetraenoylcarnitine	m00107	LYST	Carnitine shuttle	No
Bladder-TCC	(6Z,9Z,12Z,15Z)-octadecatetraenoylcarnitine	m00107	LYST	Fatty acid oxidation	No
Bladder-TCC	(6Z,9Z,12Z,15Z)-octadecatetraenoylcarnitine	m00107	UTRN	Carnitine shuttle	No
Bladder-TCC	(6Z,9Z,12Z,15Z)-octadecatetraenoylcarnitine	m00107	ERBB3	Carnitine shuttle	No
Bladder-TCC	(6Z,9Z,12Z,15Z)-octadecatetraenoyl-CoA	m00108	ERBB3	Carnitine shuttle	No
Bladder-TCC	(6Z,9Z,12Z,15Z,18Z)-tetracosapentaenoyl-CoA	m00110	UBR4	Omega-6 fatty acid metabolism	No
Bladder-TCC	(7Z)-tetradecenoyl-CoA	m00118	ARHGAP35	Fatty acid oxidation	No
Bladder-TCC	(7Z,10Z,13Z,16Z,19Z)-docosapentaenoylcarnitine	m00120	PPRC1	Fatty acid oxidation	No
Bladder-TCC	(7Z,10Z,13Z,16Z,19Z)-docosapentaenoylcarnitine	m00120	PPRC1	Carnitine shuttle	No
Bladder-TCC	(7Z,10Z,13Z,16Z,19Z)-docosapentaenoyl-CoA	m00121	GLI4	Omega-3 fatty acid metabolism	No
Bladder-TCC	(7Z,10Z,13Z,16Z,19Z)-docosapentaenoyl-CoA	m00121	KMT2C	Omega-3 fatty acid metabolism	No
Bladder-TCC	(8Z,11Z,14Z,17Z)-eicosatetraenoylcarnitine	m00124	SYNE1	Fatty acid oxidation	No
Bladder-TCC	(8Z,11Z,14Z,17Z)-eicosatetraenoylcarnitine	m00124	SYNE1	Carnitine shuttle	No
Bladder-TCC	(8Z,11Z,14Z,17Z)-eicosatetraenoyl-CoA	m00125	NCF2	Omega-3 fatty acid metabolism	No
Bladder-TCC	(9E)-octadecenoylcarnitine	m00126	KMT2D	Fatty acid oxidation	No
Bladder-TCC	(9E)-octadecenoylcarnitine	m00126	PPRC1	Carnitine shuttle	No
Bladder-TCC	(9Z,12Z,15Z,18Z)-tetracosatetraenoyl-CoA	m00131	NCF2	Omega-6 fatty acid metabolism	No
Bladder-TCC	(9Z,12Z,15Z,18Z)-tetracosatetraenoyl-CoA	m00131	UBR4	Omega-6 fatty acid metabolism	No
Bladder-TCC	(9Z,12Z,15Z,18Z,21Z)-tetracosapentaenoyl-CoA	m00134	GLI4	Omega-3 fatty acid metabolism	No
Bladder-TCC	(9Z,12Z,15Z,18Z,21Z)-tetracosapentaenoyl-CoA	m00134	KMT2C	Omega-3 fatty acid metabolism	No
Bladder-TCC	(R)-3-hydroxybutanoyl-[ACP]	m00158	NSD1	Fatty acid biosynthesis	No
Bladder-TCC	(R)-3-hydroxydecanoyl-[ACP]	m00160	NSD1	Fatty acid biosynthesis	No
Bladder-TCC	(R)-3-hydroxyoctanoyl-[ACP]	m00161	NSD1	Fatty acid biosynthesis	No
Bladder-TCC	(R)-3-hydroxypalmitoyl-[ACP]	m00162	NSD1	Fatty acid biosynthesis	No
Bladder-TCC	(R)-5-diphosphomevalonate	m00164	CHD8	Cholesterol metabolism	No
Bladder-TCC	(R)-5-diphosphomevalonate	m00164	LYST	Cholesterol metabolism	No
Bladder-TCC	(R)-5-phosphomevalonate	m00165	CHD8	Cholesterol metabolism	No
Bladder-TCC	(R)-5-phosphomevalonate	m00165	LYST	Cholesterol metabolism	No
Bladder-TCC	(R)-mevalonate	m00167	CHD8	Cholesterol metabolism	No
Bladder-TCC	(R)-mevalonate	m00167	LYST	Cholesterol metabolism	No
Bladder-TCC	(S)-3-hydroxy-11-cis-octadecenoyl-CoA	m00170	ATM	Fatty acid oxidation	No
Bladder-TCC	(S)-3-hydroxy-11-cis-octadecenoyl-CoA	m00170	LYST	Fatty acid oxidation	No
Bladder-TCC	(S)-3-hydroxy-7-hexadecenoyl-CoA	m00172	PDZD2	Fatty acid oxidation	No
Bladder-TCC	(S)-3-hydroxydodecanoyl-CoA	m00174	GLI4	Fatty acid oxidation	No
Bladder-TCC	(S)-3-hydroxydodecanoyl-CoA	m00174	KDM6A	Fatty acid oxidation	No
Bladder-TCC	(S)-3-hydroxyhexadecanoyl-CoA	m00175	MYO7A	Fatty acid oxidation	No
Bladder-TCC	(S)-3-hydroxyhexadecanoyl-CoA	m00175	PDZD2	Fatty acid oxidation	No
Bladder-TCC	(S)-3-hydroxyoleyleoyl-CoA	m00176	KMT2C	Fatty acid oxidation	No
Bladder-TCC	(S)-3-hydroxyoleyleoyl-CoA	m00176	NSD1	Fatty acid oxidation	No
Bladder-TCC	(S)-3-hydroxyoleyleoyl-CoA	m00176	PDZD2	Fatty acid oxidation	No
Bladder-TCC	(S)-3-hydroxypalmitoleoyl-CoA	m00177	ATM	Fatty acid oxidation	No
Bladder-TCC	(S)-3-hydroxypalmitoleoyl-CoA	m00177	LYST	Fatty acid oxidation	No
Bladder-TCC	(S)-3-hydroxytetradecanoyl-CoA	m00178	MYO7A	Fatty acid oxidation	No
Bladder-TCC	(S)-3-hydroxytetradecanoyl-CoA	m00178	PDZD2	Fatty acid oxidation	No
Bladder-TCC	(S)-hydroxydecanoyl-CoA	m00181	CHD8	Fatty acid oxidation	No
Bladder-TCC	(S)-hydroxydecanoyl-CoA	m00181	KDM6A	Fatty acid oxidation	Yes
Bladder-TCC	(S)-hydroxydecanoyl-CoA	m00181	ATM	Fatty acid oxidation	No
Bladder-TCC	(S)-hydroxyhexanoyl-CoA	m00182	CDH11	Fatty acid oxidation	No
Bladder-TCC	(S)-hydroxyhexanoyl-CoA	m00182	DEPDC5	Fatty acid oxidation	No
Bladder-TCC	[ACP]	m00184	ATM	Fatty acid biosynthesis	No
Bladder-TCC	[ACP]	m00184	NSD1	Fatty acid biosynthesis	No
Bladder-TCC	1,2-diacylglycerol-LD-PS pool	m00238	NCF2	Glycerophospholipid metabolism	No
Bladder-TCC	1,2-diacylglycerol-LD-PS pool	m00238	TENM2	Glycerophospholipid metabolism	No
Bladder-TCC	10,11-dihydro-12-epi-LTB4	m00252	TENM2	Eicosanoid metabolism	No
Bladder-TCC	10,11-dihydro-12-oxo-LTB4	m00253	TENM2	Leukotriene metabolism	No
Bladder-TCC	10,11-dihydro-LTB4	m00257	TENM2	Leukotriene metabolism	No
Bladder-TCC	10,11-dihydro-LTB4-CoA	m00258	TENM2	Leukotriene metabolism	No
Bladder-TCC	10,13,16,19-docosatetraenoyl-CoA	m00262	UBR4	Omega-3 fatty acid metabolism	No
Bladder-TCC	10-formyl-THF	m00266	GREB1L	Folate metabolism	No
Bladder-TCC	10-formyl-THF	m00266	DEPDC5	Folate metabolism	No
Bladder-TCC	10-formyl-THF	m00266	MACF1	Folate metabolism	No
Bladder-TCC	11-cis-retinal	m00290	FRAS1	Retinol metabolism	No
Bladder-TCC	11-cis-retinal	m00290	HMCN1	Retinol metabolism	No
Bladder-TCC	11-cis-retinol	m00291	FRAS1	Retinol metabolism	No
Bladder-TCC	11-cis-retinol	m00291	HMCN1	Retinol metabolism	No
Bladder-TCC	13-cis-retinal	m00349	CDH11	Retinol metabolism	No
Bladder-TCC	13-cis-retinal	m00349	KMT2C	Retinol metabolism	No
Bladder-TCC	13-cis-retinal	m00349	PRKDC	Retinol metabolism	No
Bladder-TCC	13-cis-retinoate	m00350	CDH11	Retinol metabolism	No
Bladder-TCC	13-cis-retinol	m00351	CDH11	Retinol metabolism	No
Bladder-TCC	14-demethyllanosterol	m00367	GLI4	Cholesterol metabolism	No
Bladder-TCC	16alpha-hydroxydehydroepiandrosterone	m00399	KMT2C	Steroid metabolism	No
Bladder-TCC	1-alkyl-2-lysoglycerol-3-phosphocholine	m00516	PCLO	Glycerophospholipid metabolism	No
Bladder-TCC	1-organyl-2-lyso-sn-glycero-3-phosphocholine	m00549	SDK1	Glycerophospholipid metabolism	No
Bladder-TCC	1-organyl-2-lyso-sn-glycero-3-phosphocholine	m00549	TTN	Glycerophospholipid metabolism	No
Bladder-TCC	1-phosphatidyl-1D-myo-inositol-5-phosphate	m00554	ARHGAP35	Phosphatidylinositol phosphate metabolism	No
Bladder-TCC	1-phosphatidyl-1D-myo-inositol-5-phosphate	m00554	MACF1	Phosphatidylinositol phosphate metabolism	No
Bladder-TCC	1-phosphatidyl-1D-myo-inositol-5-phosphate	m00554	BRCA2	Inositol phosphate metabolism	No
Bladder-TCC	1-pyrroline-5-carboxylate	m00559	PCLO	Arginine and proline metabolism	No
Bladder-TCC	1-pyrroline-5-carboxylate	m00559	PPRC1	Arginine and proline metabolism	No
Bladder-TCC	2,3-bisphospho-D-glycerate	m00569	SYNE1	Glycolysis / Gluconeogenesis	No
Bladder-TCC	2,3-bisphospho-D-glycerate	m00569	TTN	Glycolysis / Gluconeogenesis	No
Bladder-TCC	20alpha-hydroxy-4-pregnen-3-one	m00580	LYST	Steroid metabolism	No
Bladder-TCC	2-acetyl-1-alkyl-sn-glycero-3-phosphocholine	m00626	PCLO	Glycerophospholipid metabolism	No
Bladder-TCC	2-amino-3-carboxymuconate semialdehyde	m00629	SYNE1	Nicotinate and nicotinamide metabolism	No
Bladder-TCC	2-aminoadipate 6-semialdehyde	m00631	ADCY2	Lysine metabolism	No
Bladder-TCC	2-aminoadipate 6-semialdehyde	m00631	SDK1	Lysine metabolism	No
Bladder-TCC	2-deoxy-D-ribose-5-phosphate	m00640	GLI4	Pentose phosphate pathway	No
Bladder-TCC	2-hydroxyphenylacetate	m00654	DNAH1	Phenylalanine, tyrosine and tryptophan biosynthesis	No
Bladder-TCC	2-hydroxyphenylacetate	m00654	GLI4	Phenylalanine, tyrosine and tryptophan biosynthesis	No
Bladder-TCC	2-lysolecithin pool	m00656	CHD8	Glycerophospholipid metabolism	No
Bladder-TCC	2-lysolecithin pool	m00656	LYST	Glycerophospholipid metabolism	No
Bladder-TCC	2-lysolecithin pool	m00656	CHD8	Vitamin A metabolism	No
Bladder-TCC	2-lysolecithin pool	m00656	LYST	Vitamin A metabolism	No
Bladder-TCC	2-methylbutyryl-CoA	m00663	BRCA2	Glycine, serine and threonine metabolism	No
Bladder-TCC	2-methylbutyryl-CoA	m00663	BRCA2	Valine, leucine, and isoleucine metabolism	No
Bladder-TCC	2-oxoadipate	m00670	BRWD1	Lysine metabolism	No
Bladder-TCC	2-oxoadipate	m00670	ADCY2	Lysine metabolism	No
Bladder-TCC	2-oxoadipate	m00670	SDK1	Lysine metabolism	No
Bladder-TCC	2-oxoglutaramate	m00672	NCF2	Alanine, aspartate and glutamate metabolism	No
Bladder-TCC	2-oxoglutaramate	m00672	PREX2	Alanine, aspartate and glutamate metabolism	No
Bladder-TCC	2-phospho-D-glycerate	m00674	DIDO1	Glycolysis / Gluconeogenesis	No
Bladder-TCC	2-trans-4-cis-decadienoyl-CoA	m00678	CHD8	Fatty acid oxidation	No
Bladder-TCC	2-trans-4-cis-decadienoyl-CoA	m00678	NSD1	Fatty acid oxidation	No
Bladder-TCC	2-trans-4-cis-decadienoyl-CoA	m00678	GLI4	Fatty acid oxidation	No
Bladder-TCC	2-trans-4-cis-decadienoyl-CoA	m00678	KDM6A	Fatty acid oxidation	No
Bladder-TCC	2-trans-7,10,13,16,19-all-cis-docosahexaenoyl-CoA	m00679	GLI4	Omega-3 fatty acid metabolism	No
Bladder-TCC	2-trans-7,10,13,16,19-all-cis-docosahexaenoyl-CoA	m00679	KMT2C	Omega-3 fatty acid metabolism	No
Bladder-TCC	2-trans-9,12,15,18,21-all-cis-tetracosahexaenoyl-CoA	m00680	TSHZ3	Omega-3 fatty acid metabolism	No
Bladder-TCC	2-trans-9,12,15,18-all-cis-tetracosapentaenoyl-CoA	m00681	NCF2	Omega-6 fatty acid metabolism	No
Bladder-TCC	2-trans-9,12,15,18-all-cis-tetracosapentaenoyl-CoA	m00681	UBR4	Omega-6 fatty acid metabolism	No
Bladder-TCC	3(S)-hydroxy-(5Z,8Z)-tetradecadienoyl-CoA	m00696	GLI4	Fatty acid oxidation	No
Bladder-TCC	3(S)-hydroxy-(5Z,8Z)-tetradecadienoyl-CoA	m00696	KDM6A	Fatty acid oxidation	No
Bladder-TCC	3(S)-hydroxy-(6Z,9Z,12Z)-octadecatrienoyl-CoA	m00697	NSD1	Omega-6 fatty acid metabolism	No
Bladder-TCC	3(S)-hydroxy-11-cis-eicosenoyl-CoA	m00700	NSD1	Fatty acid biosynthesis	No
Bladder-TCC	3(S)-hydroxy-11-cis-eicosenoyl-CoA	m00700	PDE4DIP	Fatty acid oxidation	No
Bladder-TCC	3(S)-hydroxy-11-cis-eicosenoyl-CoA	m00700	PDZD2	Fatty acid oxidation	No
Bladder-TCC	3(S)-hydroxy-13-cis-docosenoyl-CoA	m00701	PDZD2	Fatty acid oxidation	No
Bladder-TCC	3(S)-hydroxy-13-cis-eicosenoyl-CoA	m00702	LYST	Fatty acid biosynthesis	No
Bladder-TCC	3(S)-hydroxy-13-cis-eicosenoyl-CoA	m00702	ATM	Fatty acid oxidation	No
Bladder-TCC	3(S)-hydroxy-13-cis-eicosenoyl-CoA	m00702	LYST	Fatty acid oxidation	No
Bladder-TCC	3(S)-hydroxy-all-cis-8,11,14,17-eicosatetraenoyl-CoA	m00708	NCF2	Omega-3 fatty acid metabolism	No
Bladder-TCC	3(S)-hydroxy-cis-15-tetracosaenoyl-CoA	m00709	PDZD2	Fatty acid biosynthesis	No
Bladder-TCC	3(S)-hydroxy-cis-15-tetracosaenoyl-CoA	m00709	PDZD2	Fatty acid oxidation	No
Bladder-TCC	3(S)-hydroxy-docosa-10,13,16,19-all-cis-tetraenoyl-CoA	m00711	UBR4	Omega-3 fatty acid metabolism	No
Bladder-TCC	3(S)-hydroxy-docosa-7,10,13,16,19-all-cis-pentaenoyl-CoA	m00713	GLI4	Omega-3 fatty acid metabolism	No
Bladder-TCC	3(S)-hydroxy-docosa-7,10,13,16,19-all-cis-pentaenoyl-CoA	m00713	KMT2C	Omega-3 fatty acid metabolism	No
Bladder-TCC	3(S)-hydroxy-tetracosa-12,15,18,21-all-cis-tetraenoyl-CoA	m00716	UBR4	Omega-3 fatty acid metabolism	No
Bladder-TCC	3(S)-hydroxy-tetracosa-6,9,12,15,18-all-cis-pentaenoyl-CoA	m00717	TTN	Omega-6 fatty acid metabolism	No
Bladder-TCC	3(S)-hydroxy-tetracosa-6,9,12,15,18-all-cis-pentaenoyl-CoA	m00717	UBR4	Omega-6 fatty acid metabolism	No
Bladder-TCC	3(S)-hydroxy-tetracosa-9,12,15,18,21-all-cis-pentaenoyl-CoA	m00718	TSHZ3	Omega-3 fatty acid metabolism	No
Bladder-TCC	3,4-dihydroxymandelaldehyde	m00726	CDH11	Phenylalanine, tyrosine and tryptophan biosynthesis	No
Bladder-TCC	3,4-dihydroxymandelate	m00727	CDH11	Phenylalanine, tyrosine and tryptophan biosynthesis	No
Bladder-TCC	3,4-dihydroxyphenylacetaldehyde	m00728	CDH11	Phenylalanine, tyrosine and tryptophan biosynthesis	No
Bladder-TCC	3,4-dihydroxyphenylacetate	m00729	CDH11	Phenylalanine, tyrosine and tryptophan biosynthesis	No
Bladder-TCC	3alpha,7alpha,12alpha-trihydroxy-5beta-cholestanate	m00752	KMT2C	Bile acid biosynthesis	No
Bladder-TCC	3-carboxy-1-hydroxypropyl-ThPP	m00765	FRAS1	Tricarboxylic acid cycle and glyoxylate/dicarboxylate metabolism	No
Bladder-TCC	3-hydroxyanthranilate	m00775	SYNE1	Phenylalanine, tyrosine and tryptophan biosynthesis	No
Bladder-TCC	3-hydroxydocosanoyl-CoA	m00776	NSD1	Fatty acid biosynthesis	No
Bladder-TCC	3-hydroxydocosanoyl-CoA	m00776	PDZD2	Fatty acid oxidation	No
Bladder-TCC	3-hydroxyeicosanoyl-CoA	m00777	NSD1	Fatty acid biosynthesis	No
Bladder-TCC	3-hydroxyeicosanoyl-CoA	m00777	KMT2D	Fatty acid oxidation	No
Bladder-TCC	3-hydroxyeicosanoyl-CoA	m00777	PDZD2	Fatty acid oxidation	No
Bladder-TCC	3-hydroxyheneicosanoyl-CoA	m00778	MDN1	Fatty acid biosynthesis	No
Bladder-TCC	3-hydroxyheptadecanoyl-[ACP]	m00779	HMCN1	Fatty acid biosynthesis	No
Bladder-TCC	3-hydroxyheptadecanoyl-CoA	m00780	HMCN1	Fatty acid oxidation	No
Bladder-TCC	3-hydroxyheptanoyl-[ACP]	m00781	HMCN1	Fatty acid biosynthesis	No
Bladder-TCC	3-hydroxyheptanoyl-CoA	m00782	HMCN1	Fatty acid oxidation	No
Bladder-TCC	3-hydroxyhexacosanoyl-CoA	m00783	MUC16	Fatty acid oxidation	No
Bladder-TCC	3-hydroxyhexacosanoyl-CoA	m00783	PREX2	Fatty acid oxidation	No
Bladder-TCC	3-hydroxy-L-kynurenine	m00788	SYNE1	Phenylalanine, tyrosine and tryptophan biosynthesis	No
Bladder-TCC	3-hydroxynonadecanoyl-CoA	m00790	PCLO	Fatty acid biosynthesis	No
Bladder-TCC	3-hydroxynonadecanoyl-CoA	m00790	KMT2D	Fatty acid oxidation	No
Bladder-TCC	3-hydroxynonadecanoyl-CoA	m00790	PCLO	Fatty acid oxidation	No
Bladder-TCC	3-hydroxynonanoyl-[ACP]	m00791	HMCN1	Fatty acid biosynthesis	No
Bladder-TCC	3-hydroxynonanoyl-CoA	m00792	HMCN1	Fatty acid oxidation	No
Bladder-TCC	3-hydroxyoctadecanoyl-CoA	m00793	GLI4	Fatty acid biosynthesis	No
Bladder-TCC	3-hydroxyoctadecanoyl-CoA	m00793	FGFR3	Fatty acid oxidation	No
Bladder-TCC	3-hydroxyoctadecanoyl-CoA	m00793	PDZD2	Fatty acid oxidation	No
Bladder-TCC	3-hydroxypentadecanoyl-[ACP]	m00794	HMCN1	Fatty acid biosynthesis	No
Bladder-TCC	3-hydroxypentadecanoyl-CoA	m00795	ARHGAP35	Fatty acid oxidation	No
Bladder-TCC	3-hydroxypentadecanoyl-CoA	m00795	HMCN1	Fatty acid oxidation	No
Bladder-TCC	3-hydroxypentanoyl-[ACP]	m00796	HMCN1	Fatty acid biosynthesis	No
Bladder-TCC	3-hydroxypentanoyl-CoA	m00797	HMCN1	Fatty acid oxidation	No
Bladder-TCC	3-hydroxypropionyl-CoA	m00799	NCF2	Beta-alanine metabolism	No
Bladder-TCC	3-hydroxytetracosanoyl-CoA	m00800	PDZD2	Fatty acid biosynthesis	No
Bladder-TCC	3-hydroxytetracosanoyl-CoA	m00800	PDZD2	Fatty acid oxidation	No
Bladder-TCC	3-hydroxytridecanoyl-[ACP]	m00803	HMCN1	Fatty acid biosynthesis	No
Bladder-TCC	3-hydroxytridecanoyl-CoA	m00804	HMCN1	Fatty acid oxidation	No
Bladder-TCC	3-hydroxyundecanoyl-[ACP]	m00805	HMCN1	Fatty acid biosynthesis	No
Bladder-TCC	3-hydroxyundecanoyl-CoA	m00806	HMCN1	Fatty acid oxidation	No
Bladder-TCC	3-keto-4-methylzymosterol	m00809	GLI4	Cholesterol metabolism	No
Bladder-TCC	3-keto-eicosa-8,11,14,17-all-cis-tetraenoyl-CoA	m00811	NCF2	Omega-3 fatty acid metabolism	No
Bladder-TCC	3-methylcrotonyl-CoA	m00826	ARVCF	Glycine, serine and threonine metabolism	No
Bladder-TCC	3-oxo-(6Z,9Z,12Z)-octadecatrienoyl-CoA	m00834	NSD1	Omega-6 fatty acid metabolism	No
Bladder-TCC	3-oxo-11-cis-eicosenoyl-CoA	m00840	NSD1	Fatty acid biosynthesis	No
Bladder-TCC	3-oxo-11-cis-eicosenoyl-CoA	m00840	PDE4DIP	Fatty acid oxidation	No
Bladder-TCC	3-oxo-11-cis-eicosenoyl-CoA	m00840	PDZD2	Fatty acid oxidation	No
Bladder-TCC	3-oxo-11-cis-octadecenoyl-CoA	m00841	ATM	Fatty acid oxidation	No
Bladder-TCC	3-oxo-11-cis-octadecenoyl-CoA	m00841	LYST	Fatty acid oxidation	No
Bladder-TCC	3-oxo-13cis-docosenoyl-CoA	m00842	PDZD2	Fatty acid oxidation	No
Bladder-TCC	3-oxo-13-cis-eicosenoyl-CoA	m00843	LYST	Fatty acid biosynthesis	No
Bladder-TCC	3-oxo-13-cis-eicosenoyl-CoA	m00843	ATM	Fatty acid oxidation	No
Bladder-TCC	3-oxo-13-cis-eicosenoyl-CoA	m00843	LYST	Fatty acid oxidation	No
Bladder-TCC	3-oxo-7-hexadecenoyl-CoA	m00849	PDZD2	Fatty acid oxidation	No
Bladder-TCC	3-oxo-all-cis-6,9,12,15,18-tetracosapentaenoyl-CoA	m00853	TTN	Omega-6 fatty acid metabolism	No
Bladder-TCC	3-oxo-all-cis-6,9,12,15,18-tetracosapentaenoyl-CoA	m00853	UBR4	Omega-6 fatty acid metabolism	No
Bladder-TCC	3-oxo-cis,cis-5,8-tetradecadienoyl-CoA	m00854	GLI4	Fatty acid oxidation	No
Bladder-TCC	3-oxo-cis,cis-5,8-tetradecadienoyl-CoA	m00854	KDM6A	Fatty acid oxidation	No
Bladder-TCC	3-oxo-cis,cis-7,10-hexadecadienoyl-CoA	m00855	CHD8	Fatty acid oxidation	No
Bladder-TCC	3-oxo-cis,cis-7,10-hexadecadienoyl-CoA	m00855	NSD1	Fatty acid oxidation	No
Bladder-TCC	3-oxo-cis,cis-7,10-hexadecadienoyl-CoA	m00855	GLI4	Fatty acid oxidation	No
Bladder-TCC	3-oxo-cis,cis-7,10-hexadecadienoyl-CoA	m00855	KDM6A	Fatty acid oxidation	No
Bladder-TCC	3-oxo-cis-15-tetracosaenoyl-CoA	m00856	PDZD2	Fatty acid biosynthesis	No
Bladder-TCC	3-oxo-cis-15-tetracosaenoyl-CoA	m00856	PDZD2	Fatty acid oxidation	No
Bladder-TCC	3-oxodecanoyl-[ACP]	m00857	NSD1	Fatty acid biosynthesis	No
Bladder-TCC	3-oxodecanoyl-CoA	m00858	CHD8	Fatty acid oxidation	No
Bladder-TCC	3-oxodecanoyl-CoA	m00858	KDM6A	Fatty acid oxidation	Yes
Bladder-TCC	3-oxodecanoyl-CoA	m00858	ATM	Fatty acid oxidation	No
Bladder-TCC	3-oxodocasa-cis,cis-13,16-dienoyl-CoA	m00860	BRCA2	Omega-6 fatty acid metabolism	No
Bladder-TCC	3-oxodocasa-cis,cis-13,16-dienoyl-CoA	m00860	PIK3CA	Omega-6 fatty acid metabolism	No
Bladder-TCC	3-oxo-docosa-10,13,16,19-all-cis-tetraenoyl-CoA	m00861	UBR4	Omega-3 fatty acid metabolism	No
Bladder-TCC	3-oxo-docosa-7,10,13,16,19-all-cis-pentaenoyl-CoA	m00863	GLI4	Omega-3 fatty acid metabolism	No
Bladder-TCC	3-oxo-docosa-7,10,13,16,19-all-cis-pentaenoyl-CoA	m00863	KMT2C	Omega-3 fatty acid metabolism	No
Bladder-TCC	3-oxodocosanoyl-CoA	m00866	NSD1	Fatty acid biosynthesis	No
Bladder-TCC	3-oxodocosanoyl-CoA	m00866	PDZD2	Fatty acid oxidation	No
Bladder-TCC	3-oxododecanoyl-[ACP]	m00867	NSD1	Fatty acid biosynthesis	No
Bladder-TCC	3-oxododecanoyl-CoA	m00868	GLI4	Fatty acid oxidation	No
Bladder-TCC	3-oxododecanoyl-CoA	m00868	KDM6A	Fatty acid oxidation	No
Bladder-TCC	3-oxoeicosanoyl-CoA	m00872	NSD1	Fatty acid biosynthesis	No
Bladder-TCC	3-oxoeicosanoyl-CoA	m00872	KMT2D	Fatty acid oxidation	No
Bladder-TCC	3-oxoeicosanoyl-CoA	m00872	PDZD2	Fatty acid oxidation	No
Bladder-TCC	3-oxoheneicosanoyl-CoA	m00873	MDN1	Fatty acid biosynthesis	No
Bladder-TCC	3-oxoheptadecanoyl-[ACP]	m00874	HMCN1	Fatty acid biosynthesis	No
Bladder-TCC	3-oxoheptadecanoyl-CoA	m00875	HMCN1	Fatty acid oxidation	No
Bladder-TCC	3-oxoheptanoyl-[ACP]	m00876	HMCN1	Fatty acid biosynthesis	No
Bladder-TCC	3-oxoheptanoyl-CoA	m00877	HMCN1	Fatty acid oxidation	No
Bladder-TCC	3-oxohexacosanoyl-CoA	m00878	MUC16	Fatty acid oxidation	No
Bladder-TCC	3-oxohexacosanoyl-CoA	m00878	PREX2	Fatty acid oxidation	No
Bladder-TCC	3-oxohexadecanoyl-[ACP]	m00880	NSD1	Fatty acid biosynthesis	No
Bladder-TCC	3-oxohexanoyl-[ACP]	m00881	NSD1	Fatty acid biosynthesis	No
Bladder-TCC	3-oxohexanoyl-CoA	m00882	CDH11	Fatty acid oxidation	No
Bladder-TCC	3-oxohexanoyl-CoA	m00882	DEPDC5	Fatty acid oxidation	No
Bladder-TCC	3-oxolaur-6-cis-enoyl-CoA	m00883	CHD8	Fatty acid oxidation	No
Bladder-TCC	3-oxolaur-6-cis-enoyl-CoA	m00883	NSD1	Fatty acid oxidation	No
Bladder-TCC	3-oxolaur-6-cis-enoyl-CoA	m00883	GLI4	Fatty acid oxidation	No
Bladder-TCC	3-oxolaur-6-cis-enoyl-CoA	m00883	KDM6A	Fatty acid oxidation	No
Bladder-TCC	3-oxolinoleoyl-CoA	m00884	KDM6A	Fatty acid oxidation	No
Bladder-TCC	3-oxolinoleoyl-CoA	m00884	GLI4	Fatty acid oxidation	No
Bladder-TCC	3-oxomyrist-5-enoyl-CoA	m00885	DEPDC5	Fatty acid oxidation	No
Bladder-TCC	3-oxomyrist-5-enoyl-CoA	m00885	MEGF6	Fatty acid oxidation	No
Bladder-TCC	3-oxomyrist-5-enoyl-CoA	m00885	PDZD2	Fatty acid oxidation	No
Bladder-TCC	3-oxomyrist-7-enoyl-CoA	m00886	ATM	Fatty acid oxidation	No
Bladder-TCC	3-oxomyrist-7-enoyl-CoA	m00886	LYST	Fatty acid oxidation	No
Bladder-TCC	3-oxononadecanoyl-CoA	m00887	PCLO	Fatty acid biosynthesis	No
Bladder-TCC	3-oxononadecanoyl-CoA	m00887	KMT2D	Fatty acid oxidation	No
Bladder-TCC	3-oxononadecanoyl-CoA	m00887	PCLO	Fatty acid oxidation	No
Bladder-TCC	3-oxononanoyl-[ACP]	m00888	HMCN1	Fatty acid biosynthesis	No
Bladder-TCC	3-oxononanoyl-CoA	m00889	HMCN1	Fatty acid oxidation	No
Bladder-TCC	3-oxooctadecanoyl-CoA	m00890	GLI4	Fatty acid biosynthesis	No
Bladder-TCC	3-oxooctadecanoyl-CoA	m00890	FGFR3	Fatty acid oxidation	No
Bladder-TCC	3-oxooctadecanoyl-CoA	m00890	PDZD2	Fatty acid oxidation	No
Bladder-TCC	3-oxooctanoyl-[ACP]	m00891	NSD1	Fatty acid biosynthesis	No
Bladder-TCC	3-oxooleoyl-CoA	m00893	KMT2C	Fatty acid oxidation	No
Bladder-TCC	3-oxooleoyl-CoA	m00893	NSD1	Fatty acid oxidation	No
Bladder-TCC	3-oxooleoyl-CoA	m00893	PDZD2	Fatty acid oxidation	No
Bladder-TCC	3-oxopalmitoleoyl-CoA	m00894	ATM	Fatty acid oxidation	No
Bladder-TCC	3-oxopalmitoleoyl-CoA	m00894	LYST	Fatty acid oxidation	No
Bladder-TCC	3-oxopalmitoyl-CoA	m00895	MYO7A	Fatty acid oxidation	No
Bladder-TCC	3-oxopalmitoyl-CoA	m00895	PDZD2	Fatty acid oxidation	No
Bladder-TCC	3-oxopentadecanoyl-[ACP]	m00896	HMCN1	Fatty acid biosynthesis	No
Bladder-TCC	3-oxopentadecanoyl-CoA	m00897	ARHGAP35	Fatty acid oxidation	No
Bladder-TCC	3-oxopentadecanoyl-CoA	m00897	HMCN1	Fatty acid oxidation	No
Bladder-TCC	3-oxopentanoyl-[ACP]	m00898	HMCN1	Fatty acid biosynthesis	No
Bladder-TCC	3-oxopentanoyl-CoA	m00899	HMCN1	Fatty acid oxidation	No
Bladder-TCC	3-oxopropanoate	m00900	NCF2	Propanoate metabolism	No
Bladder-TCC	3-oxo-tetracosa-12,15,18,21-all-cis-tetraenoyl-CoA	m00901	UBR4	Omega-3 fatty acid metabolism	No
Bladder-TCC	3-oxo-tetracosa-9,12,15,18,21-all-cis-pentaenoyl-CoA	m00902	TSHZ3	Omega-3 fatty acid metabolism	No
Bladder-TCC	3-oxotetracosanoyl-CoA	m00904	PDZD2	Fatty acid biosynthesis	No
Bladder-TCC	3-oxotetracosanoyl-CoA	m00904	PDZD2	Fatty acid oxidation	No
Bladder-TCC	3-oxotetradecanoyl-CoA	m00906	MYO7A	Fatty acid oxidation	No
Bladder-TCC	3-oxotetradecanoyl-CoA	m00906	PDZD2	Fatty acid oxidation	No
Bladder-TCC	3-oxotridecanoyl-[ACP]	m00908	HMCN1	Fatty acid biosynthesis	No
Bladder-TCC	3-oxotridecanoyl-CoA	m00909	HMCN1	Fatty acid oxidation	No
Bladder-TCC	3-oxoundecanoyl-[ACP]	m00910	HMCN1	Fatty acid biosynthesis	No
Bladder-TCC	3-oxoundecanoyl-CoA	m00911	HMCN1	Fatty acid oxidation	No
Bladder-TCC	3-phosphonooxypyruvate	m00914	FLG	Glycine, serine and threonine metabolism	No
Bladder-TCC	3-phosphonooxypyruvate	m00914	FRAS1	Glycine, serine and threonine metabolism	No
Bladder-TCC	3-phosphoserine	m00916	FLG	Glycine, serine and threonine metabolism	No
Bladder-TCC	3-phosphoserine	m00916	FRAS1	Glycine, serine and threonine metabolism	No
Bladder-TCC	4,4-dimethyl-14alpha-formyl-5alpha-cholesta-8,24-dien-3beta-ol	m00937	GLI4	Cholesterol metabolism	No
Bladder-TCC	4,4-dimethyl-14alpha-hydroxymethyl-5alpha-cholesta-8,24-dien-3beta-ol	m00939	GLI4	Cholesterol metabolism	No
Bladder-TCC	4,4-dimethyl-5alpha-cholesta-8,14,24-trien-3beta-ol	m00941	GLI4	Cholesterol metabolism	No
Bladder-TCC	4alpha-carboxy-4beta-methyl-5alpha-cholesta-8,24-dien-3beta-ol	m00953	GLI4	Cholesterol metabolism	No
Bladder-TCC	4alpha-carboxy-5alpha-cholesta-8,24-dien-3beta-ol	m00955	GLI4	Cholesterol metabolism	No
Bladder-TCC	4alpha-formyl-4beta-methyl-5alpha-cholesta-8,24-dien-3beta-ol	m00957	GLI4	Cholesterol metabolism	No
Bladder-TCC	4alpha-formyl-5alpha-cholesta-8,24-dien-3beta-ol	m00959	GLI4	Cholesterol metabolism	No
Bladder-TCC	4alpha-hydroxymethyl-4beta-methyl-5alpha-cholesta-8,24-dien-3beta-ol	m00961	GLI4	Cholesterol metabolism	No
Bladder-TCC	4alpha-hydroxymethyl-5alpha-cholesta-8,24-dien-3beta-ol	m00963	GLI4	Cholesterol metabolism	No
Bladder-TCC	4alpha-hydroxytetrahydrobiopterin	m00965	KMT2D	Biopterin metabolism	No
Bladder-TCC	4alpha-hydroxytetrahydrobiopterin	m00965	ERCC2	Phenylalanine, tyrosine and tryptophan biosynthesis	No
Bladder-TCC	4alpha-hydroxytetrahydrobiopterin	m00965	GLI4	Biopterin metabolism	Yes
Bladder-TCC	4alpha-methylzymosterol	m00968	GLI4	Cholesterol metabolism	No
Bladder-TCC	4-aminobutanal	m00969	LYST	Arginine and proline metabolism	No
Bladder-TCC	4-aminobutyrate	m00970	LYST	Alanine, aspartate and glutamate metabolism	No
Bladder-TCC	4-aminobutyrate	m00970	CHD8	Beta-alanine metabolism	No
Bladder-TCC	4-aminobutyrate	m00970	LYST	Beta-alanine metabolism	No
Bladder-TCC	4-cis-decenoyl-CoA	m00980	CHD8	Fatty acid oxidation	No
Bladder-TCC	4-cis-decenoyl-CoA	m00980	NSD1	Fatty acid oxidation	No
Bladder-TCC	4-cis-decenoyl-CoA	m00980	GLI4	Fatty acid oxidation	No
Bladder-TCC	4-cis-decenoyl-CoA	m00980	KDM6A	Fatty acid oxidation	No
Bladder-TCC	4-hydroxyphenylpyruvate	m01005	KDM6A	Phenylalanine, tyrosine and tryptophan biosynthesis	No
Bladder-TCC	4-imidazolone-5-propanoate	m01009	FRAS1	Histidine metabolism	No
Bladder-TCC	4-imidazolone-5-propanoate	m01009	PIK3CA	Histidine metabolism	No
Bladder-TCC	4-maleylacetoacetate	m01010	KDM6A	Phenylalanine, tyrosine and tryptophan biosynthesis	No
Bladder-TCC	4-methylthio-2-oxobutanoic acid	m01016	DEPDC5	Cysteine and methionine metabolism	No
Bladder-TCC	4-methylthio-2-oxobutanoic acid	m01016	TENM2	Cysteine and methionine metabolism	No
Bladder-TCC	5,10-methenyl-THF	m01044	FRAS1	Folate metabolism	No
Bladder-TCC	5,10-methenyl-THF	m01044	KMT2D	Folate metabolism	No
Bladder-TCC	5,10-methenyl-THF	m01044	BRWD1	Folate metabolism	No
Bladder-TCC	5,10-methenyl-THF	m01044	ERBB3	Folate metabolism	No
Bladder-TCC	5,10-methylene-THF	m01045	PDE4DIP	Glycine, serine and threonine metabolism	No
Bladder-TCC	5,10-methylene-THF	m01045	ERBB3	Folate metabolism	Yes
Bladder-TCC	5,10-methylene-THF	m01045	FGFR3	Folate metabolism	No
Bladder-TCC	5alpha-androstane-3,17-dione	m01064	KMT2C	Steroid metabolism	No
Bladder-TCC	5alpha-cholesta-8,24-dien-3-one	m01067	GLI4	Cholesterol metabolism	No
Bladder-TCC	5-aminolevulinate	m01074	KDM6A	Glycine, serine and threonine metabolism	No
Bladder-TCC	5beta-cholestane-3alpha,7alpha,12alpha,26-tetrol	m01090	ATM	Bile acid biosynthesis	No
Bladder-TCC	5-formiminotetrahydrofolate	m01099	FRAS1	Histidine metabolism	No
Bladder-TCC	5-formiminotetrahydrofolate	m01099	PIK3CA	Histidine metabolism	No
Bladder-TCC	5-formyl-THF	m01100	FRAS1	Folate metabolism	No
Bladder-TCC	5-hydroxy-L-tryptophan	m01107	PREX2	Serotonin and melatonin biosynthesis	No
Bladder-TCC	5-hydroxytryptophol	m01110	CDH11	Serotonin and melatonin biosynthesis	No
Bladder-TCC	5-phosphoribosyl-4-carboxy-5-aminoimidazole	m01130	GREB1L	Purine metabolism	No
Bladder-TCC	5-phosphoribosyl-4-carboxy-5-aminoimidazole	m01130	TTN	Purine metabolism	No
Bladder-TCC	5-phosphoribosylamine	m01131	GREB1L	Purine metabolism	No
Bladder-TCC	5-phosphoribosylamine	m01131	TTN	Purine metabolism	No
Bladder-TCC	5-phosphoribosylformylglycinamidine	m01132	GREB1L	Purine metabolism	No
Bladder-TCC	5-phosphoribosylformylglycinamidine	m01132	TTN	Purine metabolism	No
Bladder-TCC	5-tetradecenoyl-CoA	m01141	GLI4	Fatty acid oxidation	No
Bladder-TCC	5-tetradecenoyl-CoA	m01141	PDZD2	Fatty acid oxidation	No
Bladder-TCC	6-hydroxymelatonin	m01161	ATM	Tryptophan metabolism	No
Bladder-TCC	6-hydroxymelatonin	m01161	PDE4DIP	Tryptophan metabolism	No
Bladder-TCC	6-lactoyl-5,6,7,8-tetrahydropterin	m01164	ARVCF	Biopterin metabolism	No
Bladder-TCC	6-lactoyl-5,6,7,8-tetrahydropterin	m01164	NSD1	Biopterin metabolism	No
Bladder-TCC	6-phospho-D-gluconate	m01169	ATM	Pentose phosphate pathway	No
Bladder-TCC	6-phospho-D-gluconate	m01169	KMT2C	Pentose phosphate pathway	No
Bladder-TCC	6-pyruvoyltetrahydropterin	m01170	ARVCF	Biopterin metabolism	No
Bladder-TCC	6-pyruvoyltetrahydropterin	m01170	NSD1	Biopterin metabolism	No
Bladder-TCC	7-hexadecenoyl-CoA	m01191	GLI4	Fatty acid oxidation	No
Bladder-TCC	7-hexadecenoyl-CoA	m01191	PDZD2	Fatty acid oxidation	No
Bladder-TCC	9-cis-retinal	m01230	NOTCH3	Vitamin A metabolism	No
Bladder-TCC	9-cis-retinal	m01230	MYO7A	Retinol metabolism	No
Bladder-TCC	9-cis-retinoate	m01231	MYO7A	Retinol metabolism	No
Bladder-TCC	9-cis-retinol	m01232	NOTCH3	Retinol metabolism	No
Bladder-TCC	9-eicosenoyl-CoA	m01236	PDE4DIP	Fatty acid activation	No
Bladder-TCC	acetoacetate	m01253	KMT2D	Cholesterol metabolism	No
Bladder-TCC	acetoacetyl-[ACP]	m01254	NSD1	Fatty acid biosynthesis	No
Bladder-TCC	acetoacetyl-CoA	m01255	CHD8	Butanoate metabolism	No
Bladder-TCC	acetyl-[ACP]	m01258	NSD1	Fatty acid biosynthesis	No
Bladder-TCC	acetyl-CoA	m01261	NSD1	Carnitine shuttle	No
Bladder-TCC	acetyl-CoA	m01261	BRCA2	Cholesterol metabolism	No
Bladder-TCC	acetyl-CoA	m01261	LYST	Cholesterol metabolism	No
Bladder-TCC	acetyl-CoA	m01261	NSD1	Fatty acid oxidation	No
Bladder-TCC	acylglycerone-phosphate	m01278	GLI4	Acylglycerides metabolism	No
Bladder-TCC	adrenaline	m01290	CDH11	Phenylalanine, tyrosine and tryptophan biosynthesis	No
Bladder-TCC	AICAR	m01304	GREB1L	Purine metabolism	No
Bladder-TCC	AICAR	m01304	TTN	Purine metabolism	No
Bladder-TCC	AIR	m01305	GREB1L	Purine metabolism	No
Bladder-TCC	AIR	m01305	TTN	Purine metabolism	No
Bladder-TCC	AKG	m01306	BRCA2	Tricarboxylic acid cycle and glyoxylate/dicarboxylate metabolism	No
Bladder-TCC	alpha-D-galactose-1-phosphate	m01322	MYO7A	Galactose metabolism	No
Bladder-TCC	androsterone	m01338	KMT2C	Androgen metabolism	No
Bladder-TCC	arachidonyl-carnitine	m01363	SYNE1	Carnitine shuttle	No
Bladder-TCC	arachidonyl-carnitine	m01363	SYNE1	Fatty acid oxidation	No
Bladder-TCC	arachidonyl-CoA	m01364	LYST	Fatty acid biosynthesis	No
Bladder-TCC	ascorbate	m01368	BRWD1	Ascorbate and aldarate metabolism	No
Bladder-TCC	ascorbate	m01368	PRKDC	Ascorbate and aldarate metabolism	No
Bladder-TCC	aspartate	m01370	KDM6A	Alanine, aspartate and glutamate metabolism	No
Bladder-TCC	beta-D-glucose	m01388	ERCC2	Glycolysis / Gluconeogenesis	No
Bladder-TCC	bilirubin	m01396	ARVCF	Steroid metabolism	No
Bladder-TCC	bilirubin	m01396	NSD1	Steroid metabolism	No
Bladder-TCC	but-2-enoyl-[ACP]	m01409	NSD1	Fatty acid biosynthesis	No
Bladder-TCC	butyryl-[ACP]	m01411	NSD1	Fatty acid biosynthesis	No
Bladder-TCC	butyryl-CoA	m01412	ADCY2	Fatty acid oxidation	No
Bladder-TCC	butyryl-CoA	m01412	ARVCF	Fatty acid oxidation	No
Bladder-TCC	butyryl-CoA	m01412	DNAH1	Fatty acid oxidation	No
Bladder-TCC	butyryl-CoA	m01412	GLI4	Fatty acid oxidation	No
Bladder-TCC	CDP-diacylglycerol-LD-PI pool	m01427	AKAP9	Glycerophospholipid metabolism	No
Bladder-TCC	CDP-ethanolamine	m01428	NCF2	Glycerophospholipid metabolism	No
Bladder-TCC	CDP-ethanolamine	m01428	TENM2	Glycerophospholipid metabolism	No
Bladder-TCC	ceramide pool	m01430	CHD8	Sphingolipid metabolism	No
Bladder-TCC	ceramide pool	m01430	LYST	Sphingolipid metabolism	No
Bladder-TCC	chenodiol	m01435	GLI4	Bile acid recycling	No
Bladder-TCC	chenodiol	m01435	KMT2D	Bile acid recycling	No
Bladder-TCC	cholate	m01445	GLI4	Bile acid recycling	No
Bladder-TCC	cholate	m01445	KMT2D	Bile acid recycling	No
Bladder-TCC	cholestenol	m01449	DNAH1	Cholesterol metabolism	No
Bladder-TCC	cholesterol	m01450	ATM	Cholesterol metabolism	No
Bladder-TCC	cis-(3S)-hydroxytetradec-5-enoyl-CoA	m01573	DEPDC5	Fatty acid oxidation	No
Bladder-TCC	cis-(3S)-hydroxytetradec-5-enoyl-CoA	m01573	MEGF6	Fatty acid oxidation	No
Bladder-TCC	cis-(3S)-hydroxytetradec-5-enoyl-CoA	m01573	PDZD2	Fatty acid oxidation	No
Bladder-TCC	cis-(3S)-hydroxytetradec-7-enoyl-CoA	m01574	ATM	Fatty acid oxidation	No
Bladder-TCC	cis-(3S)-hydroxytetradec-7-enoyl-CoA	m01574	LYST	Fatty acid oxidation	No
Bladder-TCC	cis,cis-3,6-dodecadienoyl-CoA	m01575	GLI4	Fatty acid oxidation	No
Bladder-TCC	cis,cis-3,6-dodecadienoyl-CoA	m01575	KDM6A	Fatty acid oxidation	No
Bladder-TCC	cis,cis-myristo-5,8-dienoyl-CoA	m01576	CHD8	Fatty acid oxidation	No
Bladder-TCC	cis,cis-myristo-5,8-dienoyl-CoA	m01576	NSD1	Fatty acid oxidation	No
Bladder-TCC	cis,cis-myristo-5,8-dienoyl-CoA	m01576	GLI4	Fatty acid oxidation	No
Bladder-TCC	cis,cis-palmito-7,10-dienoyl-CoA	m01577	KDM6A	Fatty acid oxidation	No
Bladder-TCC	cis,cis-palmito-7,10-dienoyl-CoA	m01577	GLI4	Fatty acid oxidation	No
Bladder-TCC	cis-vaccenoyl-CoA	m01586	ATM	Fatty acid oxidation	No
Bladder-TCC	cis-vaccenoyl-CoA	m01586	LYST	Fatty acid oxidation	No
Bladder-TCC	coproporphyrinogen III	m01606	KDM6A	Porphyrin metabolism	No
Bladder-TCC	cortisol	m01615	LYST	Steroid metabolism	No
Bladder-TCC	cortisone	m01616	LYST	Steroid metabolism	No
Bladder-TCC	D-3-hydroxydodecanoyl-[ACP]	m01634	NSD1	Fatty acid biosynthesis	No
Bladder-TCC	D-3-hydroxyhexanoyl-[ACP]	m01635	NSD1	Fatty acid biosynthesis	No
Bladder-TCC	deamido-NAD	m01646	CDH11	Nicotinate and nicotinamide metabolism	No
Bladder-TCC	decanoyl-[ACP]	m01649	NSD1	Fatty acid biosynthesis	No
Bladder-TCC	decanoyl-CoA	m01650	GLI4	Fatty acid oxidation	No
Bladder-TCC	decanoyl-CoA	m01650	KDM6A	Fatty acid oxidation	No
Bladder-TCC	decanoyl-CoA	m01650	NSD1	Fatty acid oxidation	No
Bladder-TCC	dehydroalanine	m01654	CDH11	Glycine, serine and threonine metabolism	No
Bladder-TCC	dehydroascorbic acid	m01655	BRWD1	Phenylalanine, tyrosine and tryptophan biosynthesis	No
Bladder-TCC	dehydroascorbic acid	m01655	PRKDC	Phenylalanine, tyrosine and tryptophan biosynthesis	No
Bladder-TCC	deoxycytidine	m01668	PDZD2	Nucleotide metabolism	No
Bladder-TCC	deoxyguanosine	m01669	LYST	Purine metabolism	No
Bladder-TCC	deoxyuridine	m01673	KMT2C	Pyrimidine metabolism	No
Bladder-TCC	deoxyuridine	m01673	BRCA2	Nucleotide metabolism	No
Bladder-TCC	deoxyuridine	m01673	UBR4	Nucleotide metabolism	No
Bladder-TCC	dephospho-CoA	m01674	SYNE1	Pantothenate and CoA biosynthesis	No
Bladder-TCC	dihomo-gamma-linolenoyl-CoA	m01697	KMT2C	Fatty acid biosynthesis	No
Bladder-TCC	dihydrobiopterin	m01698	MUC16	Biopterin metabolism	No
Bladder-TCC	dihydroceramide pool	m01699	CHD8	Sphingolipid metabolism	No
Bladder-TCC	dihydroceramide pool	m01699	LYST	Sphingolipid metabolism	No
Bladder-TCC	dihydrofolate	m01700	DNAH1	Folate metabolism	No
Bladder-TCC	dihydrofolate	m01700	KMT2D	Folate metabolism	No
Bladder-TCC	dihydrolipoylprotein	m01703	NCF2	Glycine, serine and threonine metabolism	No
Bladder-TCC	dimethylallyl-PP	m01706	GLI4	Cholesterol metabolism	No
Bladder-TCC	dimethylglycine	m01708	CDH11	Glycine, serine and threonine metabolism	No
Bladder-TCC	D-lactaldehyde	m01715	SYNE1	Pyruvate metabolism	No
Bladder-TCC	D-lactate	m01716	TTN	Pyruvate metabolism	No
Bladder-TCC	docosanoyl-CoA	m01725	NSD1	Fatty acid biosynthesis	No
Bladder-TCC	docosanoyl-CoA	m01725	PDZD2	Fatty acid oxidation	No
Bladder-TCC	dodecanoyl-[ACP]	m01728	NSD1	Fatty acid biosynthesis	No
Bladder-TCC	dodecanoylcarnitine	m01729	LYST	Carnitine shuttle	No
Bladder-TCC	dodecanoylcarnitine	m01729	TTN	Carnitine shuttle	No
Bladder-TCC	dopamine	m01736	KMT2C	Phenylalanine, tyrosine and tryptophan biosynthesis	No
Bladder-TCC	dopamine	m01736	MDN1	Phenylalanine, tyrosine and tryptophan biosynthesis	No
Bladder-TCC	dopaminochrome	m01739	DIDO1	Phenylalanine, tyrosine and tryptophan biosynthesis	No
Bladder-TCC	dopaminochrome	m01739	FLG	Phenylalanine, tyrosine and tryptophan biosynthesis	No
Bladder-TCC	eicosa-(2E,8Z,11Z,14Z,17Z)-pentaenoyl-CoA	m01769	NCF2	Omega-3 fatty acid metabolism	No
Bladder-TCC	eicosanoylcarnitine	m01772	PPRC1	Fatty acid oxidation	No
Bladder-TCC	eicosanoylcarnitine	m01772	UTRN	Fatty acid oxidation	No
Bladder-TCC	eicosanoyl-CoA	m01773	NSD1	Fatty acid biosynthesis	No
Bladder-TCC	eicosanoyl-CoA	m01773	PDZD2	Fatty acid oxidation	No
Bladder-TCC	eicosatrienoylcarnitine	m01774	SYNE1	Carnitine shuttle	No
Bladder-TCC	eicosatrienoylcarnitine	m01774	SYNE1	Fatty acid oxidation	No
Bladder-TCC	elaidate	m01778	GLI4	Fatty acid activation	No
Bladder-TCC	elaidate	m01778	KDM6A	Fatty acid activation	No
Bladder-TCC	erythrose-4-phosphate	m01785	MDN1	Pentose phosphate pathway	No
Bladder-TCC	ethanolamine	m01797	ERCC2	Glycerophospholipid metabolism	No
Bladder-TCC	FAICAR	m01804	GREB1L	Purine metabolism	No
Bladder-TCC	FAICAR	m01804	TTN	Purine metabolism	No
Bladder-TCC	farnesyl-PP	m01806	GLI4	Cholesterol metabolism	No
Bladder-TCC	Fe3+	m01822	ERBB3	Porphyrin metabolism	No
Bladder-TCC	ferricytochrome C	m01824	LRP2	Oxidative phosphorylation	No
Bladder-TCC	ferrocytochrome B5	m01825	DIDO1	Nicotinate and nicotinamide metabolism	No
Bladder-TCC	ferrocytochrome B5	m01825	TTN	Nicotinate and nicotinamide metabolism	No
Bladder-TCC	ferrocytochrome C	m01826	MYO7A	Oxidative phosphorylation	No
Bladder-TCC	ferrocytochrome C	m01826	LRP2	Pyruvate metabolism	No
Bladder-TCC	ferrocytochrome C	m01826	TSHZ3	Pyruvate metabolism	No
Bladder-TCC	FMN	m01828	GLI4	Riboflavin metabolism	No
Bladder-TCC	FMN	m01828	UTRN	Riboflavin metabolism	No
Bladder-TCC	formaldehyde	m01831	SYNE1	Tyrosine metabolism	No
Bladder-TCC	formate	m01833	LYST	Cholesterol metabolism	No
Bladder-TCC	formylglutathione	m01837	SYNE1	Tyrosine metabolism	No
Bladder-TCC	fructose-1,6-bisphosphate	m01841	NSD1	Glycolysis / Gluconeogenesis	No
Bladder-TCC	fructose-1,6-bisphosphate	m01841	SYNE1	Glycolysis / Gluconeogenesis	No
Bladder-TCC	fumarate	m01862	PDE4DIP	Tricarboxylic acid cycle and glyoxylate/dicarboxylate metabolism	No
Bladder-TCC	fumarylacetoacetate	m01863	KDM6A	Phenylalanine, tyrosine and tryptophan biosynthesis	No
Bladder-TCC	galactose	m01910	AKAP9	Glycosphingolipid metabolism	No
Bladder-TCC	galactose-1-phosphate	m01911	AKAP9	Galactose metabolism	No
Bladder-TCC	gamma-linolenoylcarnitine	m01933	MYO7A	Carnitine shuttle	No
Bladder-TCC	gamma-linolenoylcarnitine	m01933	NSD1	Carnitine shuttle	No
Bladder-TCC	gamma-linolenoyl-CoA	m01934	KDM6A	Fatty acid biosynthesis	No
Bladder-TCC	gamma-linolenoyl-CoA	m01934	TP53	Carnitine shuttle	No
Bladder-TCC	gamma-linolenoyl-CoA	m01934	NSD1	Fatty acid oxidation	No
Bladder-TCC	GAP	m01939	SDK1	Glycolysis / Gluconeogenesis	No
Bladder-TCC	GAR	m01940	GREB1L	Purine metabolism	No
Bladder-TCC	GAR	m01940	TTN	Purine metabolism	No
Bladder-TCC	geranyl-PP	m01953	GLI4	Cholesterol metabolism	No
Bladder-TCC	globotriaosylceramide	m01960	AKAP9	Glycosphingolipid metabolism	No
Bladder-TCC	glucono-1,5-lactone-6-phosphate	m01961	KMT2C	Pentose phosphate pathway	No
Bladder-TCC	glucono-1,5-lactone-6-phosphate	m01961	TTN	Pentose phosphate pathway	No
Bladder-TCC	glucono-1,5-lactone-6-phosphate	m01961	LYST	Pentose phosphate pathway	No
Bladder-TCC	glucosamine-6-phosphate	m01963	GLI4	Amino sugar and nucleotide sugar metabolism	No
Bladder-TCC	glucose-1-phosphate	m01967	ARHGAP35	Galactose metabolism	No
Bladder-TCC	glucose-1-phosphate	m01967	LRP2	Galactose metabolism	No
Bladder-TCC	glucose-1-phosphate	m01967	CHD8	Glycolysis / Gluconeogenesis	No
Bladder-TCC	glucose-1-phosphate	m01967	CHD8	Starch and sucrose metabolism	No
Bladder-TCC	glucose-6-phosphate	m01968	ERCC2	Glycolysis / Gluconeogenesis	No
Bladder-TCC	glutamate	m01974	KDM6A	Alanine, aspartate and glutamate metabolism	Yes
Bladder-TCC	glutamate	m01974	MEGF6	Histidine metabolism	No
Bladder-TCC	glutamate	m01974	MEGF6	Purine metabolism	No
Bladder-TCC	glutamate	m01974	MEGF6	Pyrimidine metabolism	No
Bladder-TCC	glutamyl-5-phosphate	m01976	UTRN	Arginine and proline metabolism	No
Bladder-TCC	glutaryl-CoA	m01977	ADCY2	Lysine metabolism	No
Bladder-TCC	glutaryl-CoA	m01977	SDK1	Lysine metabolism	No
Bladder-TCC	glutathionyl-leukotriene C4	m01980	GLI4	Bile acid recycling	No
Bladder-TCC	glycocholate	m01988	GLI4	Bile acid recycling	No
Bladder-TCC	glycocholate	m01988	TTN	Bile acid recycling	No
Bladder-TCC	glycogenin G11	m01990	CHD8	Starch and sucrose metabolism	No
Bladder-TCC	glycogenin G4G4	m01991	CHD8	Starch and sucrose metabolism	No
Bladder-TCC	glycogenin G4G7	m01992	CHD8	Starch and sucrose metabolism	No
Bladder-TCC	glycogenin G7	m01993	CHD8	Starch and sucrose metabolism	No
Bladder-TCC	glycogenin G7G1	m01994	CHD8	Starch and sucrose metabolism	No
Bladder-TCC	glycogenin G8	m01995	CHD8	Starch and sucrose metabolism	No
Bladder-TCC	glycogenin	m01996	CHD8	Starch and sucrose metabolism	No
Bladder-TCC	glycolate	m01998	BRWD1	Glycine, serine and threonine metabolism	No
Bladder-TCC	glycolate	m01998	ERCC2	Glycine, serine and threonine metabolism	No
Bladder-TCC	GSH	m02026	KMT2C	Glutathione metabolism	No
Bladder-TCC	GSH	m02026	MYO7A	Glutathione metabolism	No
Bladder-TCC	GSH	m02026	PPRC1	Tyrosine metabolism	No
Bladder-TCC	GSH	m02026	GLI4	Bile acid recycling	No
Bladder-TCC	GSSG	m02027	FLG	Glutathione metabolism	No
Bladder-TCC	heme	m02049	KDM6A	Porphyrin metabolism	No
Bladder-TCC	heneicosanoyl-CoA	m02052	MDN1	Fatty acid biosynthesis	No
Bladder-TCC	heptadecanoyl-[ACP]	m02099	HMCN1	Fatty acid biosynthesis	No
Bladder-TCC	heptadecanoylcarnitine	m02100	SYNE1	Carnitine shuttle	No
Bladder-TCC	heptanoyl-[ACP]	m02106	HMCN1	Fatty acid biosynthesis	No
Bladder-TCC	heptanoyl-CoA	m02107	HMCN1	Fatty acid oxidation	No
Bladder-TCC	hexadecanoyl-[ACP]	m02115	NSD1	Fatty acid biosynthesis	No
Bladder-TCC	hexadecenoylcarnitine(9)	m02117	DIDO1	Fatty acid oxidation	No
Bladder-TCC	hexanoyl-[ACP]	m02121	NSD1	Fatty acid biosynthesis	No
Bladder-TCC	hexanoyl-CoA	m02122	GLI4	Fatty acid oxidation	No
Bladder-TCC	histidine	m02125	BRWD1	Transport reactions	No
Bladder-TCC	histidine	m02125	ERCC2	Transport reactions	No
Bladder-TCC	HMG-CoA	m02131	CHD8	Cholesterol metabolism	No
Bladder-TCC	HMG-CoA	m02131	LYST	Cholesterol metabolism	No
Bladder-TCC	homogentisate	m02135	KDM6A	Phenylalanine, tyrosine and tryptophan biosynthesis	No
Bladder-TCC	hydracrylate	m02142	NCF2	Propanoate metabolism	No
Bladder-TCC	hydroxymethylbilane	m02151	KDM6A	Porphyrin metabolism	No
Bladder-TCC	hydroxymethylglutathione	m02152	SYNE1	Glutathione metabolism	No
Bladder-TCC	isobutyryl-CoA	m02180	GLI4	Glycine, serine and threonine metabolism	No
Bladder-TCC	isobutyryl-CoA	m02180	MUC16	Glycine, serine and threonine metabolism	No
Bladder-TCC	isocitrate	m02183	ERCC2	Tricarboxylic acid cycle and glyoxylate/dicarboxylate metabolism	Yes
Bladder-TCC	isoleucine	m02184	BRWD1	Transport reactions	No
Bladder-TCC	isoleucine	m02184	ERCC2	Transport reactions	No
Bladder-TCC	isopentenyl-pPP	m02187	CHD8	Cholesterol metabolism	No
Bladder-TCC	isopentenyl-pPP	m02187	LYST	Cholesterol metabolism	No
Bladder-TCC	isovaleryl-CoA	m02189	ARVCF	Valine, leucine, and isoleucine metabolism	No
Bladder-TCC	itaconate	m02191	PDZD2	C5-branched dibasic acid metabolism	No
Bladder-TCC	itaconyl-CoA	m02192	PDZD2	C5-branched dibasic acid metabolism	No
Bladder-TCC	L-1-pyrroline-3-hydroxy-5-carboxylate	m02320	CHD8	Arginine and proline metabolism	No
Bladder-TCC	L-1-pyrroline-3-hydroxy-5-carboxylate	m02320	TTN	Arginine and proline metabolism	No
Bladder-TCC	L-2-aminoadipate	m02322	ADCY2	Lysine metabolism	No
Bladder-TCC	L-2-aminoadipate	m02322	SDK1	Lysine metabolism	No
Bladder-TCC	L-4-hydroxyglutamate semialdehyde	m02327	CHD8	Arginine and proline metabolism	No
Bladder-TCC	L-4-hydroxyglutamate semialdehyde	m02327	FLG	Arginine and proline metabolism	No
Bladder-TCC	LacCer pool	m02328	AKAP9	Glycosphingolipid metabolism	No
Bladder-TCC	lactaldehyde	m02329	SYNE1	Pyruvate metabolism	No
Bladder-TCC	lathosterol	m02343	DNAH1	Cholesterol metabolism	No
Bladder-TCC	lauroyl-CoA	m02345	LYST	Carnitine shuttle	No
Bladder-TCC	lauroyl-CoA	m02345	TTN	Carnitine shuttle	No
Bladder-TCC	lauroyl-CoA	m02345	ADCY2	Fatty acid oxidation	No
Bladder-TCC	lauroyl-CoA	m02345	UBR4	Fatty acid oxidation	No
Bladder-TCC	lauroyl-CoA	m02345	PDZD2	Fatty acid oxidation	No
Bladder-TCC	L-carnitine	m02348	KMT2D	Carnitine shuttle	Yes
Bladder-TCC	L-carnitine	m02348	MYO7A	Carnitine shuttle	No
Bladder-TCC	L-carnitine	m02348	SYNE1	Carnitine shuttle	No
Bladder-TCC	L-carnitine	m02348	NSD1	Carnitine shuttle	No
Bladder-TCC	L-carnitine	m02348	ARVCF	Carnitine shuttle	No
Bladder-TCC	L-carnitine	m02348	LRP2	Carnitine shuttle	No
Bladder-TCC	L-erythro-4-hydroxyglutamate	m02358	CHD8	Arginine and proline metabolism	No
Bladder-TCC	L-erythro-4-hydroxyglutamate	m02358	TTN	Arginine and proline metabolism	No
Bladder-TCC	leucine	m02360	AKAP9	Transport reactions	Yes
Bladder-TCC	leukoaminochrome	m02361	DIDO1	Tyrosine metabolism	No
Bladder-TCC	leukoaminochrome	m02361	FLG	Tyrosine metabolism	No
Bladder-TCC	L-formylkynurenine	m02371	NSD1	Phenylalanine, tyrosine and tryptophan biosynthesis	No
Bladder-TCC	L-glutamate 5-semialdehyde	m02374	GREB1L	Arginine and proline metabolism	No
Bladder-TCC	L-glutamate 5-semialdehyde	m02374	TENM2	Arginine and proline metabolism	No
Bladder-TCC	lignocerate	m02385	DIDO1	Fatty acid activation	No
Bladder-TCC	lignocerate	m02385	NCF2	Fatty acid activation	No
Bladder-TCC	linoleate	m02387	AKAP9	Fatty acid activation	No
Bladder-TCC	linoleate	m02387	NCF2	Fatty acid activation	No
Bladder-TCC	linoleic-carnitine	m02388	UTRN	Carnitine shuttle	No
Bladder-TCC	linoleic-carnitine	m02388	UTRN	Fatty acid oxidation	No
Bladder-TCC	linolenate	m02389	NSD1	Fatty acid activation	No
Bladder-TCC	linolenoyl-CoA	m02390	KMT2D	Carnitine shuttle	No
Bladder-TCC	linolenoyl-CoA	m02390	PPRC1	Carnitine shuttle	No
Bladder-TCC	linolenoyl-CoA	m02390	PPRC1	Fatty acid oxidation	No
Bladder-TCC	linolenoyl-CoA	m02390	NSD1	Carnitine shuttle	No
Bladder-TCC	linoleoyl-CoA	m02391	KDM6A	Carnitine shuttle	No
Bladder-TCC	lipoamide	m02393	TP53	Glycine, serine and threonine metabolism	No
Bladder-TCC	lipoylprotein	m02400	NCF2	Glycine, serine and threonine metabolism	No
Bladder-TCC	L-lactate	m02403	GLI4	Pyruvate metabolism	No
Bladder-TCC	L-lactate	m02403	NSD1	Glycolysis / Gluconeogenesis	No
Bladder-TCC	L-octanoylcarnitine	m02409	MYO7A	Carnitine shuttle	No
Bladder-TCC	L-octanoylcarnitine	m02409	ADCY2	Carnitine shuttle	No
Bladder-TCC	L-octanoylcarnitine	m02409	NSD1	Carnitine shuttle	No
Bladder-TCC	L-oleoylcarnitine	m02410	KMT2D	Carnitine shuttle	No
Bladder-TCC	L-oleoylcarnitine	m02410	PPRC1	Carnitine shuttle	No
Bladder-TCC	L-palmitoylcarnitine	m02411	DIDO1	Carnitine shuttle	No
Bladder-TCC	L-palmitoylcarnitine	m02411	FGFR3	Carnitine shuttle	No
Bladder-TCC	lysine	m02426	DEPDC5	Transport reactions	No
Bladder-TCC	lysine	m02426	DIDO1	Transport reactions	No
Bladder-TCC	lysine	m02426	PCLO	Transport reactions	No
Bladder-TCC	lysine	m02426	ERCC2	Transport reactions	Yes
Bladder-TCC	malate	m02439	BRWD1	Tricarboxylic acid cycle and glyoxylate/dicarboxylate metabolism	No
Bladder-TCC	malonyl-[ACP]	m02442	ATM	Fatty acid biosynthesis	No
Bladder-TCC	malonyl-[ACP]	m02442	NSD1	Fatty acid biosynthesis	No
Bladder-TCC	malonyl-CoA	m02444	LYST	Fatty acid biosynthesis	No
Bladder-TCC	malonyl-CoA	m02444	NSD1	Fatty acid biosynthesis	No
Bladder-TCC	margaric acid	m02456	HMCN1	Fatty acid biosynthesis	No
Bladder-TCC	melatonin	m02460	ATM	Serotonin and melatonin biosynthesis	No
Bladder-TCC	mesaconate	m02465	PDZD2	C5-branched dibasic acid metabolism	No
Bladder-TCC	mesaconyl-CoA	m02466	PDZD2	C5-branched dibasic acid metabolism	No
Bladder-TCC	methacrylyl-CoA	m02468	MUC16	Valine, leucine, and isoleucine metabolism	No
Bladder-TCC	methionine	m02471	BRWD1	Transport reactions	No
Bladder-TCC	methionine	m02471	ERCC2	Transport reactions	No
Bladder-TCC	methylglyoxal	m02475	PREX2	Pyruvate metabolism	No
Bladder-TCC	methylmalonyl-CoA	m02480	AKAP9	Valine, leucine, and isoleucine metabolism	No
Bladder-TCC	methylmalonyl-CoA	m02480	PREX2	Valine, leucine, and isoleucine metabolism	No
Bladder-TCC	myristoyl-CoA	m02495	GLI4	Carnitine shuttle	No
Bladder-TCC	myristoyl-CoA	m02495	PDZD2	Fatty acid oxidation	No
Bladder-TCC	N-acetyl-D-mannosamine	m02524	CHD8	Amino sugar and nucleotide sugar metabolism	No
Bladder-TCC	N-acetylglucosamine	m02527	CHD8	Amino sugar and nucleotide sugar metabolism	No
Bladder-TCC	N-acetylglucosamine-1-phosphate	m02528	PDE4DIP	Amino sugar and nucleotide sugar metabolism	No
Bladder-TCC	N-acetylglucosamine-1-phosphate	m02528	TENM2	Amino sugar and nucleotide sugar metabolism	No
Bladder-TCC	N-acetylglucosamine-6-phosphate	m02529	ERBB3	Amino sugar and nucleotide sugar metabolism	No
Bladder-TCC	N-acetylmethionine	m02540	PDZD2	Cysteine and methionine metabolism	No
Bladder-TCC	N-acetyl-S-[2-carboxy-1-(1H-imidazol-4-yl)ethyl]-L-cysteine	m02548	BRCA2	Histidine metabolism	No
Bladder-TCC	N-formimino-L-glutamate	m02574	FRAS1	Histidine metabolism	No
Bladder-TCC	N-formimino-L-glutamate	m02574	PIK3CA	Histidine metabolism	No
Bladder-TCC	N-formyl-GAR	m02575	GREB1L	Nucleotide metabolism	No
Bladder-TCC	N-formyl-GAR	m02575	TTN	Nucleotide metabolism	No
Bladder-TCC	nicotinamide D-ribonucleotide	m02581	KMT2D	Nicotinate and nicotinamide metabolism	No
Bladder-TCC	nicotinamide ribonucleoside	m02582	KMT2D	Nicotinate and nicotinamide metabolism	No
Bladder-TCC	nicotinamide	m02583	KMT2D	Nicotinate and nicotinamide metabolism	No
Bladder-TCC	nicotinate D-ribonucleoside	m02584	CHD8	Nicotinate and nicotinamide metabolism	No
Bladder-TCC	nicotinate ribonucleotide	m02585	CHD8	Nicotinate and nicotinamide metabolism	No
Bladder-TCC	nonadecanoylcarnitine	m02611	SDK1	Carnitine shuttle	No
Bladder-TCC	nonanoyl-[ACP]	m02615	HMCN1	Fatty acid biosynthesis	No
Bladder-TCC	nonanoyl-CoA	m02616	HMCN1	Fatty acid oxidation	No
Bladder-TCC	O2-4a-cyclic-tetrahydrobiopterin	m02632	GLI4	Biopterin metabolism	No
Bladder-TCC	O2-4a-cyclic-tetrahydrobiopterin	m02632	KMT2D	Biopterin metabolism	No
Bladder-TCC	OAA	m02633	BRCA2	Tricarboxylic acid cycle and glyoxylate/dicarboxylate metabolism	No
Bladder-TCC	O-acetylcarnitine	m02634	NSD1	Carnitine shuttle	No
Bladder-TCC	O-acetylcarnitine	m02634	BRCA2	Carnitine shuttle	No
Bladder-TCC	O-acetylcarnitine	m02634	FGFR3	Carnitine shuttle	No
Bladder-TCC	ocosatetraenoylcarnitine	m02636	SYNE1	Carnitine shuttle	No
Bladder-TCC	ocosatetraenoylcarnitine	m02636	SYNE1	Fatty acid oxidation	No
Bladder-TCC	octadecatrienoylcarnitine	m02637	KMT2D	Carnitine shuttle	No
Bladder-TCC	octadecatrienoylcarnitine	m02637	PPRC1	Carnitine shuttle	No
Bladder-TCC	octadecatrienoylcarnitine	m02637	NSD1	Carnitine shuttle	No
Bladder-TCC	octadecenoylcarnitine(5)	m02639	PPRC1	Fatty acid oxidation	No
Bladder-TCC	octanoyl-[ACP]	m02643	NSD1	Fatty acid biosynthesis	No
Bladder-TCC	oleoyl-CoA	m02647	MDN1	Fatty acid oxidation	No
Bladder-TCC	oleoyl-CoA	m02647	PDZD2	Fatty acid oxidation	No
Bladder-TCC	O-propanoylcarnitine	m02657	ARVCF	Carnitine shuttle	No
Bladder-TCC	O-propanoylcarnitine	m02657	NSD1	Carnitine shuttle	No
Bladder-TCC	ornithine	m02658	MYO7A	Arginine and proline metabolism	No
Bladder-TCC	oxalosuccinate	m02662	GLI4	Tricarboxylic acid cycle and glyoxylate/dicarboxylate metabolism	No
Bladder-TCC	palmitolate	m02675	GLI4	Fatty acid activation	No
Bladder-TCC	palmitolate	m02675	TTN	Fatty acid activation	No
Bladder-TCC	palmitoleoyl-carnitine	m02676	SYNE1	Carnitine shuttle	No
Bladder-TCC	palmitoleoyl-CoA	m02677	ATM	Fatty acid oxidation	No
Bladder-TCC	palmitoleoyl-CoA	m02677	LYST	Fatty acid oxidation	No
Bladder-TCC	palmitoyl-CoA	m02678	FGFR3	Carnitine shuttle	No
Bladder-TCC	palmitoyl-CoA	m02678	FGFR3	Fatty acid oxidation	No
Bladder-TCC	palmitoyl-CoA	m02678	PDZD2	Fatty acid oxidation	No
Bladder-TCC	pantetheine	m02679	ATM	Pantothenate and CoA biosynthesis	No
Bladder-TCC	PE-LD pool	m02685	ERCC2	Glycerophospholipid metabolism	No
Bladder-TCC	PE-LD pool	m02685	TSHZ3	Glycerophospholipid metabolism	No
Bladder-TCC	pentadecanoyl-[ACP]	m02687	HMCN1	Fatty acid biosynthesis	No
Bladder-TCC	pentadecanoylcarnitine	m02688	UTRN	Carnitine shuttle	No
Bladder-TCC	pentadecanoylcarnitine	m02688	UTRN	Fatty acid oxidation	No
Bladder-TCC	pentadecanoyl-CoA	m02689	GLI4	Carnitine shuttle	No
Bladder-TCC	pentadecanoyl-CoA	m02689	HMCN1	Fatty acid oxidation	No
Bladder-TCC	pentanoyl-[ACP]	m02693	HMCN1	Fatty acid biosynthesis	No
Bladder-TCC	pentanoyl-CoA	m02694	HMCN1	Fatty acid oxidation	No
Bladder-TCC	PE-PS-LD pool	m02697	NCF2	Glycerophospholipid metabolism	No
Bladder-TCC	PE-PS-LD pool	m02697	TENM2	Glycerophospholipid metabolism	No
Bladder-TCC	phenylalanine	m02724	TENM2	Transport reactions	No
Bladder-TCC	phenylpyruvate	m02725	CDH11	Phenylalanine, tyrosine and tryptophan biosynthesis	No
Bladder-TCC	phenylpyruvate	m02725	FGFR3	Phenylalanine, tyrosine and tryptophan biosynthesis	No
Bladder-TCC	phosphatidate-LD-PI pool	m02730	AKAP9	Glycerophospholipid metabolism	No
Bladder-TCC	phosphatidate-LD-PS pool	m02731	NCF2	Glycerophospholipid metabolism	No
Bladder-TCC	phosphatidate-LD-PS pool	m02731	TENM2	Glycerophospholipid metabolism	No
Bladder-TCC	phosphatidylinositol-4,5-bisphosphate	m02736	ARHGAP35	Phosphatidylinositol phosphate metabolism	No
Bladder-TCC	phosphatidylinositol-4,5-bisphosphate	m02736	MACF1	Phosphatidylinositol phosphate metabolism	No
Bladder-TCC	phosphopantetheine	m02741	SYNE1	Pantothenate and CoA biosynthesis	No
Bladder-TCC	PI pool	m02750	PDE4DIP	Glycerophospholipid metabolism	No
Bladder-TCC	PI pool	m02750	BRCA2	Inositol phosphate metabolism	No
Bladder-TCC	porphobilinogen	m02756	KDM6A	Porphyrin metabolism	No
Bladder-TCC	pristanic acid	m02766	AKAP9	Fatty acid oxidation	No
Bladder-TCC	progesterone	m02769	LYST	Steroid metabolism	No
Bladder-TCC	propane-1,2-diol	m02771	SYNE1	Pyruvate metabolism	No
Bladder-TCC	propanoate	m02772	CDH11	Propanoate metabolism	No
Bladder-TCC	propanoyl-[ACP]	m02773	HMCN1	Fatty acid biosynthesis	No
Bladder-TCC	propanoyl-CoA	m02774	PDE4DIP	Propanoate metabolism	No
Bladder-TCC	propanoyl-CoA	m02774	BRWD1	Valine, leucine, and isoleucine metabolism	No
Bladder-TCC	propanoyl-CoA	m02774	PDE4DIP	Valine, leucine, and isoleucine metabolism	No
Bladder-TCC	propanoyl-CoA	m02774	TSHZ3	Vitamin E metabolism	No
Bladder-TCC	propinol adenylate	m02775	CDH11	Propanoate metabolism	No
Bladder-TCC	prostaglandin D2	m02783	PREX2	Prostaglandin biosynthesis	No
Bladder-TCC	prostaglandin D2	m02783	TP53	Prostaglandin biosynthesis	No
Bladder-TCC	prostaglandin F2alpha	m02789	PREX2	Prostaglandin biosynthesis	No
Bladder-TCC	prostaglandin F2alpha	m02789	TP53	Prostaglandin biosynthesis	No
Bladder-TCC	prostaglandin H2	m02794	PREX2	Prostaglandin biosynthesis	No
Bladder-TCC	prostaglandin H2	m02794	TP53	Prostaglandin biosynthesis	No
Bladder-TCC	protoporphyrin	m02803	KDM6A	Porphyrin metabolism	No
Bladder-TCC	protoporphyrinogen IX	m02804	KDM6A	Porphyrin metabolism	No
Bladder-TCC	PS-LD pool	m02808	ERCC2	Glycerophospholipid metabolism	No
Bladder-TCC	putrescine	m02812	MUC16	Arginine and proline metabolism	No
Bladder-TCC	pyruvate	m02819	DEPDC5	Pyrimidine metabolism	No
Bladder-TCC	quinolinate	m02822	SYNE1	Tryptophan metabolism	No
Bladder-TCC	quinonoid dihydrobiopterin	m02823	GLI4	Biopterin metabolism	Yes
Bladder-TCC	quinonoid dihydrobiopterin	m02823	KMT2D	Biopterin metabolism	No
Bladder-TCC	retinal	m02832	HMCN1	Retinol metabolism	No
Bladder-TCC	retinal	m02832	PRKDC	Retinol metabolism	No
Bladder-TCC	retinoate	m02833	HMCN1	Retinol metabolism	No
Bladder-TCC	retinoate	m02833	PRKDC	Retinol metabolism	No
Bladder-TCC	retinol	m02834	PRKDC	Retinol metabolism	No
Bladder-TCC	retinyl-ester	m02838	CHD8	Vitamin A metabolism	No
Bladder-TCC	retinyl-ester	m02838	LYST	Vitamin A metabolism	No
Bladder-TCC	ribose-1-phosphate	m02844	DNAH1	Nicotinate and nicotinamide metabolism	No
Bladder-TCC	ribose-5-phosphate	m02845	PDZD2	Pentose phosphate pathway	No
Bladder-TCC	ribulose-5-phosphate	m02846	KMT2C	Pentose phosphate pathway	No
Bladder-TCC	S-[2-carboxy-1-(1H-imidazol-4-yl)ethyl]-L-cysteine	m02867	BRCA2	Histidine metabolism	No
Bladder-TCC	saccharopine	m02868	ADCY2	Lysine metabolism	No
Bladder-TCC	saccharopine	m02868	SDK1	Lysine metabolism	No
Bladder-TCC	S-acetyldihydrolipoamide	m02869	DIDO1	Glycolysis / Gluconeogenesis	No
Bladder-TCC	SAH	m02871	CDH11	Phenylalanine, tyrosine and tryptophan biosynthesis	No
Bladder-TCC	SAICAR	m02872	GREB1L	Purine metabolism	No
Bladder-TCC	SAICAR	m02872	TTN	Purine metabolism	No
Bladder-TCC	S-aminomethyldihydrolipoamide	m02878	FGFR3	Glycine, serine and threonine metabolism	No
Bladder-TCC	S-aminomethyldihydrolipoamide	m02878	TP53	Glycine, serine and threonine metabolism	No
Bladder-TCC	S-aminomethyldihydrolipoylprotein	m02879	NCF2	Glycine, serine and threonine metabolism	No
Bladder-TCC	sarcosine	m02880	CDH11	Sulfur metabolism	No
Bladder-TCC	sedoheptulose-7-phosphate	m02884	MDN1	Pentose phosphate pathway	No
Bladder-TCC	sedoheptulose-7-phosphate	m02884	TP53	Pentose phosphate pathway	No
Bladder-TCC	serotonin	m02897	PIK3CA	Serotonin and melatonin biosynthesis	No
Bladder-TCC	S-glutathionyl-2-4-dinitrobenzene	m02900	GLI4	Bile acid recycling	No
Bladder-TCC	S-glutathionyl-2-4-dinitrobenzene	m02900	KMT2D	Bile acid recycling	No
Bladder-TCC	S-glutathionyl-ethacrynic acid	m02901	GLI4	Bile acid recycling	No
Bladder-TCC	sn-glycerol-3-phosphate	m02914	ERBB3	Glycerophospholipid metabolism	No
Bladder-TCC	sn-glycerol-3-phosphate	m02914	MUC16	Glycerophospholipid metabolism	No
Bladder-TCC	sphinganine	m02927	CHD8	Sphingolipid metabolism	No
Bladder-TCC	sphinganine	m02927	LYST	Sphingolipid metabolism	No
Bladder-TCC	S-succinyldihydrolipoamide	m02934	TP53	Tricarboxylic acid cycle and glyoxylate/dicarboxylate metabolism	No
Bladder-TCC	S-succinyldihydrolipoamide	m02934	TTN	Tricarboxylic acid cycle and glyoxylate/dicarboxylate metabolism	No
Bladder-TCC	stearate	m02938	GLI4	Fatty acid biosynthesis	No
Bladder-TCC	stearidonic acid	m02939	ERBB3	Fatty acid activation	No
Bladder-TCC	stearoylcarnitine	m02940	UTRN	Carnitine shuttle	No
Bladder-TCC	stearoylcarnitine	m02940	UTRN	Fatty acid oxidation	No
Bladder-TCC	stearoylcarnitine	m02940	ERBB3	Carnitine shuttle	No
Bladder-TCC	stearoyl-CoA	m02941	SDK1	Fatty acid biosynthesis	No
Bladder-TCC	stearoyl-CoA	m02941	KMT2D	Fatty acid oxidation	No
Bladder-TCC	stearoyl-CoA	m02941	PDZD2	Fatty acid oxidation	No
Bladder-TCC	stearoyl-CoA	m02941	ERBB3	Fatty acid oxidation	No
Bladder-TCC	succinyl-CoA	m02944	ATM	Tricarboxylic acid cycle and glyoxylate/dicarboxylate metabolism	No
Bladder-TCC	succinyl-CoA	m02944	DEPDC5	Tricarboxylic acid cycle and glyoxylate/dicarboxylate metabolism	No
Bladder-TCC	taurochenodeoxycholate	m02962	GLI4	Bile acid recycling	No
Bladder-TCC	taurochenodeoxycholate	m02962	KMT2D	Bile acid recycling	No
Bladder-TCC	taurocholate	m02963	GLI4	Bile acid recycling	No
Bladder-TCC	taurocholate	m02963	KMT2D	Bile acid recycling	No
Bladder-TCC	tetradecanoyl-[ACP]	m02972	NSD1	Fatty acid biosynthesis	No
Bladder-TCC	tetradecanoylcarnitine	m02973	GLI4	Carnitine shuttle	No
Bladder-TCC	tetradecanoylcarnitine	m02973	GLI4	Fatty acid oxidation	No
Bladder-TCC	tetradecanoylcarnitine	m02973	KMT2C	Carnitine shuttle	No
Bladder-TCC	tetradecenoylcarnitine(5)	m02974	SYNE1	Carnitine shuttle	No
Bladder-TCC	tetradecenoylcarnitine(7)	m02975	FRAS1	Carnitine shuttle	No
Bladder-TCC	tetradecenoylcarnitine(9)	m02976	BRWD1	Carnitine shuttle	No
Bladder-TCC	tetradecenoylcarnitine(9)	m02976	GLI4	Carnitine shuttle	No
Bladder-TCC	THF	m02980	DNAH1	Folate metabolism	No
Bladder-TCC	THF	m02980	KMT2D	Folate metabolism	No
Bladder-TCC	thiamin-PP	m02984	GLI4	Thiamine metabolism	No
Bladder-TCC	thiamin-PP	m02984	UTRN	Thiamine metabolism	No
Bladder-TCC	thiamin-PP	m02984	FRAS1	Tricarboxylic acid cycle and glyoxylate/dicarboxylate metabolism	No
Bladder-TCC	threonine	m02993	BRWD1	Transport reactions	No
Bladder-TCC	tiglyl-CoA	m02999	BRCA2	Glycine, serine and threonine metabolism	No
Bladder-TCC	tiglyl-CoA	m02999	BRCA2	Valine, leucine, and isoleucine metabolism	No
Bladder-TCC	trans,cis,cis,cis,cis-2,10,13,16,19-docosapentaenoyl-CoA	m03002	UBR4	Omega-3 fatty acid metabolism	No
Bladder-TCC	trans,cis,cis-2,13,16-docasatrienoyl-CoA	m03008	BRCA2	Omega-6 fatty acid metabolism	No
Bladder-TCC	trans,cis,cis-2,13,16-docasatrienoyl-CoA	m03008	PIK3CA	Omega-6 fatty acid metabolism	No
Bladder-TCC	trans,cis,cis-2,7,10-hexadecatrienoyl-CoA	m03009	NSD1	Omega-6 fatty acid metabolism	No
Bladder-TCC	trans,cis,cis-2,7,10-hexadecatrienoyl-CoA	m03009	GLI4	Fatty acid oxidation	No
Bladder-TCC	trans,cis,cis-2,7,10-hexadecatrienoyl-CoA	m03009	KDM6A	Fatty acid oxidation	No
Bladder-TCC	trans,cis,cis-2,9,12-octadecatrienoyl-CoA	m03010	KDM6A	Fatty acid oxidation	No
Bladder-TCC	trans,cis,cis-2,9,12-octadecatrienoyl-CoA	m03010	GLI4	Fatty acid oxidation	No
Bladder-TCC	trans,cis-2,11-eicosadienoyl-CoA	m03012	NSD1	Fatty acid biosynthesis	No
Bladder-TCC	trans,cis-2,11-eicosadienoyl-CoA	m03012	PDE4DIP	Fatty acid oxidation	No
Bladder-TCC	trans,cis-2,11-eicosadienoyl-CoA	m03012	PDZD2	Fatty acid oxidation	No
Bladder-TCC	trans,cis-2,13-docosadienoyl-CoA	m03013	PDZD2	Fatty acid oxidation	No
Bladder-TCC	trans,cis-2,13-eicosadienoyl-CoA	m03014	LYST	Fatty acid biosynthesis	No
Bladder-TCC	trans,cis-2,13-eicosadienoyl-CoA	m03014	ATM	Fatty acid oxidation	No
Bladder-TCC	trans,cis-2,13-eicosadienoyl-CoA	m03014	LYST	Fatty acid oxidation	No
Bladder-TCC	trans,cis-2,15-tetracosadienoyl-CoA	m03015	PDZD2	Fatty acid biosynthesis	No
Bladder-TCC	trans,cis-2,15-tetracosadienoyl-CoA	m03015	PDZD2	Fatty acid oxidation	No
Bladder-TCC	trans,cis-hexadeca-2,7-dienoyl-CoA	m03019	PDZD2	Fatty acid oxidation	No
Bladder-TCC	trans,cis-hexadeca-2,9-dienoyl-CoA	m03020	ATM	Fatty acid oxidation	No
Bladder-TCC	trans,cis-hexadeca-2,9-dienoyl-CoA	m03020	LYST	Fatty acid oxidation	No
Bladder-TCC	trans,cis-lauro-2,6-dienoyl-CoA	m03021	CHD8	Fatty acid oxidation	No
Bladder-TCC	trans,cis-lauro-2,6-dienoyl-CoA	m03021	NSD1	Fatty acid oxidation	No
Bladder-TCC	trans,cis-lauro-2,6-dienoyl-CoA	m03021	GLI4	Fatty acid oxidation	No
Bladder-TCC	trans,cis-lauro-2,6-dienoyl-CoA	m03021	KDM6A	Fatty acid oxidation	No
Bladder-TCC	trans,cis-myristo-2,5-dienoyl-CoA	m03022	DEPDC5	Fatty acid oxidation	No
Bladder-TCC	trans,cis-myristo-2,5-dienoyl-CoA	m03022	MEGF6	Fatty acid oxidation	No
Bladder-TCC	trans,cis-myristo-2,5-dienoyl-CoA	m03022	PDZD2	Fatty acid oxidation	No
Bladder-TCC	trans,cis-myristo-2,7-dienoyl-CoA	m03023	ARHGAP35	Fatty acid oxidation	No
Bladder-TCC	trans,cis-octadeca-2,11-dienoyl-CoA	m03024	ATM	Fatty acid oxidation	No
Bladder-TCC	trans,cis-octadeca-2,11-dienoyl-CoA	m03024	LYST	Fatty acid oxidation	No
Bladder-TCC	trans,cis-octadeca-2,9-dienoyl-CoA	m03025	KMT2C	Fatty acid oxidation	No
Bladder-TCC	trans,cis-octadeca-2,9-dienoyl-CoA	m03025	NSD1	Fatty acid oxidation	No
Bladder-TCC	trans,cis-octadeca-2,9-dienoyl-CoA	m03025	PDZD2	Fatty acid oxidation	No
Bladder-TCC	trans-2-all-cis-6,9,12,15,18-tetracosahexaenoyl-CoA	m03028	TTN	Omega-6 fatty acid metabolism	No
Bladder-TCC	trans-2-all-cis-6,9,12,15,18-tetracosahexaenoyl-CoA	m03028	UBR4	Omega-6 fatty acid metabolism	No
Bladder-TCC	trans-2-cis,cis-5,8-tetradecatrienoyl-CoA	m03030	CHD8	Fatty acid oxidation	No
Bladder-TCC	trans-2-cis,cis-5,8-tetradecatrienoyl-CoA	m03030	NSD1	Fatty acid oxidation	No
Bladder-TCC	trans-2-cis,cis-5,8-tetradecatrienoyl-CoA	m03030	GLI4	Fatty acid oxidation	No
Bladder-TCC	trans-3-decenoyl-CoA	m03035	CHD8	Fatty acid oxidation	No
Bladder-TCC	trans-3-decenoyl-CoA	m03035	NSD1	Fatty acid oxidation	No
Bladder-TCC	trans-3-decenoyl-CoA	m03035	GLI4	Fatty acid oxidation	No
Bladder-TCC	trans-3-decenoyl-CoA	m03035	KDM6A	Fatty acid oxidation	No
Bladder-TCC	tricosanoyl-CoA	m03047	PIK3CA	Fatty acid oxidation	No
Bladder-TCC	tridecanoyl-[ACP]	m03048	HMCN1	Fatty acid biosynthesis	No
Bladder-TCC	tridecanoyl-CoA	m03050	ARHGAP35	Fatty acid oxidation	No
Bladder-TCC	tridecanoyl-CoA	m03050	HMCN1	Fatty acid oxidation	No
Bladder-TCC	tryptophan	m03089	BRWD1	Transport reactions	Yes
Bladder-TCC	tryptophan	m03089	ERCC2	Transport reactions	No
Bladder-TCC	tyramine	m03099	ARVCF	Phenylalanine, tyrosine and tryptophan biosynthesis	No
Bladder-TCC	tyramine	m03099	MDN1	Phenylalanine, tyrosine and tryptophan biosynthesis	No
Bladder-TCC	tyrosine	m03101	BRWD1	Phenylalanine, tyrosine and tryptophan biosynthesis	No
Bladder-TCC	tyrosine	m03101	ERCC2	Phenylalanine, tyrosine and tryptophan biosynthesis	No
Bladder-TCC	ubiquinone	m03103	KMT2C	Oxidative phosphorylation	No
Bladder-TCC	ubiquinone	m03103	MYO7A	Oxidative phosphorylation	No
Bladder-TCC	UDP-galactose	m03107	AKAP9	Galactose metabolism	No
Bladder-TCC	UDP-galactose	m03107	MYO7A	Galactose metabolism	No
Bladder-TCC	UDP-N-acetylglucosamine	m03111	PDE4DIP	Amino sugar and nucleotide sugar metabolism	No
Bladder-TCC	UDP-N-acetylglucosamine	m03111	TENM2	Amino sugar and nucleotide sugar metabolism	No
Bladder-TCC	undecanoyl-[ACP]	m03115	HMCN1	Fatty acid biosynthesis	No
Bladder-TCC	undecanoyl-CoA	m03116	HMCN1	Fatty acid oxidation	No
Bladder-TCC	urocanate	m03124	FRAS1	Histidine metabolism	No
Bladder-TCC	urocanate	m03124	PIK3CA	Histidine metabolism	No
Bladder-TCC	uroporphyrinogen III	m03128	KDM6A	Porphyrin metabolism	No
Bladder-TCC	xanthine	m03148	PREX2	Purine metabolism	No
Bladder-TCC	xanthosine-5-phosphate	m03150	PREX2	Purine metabolism	No
Bladder-TCC	zymosterol	m03158	GLI4	Cholesterol metabolism	No
Bladder-TCC	1-acylglycerol-3P pool	m10006	ATM	Glycerophospholipid metabolism	No
Bladder-TCC	1-acylglycerol-3P pool	m10006	GLI4	Glycerophospholipid metabolism	No
Bladder-TCC	Trans2,6Dodecadienoyl Coenzyme A	tddedi2coa	PDE4DIP	Fatty acid oxidation	No
Bladder-TCC	Trans3,6Dodecadienoyl Coenzyme A	tddedicoa	PDE4DIP	Fatty acid oxidation	No
Bladder-TCC	Trans4Decenoyl Coenzyme A	tdec4ecoa	PDE4DIP	Fatty acid oxidation	No
Bladder-TCC	Trans7,10-Hexadecadienoyl Coenzyme A	thexddcoa	PDE4DIP	Fatty acid oxidation	No
Bladder-TCC	Trans5,8Tetradecadienoyl Coenzyme A	ttetddcoa	PDE4DIP	Fatty acid oxidation	No
Breast-AdenoCA	2,3-Dihydro-1H-Indole-5,6-Dione	23dh1i56dio	SPEN	Tyrosine metabolism	No
Breast-AdenoCA	Stearoyl-ACP	HC01988	DSP	Fatty acid biosynthesis	No
Breast-AdenoCA	Stearoyl-ACP	HC01988	VCAN	Fatty acid biosynthesis	No
Breast-AdenoCA	3-Oxostearoyl-ACP	HC02097	DSP	Fatty acid biosynthesis	No
Breast-AdenoCA	3-Oxostearoyl-ACP	HC02097	VCAN	Fatty acid biosynthesis	No
Breast-AdenoCA	3-Hydroxystearoyl-ACP	HC02098	DSP	Fatty acid biosynthesis	No
Breast-AdenoCA	3-Hydroxystearoyl-ACP	HC02098	VCAN	Fatty acid biosynthesis	No
Breast-AdenoCA	(2E)-Octadecenoyl-ACP	HC02099	DSP	Fatty acid biosynthesis	No
Breast-AdenoCA	(2E)-Octadecenoyl-ACP	HC02099	VCAN	Fatty acid biosynthesis	No
Breast-AdenoCA	atorvastatin-acid	atvacid	DDX55	Drug metabolism	No
Breast-AdenoCA	atorvastatin-acid	atvacid	FLG2	Drug metabolism	No
Breast-AdenoCA	atorvastatin-acid	atvacid	MYH7B	Drug metabolism	No
Breast-AdenoCA	atorvastatin-acid	atvacid	WWC3	Drug metabolism	No
Breast-AdenoCA	Hexanoyl Carnitine	c6crn	GTSE1	Fatty acid oxidation	No
Breast-AdenoCA	Electron Transfer Flavoprotein Oxidized	etfox	LCA5L	Fatty acid oxidation	No
Breast-AdenoCA	Electron Transfer Flavoprotein Reduced	etfrd	LCA5L	Fatty acid oxidation	No
Breast-AdenoCA	Alpha-Linolenyl Carnitine	lnlncacrn	HERC1	Fatty acid oxidation	No
Breast-AdenoCA	Alpha-Linolenyl Carnitine	lnlncacrn	MAP3K1	Fatty acid oxidation	No
Breast-AdenoCA	(11Z)-docosenoyl-CoA	m00006	PRKDC	Fatty acid activation	No
Breast-AdenoCA	(11Z)-eicosenoyl-CoA	m00007	RPTOR	Fatty acid biosynthesis	No
Breast-AdenoCA	(11Z)-eicosenoyl-CoA	m00007	CBFB	Fatty acid oxidation	No
Breast-AdenoCA	(13Z)-docosenoyl-CoA	m00016	CBFB	Fatty acid oxidation	No
Breast-AdenoCA	(13Z)-eicosenoyl-CoA	m00018	HMCN1	Carnitine shuttle	No
Breast-AdenoCA	(13Z)-eicosenoyl-CoA	m00018	ITSN2	Carnitine shuttle	No
Breast-AdenoCA	(13Z)-eicosenoyl-CoA	m00018	AHNAK	Carnitine shuttle	No
Breast-AdenoCA	(13Z)-eicosenoyl-CoA	m00018	CREBBP	Carnitine shuttle	No
Breast-AdenoCA	(13Z)-eicosenoyl-CoA	m00018	EDEM2	Carnitine shuttle	No
Breast-AdenoCA	(13Z)-eicosenoyl-CoA	m00018	MYO18B	Carnitine shuttle	No
Breast-AdenoCA	(13Z)-eicosenoyl-CoA	m00018	HMCN1	Fatty acid oxidation	No
Breast-AdenoCA	(13Z)-eicosenoyl-CoA	m00018	ITSN2	Fatty acid oxidation	No
Breast-AdenoCA	(13Z)-octadecenoyl-CoA	m00020	AHNAK	Carnitine shuttle	No
Breast-AdenoCA	(13Z,16Z)-docosadienoyl-CoA	m00023	PKHD1L1	Fatty acid activation	No
Breast-AdenoCA	(15Z)-tetracosenoyl-CoA	m00025	AKT1	Fatty acid biosynthesis	No
Breast-AdenoCA	(15Z)-tetracosenoyl-CoA	m00025	CBFB	Fatty acid oxidation	No
Breast-AdenoCA	(24R,25R)3alpha,7alpha,12alpha,24-tetrahydroxy-5beta-cholestanoyl-CoA	m00036	ANKRD30A	Bile acid biosynthesis	No
Breast-AdenoCA	(2E)-decenoyl-[ACP]	m00038	LYST	Fatty acid biosynthesis	No
Breast-AdenoCA	(2E)-decenoyl-CoA	m00039	F5	Fatty acid oxidation	No
Breast-AdenoCA	(2E)-decenoyl-CoA	m00039	MUC17	Fatty acid oxidation	No
Breast-AdenoCA	(2E)-docosenoyl-CoA	m00040	GABBR2	Fatty acid biosynthesis	No
Breast-AdenoCA	(2E)-docosenoyl-CoA	m00040	MUC17	Fatty acid biosynthesis	No
Breast-AdenoCA	(2E)-docosenoyl-CoA	m00040	SHE	Fatty acid oxidation	No
Breast-AdenoCA	(2E)-dodecenoyl-[ACP]	m00041	LYST	Fatty acid biosynthesis	No
Breast-AdenoCA	(2E)-eicosenoyl-CoA	m00043	SHE	Fatty acid oxidation	No
Breast-AdenoCA	(2E)-heneicosenoyl-CoA	m00044	CHGB	Fatty acid biosynthesis	No
Breast-AdenoCA	(2E)-heneicosenoyl-CoA	m00044	HMCN1	Fatty acid biosynthesis	No
Breast-AdenoCA	(2E)-heneicosenoyl-CoA	m00044	ITSN2	Fatty acid biosynthesis	No
Breast-AdenoCA	(2E)-heneicosenoyl-CoA	m00044	MUC17	Fatty acid biosynthesis	No
Breast-AdenoCA	(2E)-heneicosenoyl-CoA	m00044	SIN3B	Fatty acid biosynthesis	No
Breast-AdenoCA	(2E)-heneicosenoyl-CoA	m00044	CHGB	Fatty acid oxidation	No
Breast-AdenoCA	(2E)-heneicosenoyl-CoA	m00044	ITSN2	Fatty acid oxidation	No
Breast-AdenoCA	(2E)-heptadecenoyl-[ACP]	m00045	HUWE1	Fatty acid biosynthesis	No
Breast-AdenoCA	(2E)-heptadecenoyl-[ACP]	m00045	WDFY4	Fatty acid biosynthesis	No
Breast-AdenoCA	(2E)-heptadecenoyl-CoA	m00046	HUWE1	Fatty acid oxidation	No
Breast-AdenoCA	(2E)-heptadecenoyl-CoA	m00046	LOXHD1	Fatty acid oxidation	No
Breast-AdenoCA	(2E)-heptadecenoyl-CoA	m00046	WDFY4	Fatty acid oxidation	No
Breast-AdenoCA	(2E)-hexacosenoyl-CoA	m00049	CNTNAP5	Fatty acid oxidation	No
Breast-AdenoCA	(2E)-hexadecenoyl-[ACP]	m00050	LYST	Fatty acid biosynthesis	No
Breast-AdenoCA	(2E)-hexadecenoyl-CoA	m00051	FSIP2	Fatty acid oxidation	No
Breast-AdenoCA	(2E)-hexadecenoyl-CoA	m00051	SHE	Fatty acid oxidation	No
Breast-AdenoCA	(2E)-hexenoyl-[ACP]	m00052	LYST	Fatty acid biosynthesis	No
Breast-AdenoCA	(2E)-hexenoyl-CoA	m00053	RELN	Fatty acid oxidation	No
Breast-AdenoCA	(2E)-hexenoyl-CoA	m00053	SI	Fatty acid oxidation	No
Breast-AdenoCA	(2E)-nonadecenoyl-CoA	m00054	CBFB	Fatty acid biosynthesis	No
Breast-AdenoCA	(2E)-nonadecenoyl-CoA	m00054	CHGB	Fatty acid biosynthesis	No
Breast-AdenoCA	(2E)-nonadecenoyl-CoA	m00054	MUC17	Fatty acid biosynthesis	No
Breast-AdenoCA	(2E)-nonadecenoyl-CoA	m00054	SIN3B	Fatty acid biosynthesis	No
Breast-AdenoCA	(2E)-octadecenoyl-CoA	m00057	TCTE1	Fatty acid biosynthesis	No
Breast-AdenoCA	(2E)-octadecenoyl-CoA	m00057	TP53	Fatty acid biosynthesis	No
Breast-AdenoCA	(2E)-octadecenoyl-CoA	m00057	SCN7A	Fatty acid oxidation	No
Breast-AdenoCA	(2E)-octadecenoyl-CoA	m00057	KIF26B	Fatty acid oxidation	No
Breast-AdenoCA	(2E)-octadecenoyl-CoA	m00057	PAPPA2	Fatty acid oxidation	No
Breast-AdenoCA	(2E)-octadecenoyl-CoA	m00057	PIK3CA	Fatty acid oxidation	No
Breast-AdenoCA	(2E)-octadecenoyl-CoA	m00057	SHE	Fatty acid oxidation	No
Breast-AdenoCA	(2E)-octenoyl-[ACP]	m00058	LYST	Fatty acid biosynthesis	No
Breast-AdenoCA	(2E)-octenoyl-CoA	m00059	LCA5L	Fatty acid oxidation	No
Breast-AdenoCA	(2E)-octenoyl-CoA	m00059	TFAP2C	Fatty acid oxidation	No
Breast-AdenoCA	(2E)-pentadecenoyl-CoA	m00061	HUWE1	Fatty acid oxidation	No
Breast-AdenoCA	(2E)-pentadecenoyl-CoA	m00061	LOXHD1	Fatty acid oxidation	No
Breast-AdenoCA	(2E)-tetracosenoyl-CoA	m00064	SHE	Fatty acid oxidation	No
Breast-AdenoCA	(2E)-tetradecenoyl-[ACP]	m00065	LYST	Fatty acid biosynthesis	No
Breast-AdenoCA	(2E)-tetradecenoyl-CoA	m00066	CACNA1G	Fatty acid oxidation	No
Breast-AdenoCA	(2E)-tetradecenoyl-CoA	m00066	SHE	Fatty acid oxidation	No
Breast-AdenoCA	(2E)-tricosenoyl-CoA	m00067	LRP2	Fatty acid biosynthesis	No
Breast-AdenoCA	(3S)-3-hydroxy-cis,cis-palmito-7,10-dienoyl-CoA	m00081	DCST1	Fatty acid oxidation	No
Breast-AdenoCA	(3S)-3-hydroxydodec-cis-6-enoyl-CoA	m00082	DCST1	Fatty acid oxidation	No
Breast-AdenoCA	(3S)-3-hydroxylinoleoyl-CoA	m00083	FAT1	Fatty acid oxidation	No
Breast-AdenoCA	(3S)-3-hydroxylinoleoyl-CoA	m00083	DCST1	Fatty acid oxidation	No
Breast-AdenoCA	(3Z)-dodecenoyl-CoA	m00088	CBFB	Fatty acid oxidation	No
Breast-AdenoCA	(4Z,7Z,10Z,13Z,16Z)-docosapentaenoylcarnitine	m00092	HERC1	Fatty acid oxidation	No
Breast-AdenoCA	(4Z,7Z,10Z,13Z,16Z)-docosapentaenoylcarnitine	m00092	MAP3K1	Fatty acid oxidation	No
Breast-AdenoCA	(4Z,7Z,10Z,13Z,16Z)-docosapentaenoylcarnitine	m00092	HERC1	Carnitine shuttle	No
Breast-AdenoCA	(4Z,7Z,10Z,13Z,16Z)-docosapentaenoylcarnitine	m00092	MAP3K1	Carnitine shuttle	No
Breast-AdenoCA	(4Z,7Z,10Z,13Z,16Z)-docosapentaenoyl-CoA	m00093	LOXHD1	Omega-6 fatty acid metabolism	No
Breast-AdenoCA	(4Z,7Z,10Z,13Z,16Z,19Z)-docosahexaenoyl-CoA	m00095	ABCA7	Carnitine shuttle	No
Breast-AdenoCA	(4Z,7Z,10Z,13Z,16Z,19Z)-docosahexaenoyl-CoA	m00095	AGBL3	Carnitine shuttle	No
Breast-AdenoCA	(4Z,7Z,10Z,13Z,16Z,19Z)-docosahexaenoyl-CoA	m00095	PKHD1L1	Carnitine shuttle	No
Breast-AdenoCA	(4Z,7Z,10Z,13Z,16Z,19Z)-docosahexaenoyl-CoA	m00095	ABCA7	Fatty acid oxidation	No
Breast-AdenoCA	(4Z,7Z,10Z,13Z,16Z,19Z)-docosahexaenoyl-CoA	m00095	AGBL3	Fatty acid oxidation	No
Breast-AdenoCA	(4Z,7Z,10Z,13Z,16Z,19Z)-docosahexaenoyl-CoA	m00095	PKHD1L1	Fatty acid oxidation	No
Breast-AdenoCA	(5Z,8Z,11Z)-eicosatrienoyl-CoA	m00101	PRKDC	Fatty acid activation	No
Breast-AdenoCA	(5Z,8Z,11Z,14Z,17Z)-eicosapentaenoyl-CoA	m00103	LOXHD1	Fatty acid biosynthesis	No
Breast-AdenoCA	(5Z,8Z,11Z,14Z,17Z)-eicosapentaenoyl-CoA	m00103	DNAH10	Carnitine shuttle	No
Breast-AdenoCA	(5Z,8Z,11Z,14Z,17Z)-eicosapentaenoyl-CoA	m00103	ANKRD30A	Fatty acid oxidation	No
Breast-AdenoCA	(6Z,9Z)-octadecadienoylcarnitine	m00105	BIRC6	Fatty acid oxidation	No
Breast-AdenoCA	(6Z,9Z)-octadecadienoylcarnitine	m00105	HERC1	Fatty acid oxidation	No
Breast-AdenoCA	(6Z,9Z)-octadecadienoylcarnitine	m00105	MAP3K1	Fatty acid oxidation	No
Breast-AdenoCA	(6Z,9Z)-octadecadienoylcarnitine	m00105	NRXN3	Fatty acid oxidation	No
Breast-AdenoCA	(6Z,9Z)-octadecadienoylcarnitine	m00105	BIRC6	Carnitine shuttle	No
Breast-AdenoCA	(6Z,9Z)-octadecadienoylcarnitine	m00105	HERC1	Carnitine shuttle	No
Breast-AdenoCA	(6Z,9Z)-octadecadienoylcarnitine	m00105	MAP3K1	Carnitine shuttle	No
Breast-AdenoCA	(6Z,9Z)-octadecadienoylcarnitine	m00105	NRXN3	Carnitine shuttle	No
Breast-AdenoCA	(6Z,9Z)-octadecadienoyl-CoA	m00106	SIN3B	Carnitine shuttle	No
Breast-AdenoCA	(6Z,9Z,12Z,15Z)-octadecatetraenoylcarnitine	m00107	DDX55	Carnitine shuttle	No
Breast-AdenoCA	(6Z,9Z,12Z,15Z)-octadecatetraenoylcarnitine	m00107	LOXHD1	Fatty acid oxidation	No
Breast-AdenoCA	(6Z,9Z,12Z,15Z)-octadecatetraenoylcarnitine	m00107	BIRC6	Carnitine shuttle	No
Breast-AdenoCA	(6Z,9Z,12Z,15Z)-octadecatetraenoylcarnitine	m00107	LOXHD1	Carnitine shuttle	No
Breast-AdenoCA	(6Z,9Z,12Z,15Z)-octadecatetraenoylcarnitine	m00107	KLHL34	Carnitine shuttle	No
Breast-AdenoCA	(6Z,9Z,12Z,15Z)-octadecatetraenoyl-CoA	m00108	DNAH10	Carnitine shuttle	No
Breast-AdenoCA	(6Z,9Z,12Z,15Z)-octadecatetraenoyl-CoA	m00108	DNAH10	Fatty acid oxidation	No
Breast-AdenoCA	(6Z,9Z,12Z,15Z)-octadecatetraenoyl-CoA	m00108	KIAA0368	Fatty acid oxidation	No
Breast-AdenoCA	(6Z,9Z,12Z,15Z)-octadecatetraenoyl-CoA	m00108	KLHL34	Carnitine shuttle	No
Breast-AdenoCA	(6Z,9Z,12Z,15Z,18Z)-tetracosapentaenoyl-CoA	m00110	LOXHD1	Omega-6 fatty acid metabolism	No
Breast-AdenoCA	(7Z)-octadecenoyl-CoA	m00116	PRKDC	Fatty acid biosynthesis	No
Breast-AdenoCA	(7Z,10Z,13Z,16Z)-docosatetraenoyl-CoA	m00119	ABCA7	Carnitine shuttle	No
Breast-AdenoCA	(7Z,10Z,13Z,16Z)-docosatetraenoyl-CoA	m00119	AGBL3	Carnitine shuttle	No
Breast-AdenoCA	(7Z,10Z,13Z,16Z)-docosatetraenoyl-CoA	m00119	PKHD1L1	Carnitine shuttle	No
Breast-AdenoCA	(7Z,10Z,13Z,16Z,19Z)-docosapentaenoylcarnitine	m00120	BIRC6	Fatty acid oxidation	No
Breast-AdenoCA	(7Z,10Z,13Z,16Z,19Z)-docosapentaenoylcarnitine	m00120	HERC1	Fatty acid oxidation	No
Breast-AdenoCA	(7Z,10Z,13Z,16Z,19Z)-docosapentaenoylcarnitine	m00120	MAP3K1	Fatty acid oxidation	No
Breast-AdenoCA	(7Z,10Z,13Z,16Z,19Z)-docosapentaenoylcarnitine	m00120	BIRC6	Carnitine shuttle	No
Breast-AdenoCA	(7Z,10Z,13Z,16Z,19Z)-docosapentaenoylcarnitine	m00120	HERC1	Carnitine shuttle	No
Breast-AdenoCA	(7Z,10Z,13Z,16Z,19Z)-docosapentaenoylcarnitine	m00120	MAP3K1	Carnitine shuttle	No
Breast-AdenoCA	(7Z,10Z,13Z,16Z,19Z)-docosapentaenoyl-CoA	m00121	PLXNA3	Omega-3 fatty acid metabolism	No
Breast-AdenoCA	(8Z,11Z)-eicosadienoyl-CoA	m00123	SIN3B	Fatty acid activation	No
Breast-AdenoCA	(8Z,11Z,14Z,17Z)-eicosatetraenoylcarnitine	m00124	BIRC6	Fatty acid oxidation	No
Breast-AdenoCA	(8Z,11Z,14Z,17Z)-eicosatetraenoylcarnitine	m00124	HERC1	Fatty acid oxidation	No
Breast-AdenoCA	(8Z,11Z,14Z,17Z)-eicosatetraenoylcarnitine	m00124	MAP3K1	Fatty acid oxidation	No
Breast-AdenoCA	(8Z,11Z,14Z,17Z)-eicosatetraenoylcarnitine	m00124	BIRC6	Carnitine shuttle	No
Breast-AdenoCA	(8Z,11Z,14Z,17Z)-eicosatetraenoylcarnitine	m00124	HERC1	Carnitine shuttle	No
Breast-AdenoCA	(8Z,11Z,14Z,17Z)-eicosatetraenoylcarnitine	m00124	MAP3K1	Carnitine shuttle	No
Breast-AdenoCA	(8Z,11Z,14Z,17Z)-eicosatetraenoyl-CoA	m00125	KIAA0368	Omega-3 fatty acid metabolism	No
Breast-AdenoCA	(8Z,11Z,14Z,17Z)-eicosatetraenoyl-CoA	m00125	LOXHD1	Omega-3 fatty acid metabolism	No
Breast-AdenoCA	(9E)-octadecenoylcarnitine	m00126	BIRC6	Carnitine shuttle	No
Breast-AdenoCA	(9E)-octadecenoylcarnitine	m00126	HERC1	Carnitine shuttle	No
Breast-AdenoCA	(9E)-octadecenoylcarnitine	m00126	MAP3K1	Carnitine shuttle	No
Breast-AdenoCA	(9E)-octadecenoyl-CoA	m00127	CTCF	Fatty acid biosynthesis	No
Breast-AdenoCA	(9E)-tetradecenoyl-CoA	m00129	PRKDC	Fatty acid activation	No
Breast-AdenoCA	(9Z,12Z,15Z,18Z)-tetracosatetraenoyl-CoA	m00131	LOXHD1	Omega-6 fatty acid metabolism	No
Breast-AdenoCA	(9Z,12Z,15Z,18Z)-tetracosatetraenoyl-CoA	m00131	TTN	Omega-6 fatty acid metabolism	No
Breast-AdenoCA	(9Z,12Z,15Z,18Z,21Z)-tetracosapentaenoyl-CoA	m00134	PRKDC	Omega-3 fatty acid metabolism	No
Breast-AdenoCA	(R)-3-hydroxybutanoyl-[ACP]	m00158	LYST	Fatty acid biosynthesis	No
Breast-AdenoCA	(R)-3-hydroxydecanoyl-[ACP]	m00160	LYST	Fatty acid biosynthesis	No
Breast-AdenoCA	(R)-3-hydroxyoctanoyl-[ACP]	m00161	LYST	Fatty acid biosynthesis	No
Breast-AdenoCA	(R)-3-hydroxypalmitoyl-[ACP]	m00162	LYST	Fatty acid biosynthesis	No
Breast-AdenoCA	(S)-3-hydroxy-7-hexadecenoyl-CoA	m00172	PAPPA2	Fatty acid oxidation	No
Breast-AdenoCA	(S)-3-hydroxy-7-hexadecenoyl-CoA	m00172	PLXNA3	Fatty acid oxidation	No
Breast-AdenoCA	(S)-3-hydroxy-7-hexadecenoyl-CoA	m00172	CBFB	Fatty acid oxidation	No
Breast-AdenoCA	(S)-3-hydroxybutyryl-CoA	m00173	GABBR2	Tryptophan metabolism	No
Breast-AdenoCA	(S)-3-hydroxydodecanoyl-CoA	m00174	PLXNA3	Fatty acid oxidation	No
Breast-AdenoCA	(S)-3-hydroxyhexadecanoyl-CoA	m00175	SHE	Fatty acid oxidation	No
Breast-AdenoCA	(S)-3-hydroxyoleyleoyl-CoA	m00176	DNAH10	Fatty acid oxidation	No
Breast-AdenoCA	(S)-3-hydroxyoleyleoyl-CoA	m00176	CBFB	Fatty acid oxidation	No
Breast-AdenoCA	(S)-3-hydroxypalmitoleoyl-CoA	m00177	PLXNA3	Fatty acid oxidation	No
Breast-AdenoCA	(S)-3-hydroxytetradecanoyl-CoA	m00178	CACNA1G	Fatty acid oxidation	No
Breast-AdenoCA	(S)-3-hydroxytetradecanoyl-CoA	m00178	LOXHD1	Fatty acid oxidation	No
Breast-AdenoCA	(S)-3-hydroxytetradecanoyl-CoA	m00178	SHE	Fatty acid oxidation	No
Breast-AdenoCA	(S)-hydroxyhexanoyl-CoA	m00182	CHGB	Fatty acid oxidation	No
Breast-AdenoCA	(S)-hydroxyhexanoyl-CoA	m00182	MAP3K1	Fatty acid oxidation	No
Breast-AdenoCA	(S)-hydroxyoctanoyl-CoA	m00183	LCA5L	Fatty acid oxidation	No
Breast-AdenoCA	(S)-hydroxyoctanoyl-CoA	m00183	TFAP2C	Fatty acid oxidation	No
Breast-AdenoCA	[ACP]	m00184	ATRX	Fatty acid biosynthesis	No
Breast-AdenoCA	[ACP]	m00184	MAP3K1	Fatty acid biosynthesis	No
Breast-AdenoCA	1,2-diacylglycerol-LD-PS pool	m00238	CBFB	Glycerophospholipid metabolism	No
Breast-AdenoCA	1,2-diacylglycerol-LD-PS pool	m00238	SIN3B	Glycerophospholipid metabolism	No
Breast-AdenoCA	1,2-diacylglycerol-LD-PS pool	m00238	SYNE2	Glycerophospholipid metabolism	No
Breast-AdenoCA	1,3-bisphospho-D-glycerate	m00247	SLC26A9	Glycolysis / Gluconeogenesis	No
Breast-AdenoCA	10,13,16,19-docosatetraenoyl-CoA	m00262	LOXHD1	Omega-3 fatty acid metabolism	No
Breast-AdenoCA	10,13,16-docosatrienoyl-CoA	m00264	PKHD1L1	Fatty acid activation	No
Breast-AdenoCA	12,15,18,21-tetracosatetraenoyl-CoA	m00317	PRKDC	Fatty acid activation	No
Breast-AdenoCA	13-cis-retinal	m00349	TFAP2C	Retinol metabolism	No
Breast-AdenoCA	13-cis-retinal	m00349	CREBBP	Retinol metabolism	No
Breast-AdenoCA	13-cis-retinoate	m00350	BRCA2	Retinol metabolism	No
Breast-AdenoCA	13-cis-retinol	m00351	DNAH10	Retinol metabolism	No
Breast-AdenoCA	13-cis-retinol	m00351	TFAP2C	Retinol metabolism	No
Breast-AdenoCA	14-demethyllanosterol	m00367	KNTC1	Cholesterol metabolism	No
Breast-AdenoCA	14-demethyllanosterol	m00367	SPEN	Cholesterol metabolism	No
Breast-AdenoCA	14-demethyllanosterol	m00367	SYNE2	Cholesterol metabolism	No
Breast-AdenoCA	16alpha-hydroxydehydroepiandrosterone	m00399	ABCA7	Steroid metabolism	No
Breast-AdenoCA	16alpha-hydroxydehydroepiandrosterone	m00399	AGBL3	Steroid metabolism	No
Breast-AdenoCA	16alpha-hydroxydehydroepiandrosterone	m00399	PKHD1L1	Steroid metabolism	No
Breast-AdenoCA	1-alkyl-2-lysoglycerol-3-phosphocholine	m00516	TFAP2C	Glycerophospholipid metabolism	No
Breast-AdenoCA	1-organyl-2-lyso-sn-glycero-3-phosphocholine	m00549	DNAH9	Glycerophospholipid metabolism	No
Breast-AdenoCA	1-phosphatidyl-1D-myo-inositol-5-phosphate	m00554	GABBR2	Phosphatidylinositol phosphate metabolism	No
Breast-AdenoCA	1-phosphatidyl-1D-myo-inositol-5-phosphate	m00554	WWC3	Phosphatidylinositol phosphate metabolism	No
Breast-AdenoCA	1-phosphatidyl-1D-myo-inositol-5-phosphate	m00554	BRCA2	Inositol phosphate metabolism	No
Breast-AdenoCA	1-phosphatidyl-1D-myo-inositol-5-phosphate	m00554	FLG	Inositol phosphate metabolism	No
Breast-AdenoCA	1-pyrroline-5-carboxylate	m00559	ATP1A4	Arginine and proline metabolism	No
Breast-AdenoCA	1-pyrroline-5-carboxylate	m00559	PIK3CA	Arginine and proline metabolism	No
Breast-AdenoCA	20alpha-hydroxy-4-pregnen-3-one	m00580	CDC42BPA	Steroid metabolism	No
Breast-AdenoCA	20alpha-hydroxy-4-pregnen-3-one	m00580	SYNE1	Steroid metabolism	No
Breast-AdenoCA	23S,25,26-trihydroxyvitamin D3	m00607	PLXNA3	Vitamin D metabolism	No
Breast-AdenoCA	25(S)THCA-CoA	m00618	ANKRD30A	Bile acid biosynthesis	No
Breast-AdenoCA	2-acetyl-1-alkyl-sn-glycero-3-phosphocholine	m00626	PIK3CA	Glycerophospholipid metabolism	No
Breast-AdenoCA	2-acetyl-1-alkyl-sn-glycero-3-phosphocholine	m00626	TFAP2C	Glycerophospholipid metabolism	No
Breast-AdenoCA	2-amino-3-carboxymuconate semialdehyde	m00629	ANKRD30A	Nicotinate and nicotinamide metabolism	No
Breast-AdenoCA	2-amino-3-carboxymuconate semialdehyde	m00629	PKHD1L1	Nicotinate and nicotinamide metabolism	No
Breast-AdenoCA	2-aminoadipate 6-semialdehyde	m00631	GABBR2	Lysine metabolism	No
Breast-AdenoCA	2-deoxy-D-ribose-1-phosphate	m00639	CELSR3	Nucleotide metabolism	No
Breast-AdenoCA	2-deoxy-D-ribose-1-phosphate	m00639	MAP3K1	Pyrimidine metabolism	No
Breast-AdenoCA	2-deoxy-D-ribose-5-phosphate	m00640	CDC42BPA	Pentose phosphate pathway	No
Breast-AdenoCA	2-deoxy-D-ribose-5-phosphate	m00640	TP53	Pentose phosphate pathway	No
Breast-AdenoCA	2-lysolecithin pool	m00656	BRWD1	Glycerophospholipid metabolism	No
Breast-AdenoCA	2-lysolecithin pool	m00656	OTOG	Glycerophospholipid metabolism	No
Breast-AdenoCA	2-methoxy-6-all trans-decaprenyl-2-methoxy-1,4-benzoquinol	m00658	FLG	Cholesterol metabolism	No
Breast-AdenoCA	2-methoxy-6-all trans-decaprenyl-2-methoxy-1,4-benzoquinol	m00658	SYNE2	Cholesterol metabolism	No
Breast-AdenoCA	2-methyl-3-oxopropanoate	m00661	HERC1	Pyrimidine metabolism	No
Breast-AdenoCA	2-methylbutyryl-CoA	m00663	KNTC1	Valine, leucine, and isoleucine metabolism	No
Breast-AdenoCA	2-methylbutyryl-CoA	m00663	TP53	Valine, leucine, and isoleucine metabolism	Yes
Breast-AdenoCA	2-oxoadipate	m00670	GABBR2	Lysine metabolism	No
Breast-AdenoCA	2-oxoglutaramate	m00672	KIAA0368	Alanine, aspartate and glutamate metabolism	No
Breast-AdenoCA	2-oxoglutaramate	m00672	VCAN	Alanine, aspartate and glutamate metabolism	No
Breast-AdenoCA	2-phospho-D-glycerate	m00674	SLC26A9	Glycolysis / Gluconeogenesis	No
Breast-AdenoCA	2-trans-4-cis-decadienoyl-CoA	m00678	CBFB	Fatty acid oxidation	No
Breast-AdenoCA	2-trans-4-cis-decadienoyl-CoA	m00678	DCST1	Fatty acid oxidation	No
Breast-AdenoCA	2-trans-7,10,13,16,19-all-cis-docosahexaenoyl-CoA	m00679	PLXNA3	Omega-3 fatty acid metabolism	No
Breast-AdenoCA	2-trans-9,12,15,18-all-cis-tetracosapentaenoyl-CoA	m00681	LOXHD1	Omega-6 fatty acid metabolism	No
Breast-AdenoCA	2-trans-9,12,15,18-all-cis-tetracosapentaenoyl-CoA	m00681	TTN	Omega-6 fatty acid metabolism	No
Breast-AdenoCA	3(S)-hydroxy-(5Z,8Z)-tetradecadienoyl-CoA	m00696	DCST1	Fatty acid oxidation	No
Breast-AdenoCA	3(S)-hydroxy-11-cis-docosenoyl-CoA	m00699	ANKRD30A	Fatty acid biosynthesis	No
Breast-AdenoCA	3(S)-hydroxy-11-cis-eicosenoyl-CoA	m00700	ALMS1	Fatty acid biosynthesis	No
Breast-AdenoCA	3(S)-hydroxy-11-cis-eicosenoyl-CoA	m00700	DCC	Fatty acid biosynthesis	No
Breast-AdenoCA	3(S)-hydroxy-11-cis-eicosenoyl-CoA	m00700	CBFB	Fatty acid oxidation	No
Breast-AdenoCA	3(S)-hydroxy-13-cis-docosenoyl-CoA	m00701	CBFB	Fatty acid oxidation	No
Breast-AdenoCA	3(S)-hydroxy-13-cis-eicosenoyl-CoA	m00702	AHNAK	Fatty acid oxidation	No
Breast-AdenoCA	3(S)-hydroxy-13-cis-eicosenoyl-CoA	m00702	CREBBP	Fatty acid oxidation	No
Breast-AdenoCA	3(S)-hydroxy-13-cis-eicosenoyl-CoA	m00702	EDEM2	Fatty acid oxidation	No
Breast-AdenoCA	3(S)-hydroxy-13-cis-eicosenoyl-CoA	m00702	MYO18B	Fatty acid oxidation	No
Breast-AdenoCA	3(S)-hydroxy-all-cis-8,11,14,17-eicosatetraenoyl-CoA	m00708	KIAA0368	Omega-3 fatty acid metabolism	No
Breast-AdenoCA	3(S)-hydroxy-all-cis-8,11,14,17-eicosatetraenoyl-CoA	m00708	LOXHD1	Omega-3 fatty acid metabolism	No
Breast-AdenoCA	3(S)-hydroxy-cis-15-tetracosaenoyl-CoA	m00709	AKT1	Fatty acid biosynthesis	No
Breast-AdenoCA	3(S)-hydroxy-cis-15-tetracosaenoyl-CoA	m00709	CBFB	Fatty acid oxidation	No
Breast-AdenoCA	3(S)-hydroxy-docosa-10,13,16,19-all-cis-tetraenoyl-CoA	m00711	LOXHD1	Omega-3 fatty acid metabolism	No
Breast-AdenoCA	3(S)-hydroxy-docosa-7,10,13,16,19-all-cis-pentaenoyl-CoA	m00713	PLXNA3	Omega-3 fatty acid metabolism	No
Breast-AdenoCA	3(S)-hydroxy-hexacosenoyl-CoA	m00715	CBFB	Fatty acid biosynthesis	No
Breast-AdenoCA	3(S)-hydroxy-hexacosenoyl-CoA	m00715	CBFB	Fatty acid oxidation	No
Breast-AdenoCA	3(S)-hydroxy-tetracosa-12,15,18,21-all-cis-tetraenoyl-CoA	m00716	LOXHD1	Omega-3 fatty acid metabolism	No
Breast-AdenoCA	3(S)-hydroxy-tetracosa-6,9,12,15,18-all-cis-pentaenoyl-CoA	m00717	LOXHD1	Omega-6 fatty acid metabolism	No
Breast-AdenoCA	3(S)-hydroxy-tetracosa-6,9,12,15,18-all-cis-pentaenoyl-CoA	m00717	TTN	Omega-6 fatty acid metabolism	No
Breast-AdenoCA	3,4-dihydroxyphenylacetaldehyde	m00728	PKHD1L1	Phenylalanine, tyrosine and tryptophan biosynthesis	No
Breast-AdenoCA	3,4-dihydroxyphenylacetate	m00729	PKHD1L1	Phenylalanine, tyrosine and tryptophan biosynthesis	No
Breast-AdenoCA	3alpha,12alpha-dihydroxy-5beta-cholanate	m00745	SYNE2	Bile acid biosynthesis	No
Breast-AdenoCA	3alpha,7alpha,12alpha-trihydroxy-5beta-24-oxocholestanoyl-CoA	m00748	ANKRD30A	Bile acid biosynthesis	No
Breast-AdenoCA	3alpha,7alpha,12alpha-trihydroxy-5beta-cholest-24-enoyl-CoA	m00749	ANKRD30A	Bile acid biosynthesis	No
Breast-AdenoCA	3alpha,7alpha,12alpha-trihydroxy-5beta-cholestan-26-al	m00750	FSIP2	Bile acid biosynthesis	No
Breast-AdenoCA	3alpha,7alpha,12alpha-trihydroxy-5beta-cholestan-27-al	m00751	ABCA7	Bile acid biosynthesis	No
Breast-AdenoCA	3alpha,7alpha,12alpha-trihydroxy-5beta-cholestan-27-al	m00751	SLC26A9	Bile acid biosynthesis	No
Breast-AdenoCA	3alpha,7alpha,12alpha-trihydroxy-5beta-cholestanate	m00752	FSIP2	Bile acid biosynthesis	No
Breast-AdenoCA	3alpha,7alpha,12alpha-trihydroxy-5beta-cholestanate	m00752	FOXA1	Bile acid biosynthesis	No
Breast-AdenoCA	3alpha,7alpha-dihydroxy-5beta-cholestan-26-al	m00756	KIAA1549	Bile acid biosynthesis	No
Breast-AdenoCA	3-demethylubiquinol-10	m00770	FLG	Cholesterol metabolism	No
Breast-AdenoCA	3-demethylubiquinol-10	m00770	SYNE2	Cholesterol metabolism	No
Breast-AdenoCA	3-hydroxyanthranilate	m00775	ANKRD30A	Phenylalanine, tyrosine and tryptophan biosynthesis	No
Breast-AdenoCA	3-hydroxyanthranilate	m00775	PKHD1L1	Phenylalanine, tyrosine and tryptophan biosynthesis	No
Breast-AdenoCA	3-hydroxydocosanoyl-CoA	m00776	GABBR2	Fatty acid biosynthesis	No
Breast-AdenoCA	3-hydroxydocosanoyl-CoA	m00776	MUC17	Fatty acid biosynthesis	No
Breast-AdenoCA	3-hydroxydocosanoyl-CoA	m00776	SHE	Fatty acid oxidation	No
Breast-AdenoCA	3-hydroxyeicosanoyl-CoA	m00777	SHE	Fatty acid oxidation	No
Breast-AdenoCA	3-hydroxyheneicosanoyl-CoA	m00778	CHGB	Fatty acid biosynthesis	No
Breast-AdenoCA	3-hydroxyheneicosanoyl-CoA	m00778	HMCN1	Fatty acid biosynthesis	No
Breast-AdenoCA	3-hydroxyheneicosanoyl-CoA	m00778	ITSN2	Fatty acid biosynthesis	No
Breast-AdenoCA	3-hydroxyheneicosanoyl-CoA	m00778	MUC17	Fatty acid biosynthesis	No
Breast-AdenoCA	3-hydroxyheneicosanoyl-CoA	m00778	SIN3B	Fatty acid biosynthesis	No
Breast-AdenoCA	3-hydroxyheneicosanoyl-CoA	m00778	CHGB	Fatty acid oxidation	No
Breast-AdenoCA	3-hydroxyheneicosanoyl-CoA	m00778	ITSN2	Fatty acid oxidation	No
Breast-AdenoCA	3-hydroxyheptadecanoyl-[ACP]	m00779	HUWE1	Fatty acid biosynthesis	No
Breast-AdenoCA	3-hydroxyheptadecanoyl-[ACP]	m00779	WDFY4	Fatty acid biosynthesis	No
Breast-AdenoCA	3-hydroxyheptadecanoyl-CoA	m00780	HUWE1	Fatty acid oxidation	No
Breast-AdenoCA	3-hydroxyheptadecanoyl-CoA	m00780	LOXHD1	Fatty acid oxidation	No
Breast-AdenoCA	3-hydroxyheptadecanoyl-CoA	m00780	WDFY4	Fatty acid oxidation	No
Breast-AdenoCA	3-hydroxyhexacosanoyl-CoA	m00783	CNTNAP5	Fatty acid oxidation	No
Breast-AdenoCA	3-hydroxy-L-kynurenine	m00788	ANKRD30A	Phenylalanine, tyrosine and tryptophan biosynthesis	No
Breast-AdenoCA	3-hydroxy-L-kynurenine	m00788	PKHD1L1	Phenylalanine, tyrosine and tryptophan biosynthesis	No
Breast-AdenoCA	3-hydroxynonadecanoyl-CoA	m00790	CBFB	Fatty acid biosynthesis	No
Breast-AdenoCA	3-hydroxynonadecanoyl-CoA	m00790	CHGB	Fatty acid biosynthesis	No
Breast-AdenoCA	3-hydroxynonadecanoyl-CoA	m00790	MUC17	Fatty acid biosynthesis	No
Breast-AdenoCA	3-hydroxynonadecanoyl-CoA	m00790	SIN3B	Fatty acid biosynthesis	No
Breast-AdenoCA	3-hydroxyoctadecanoyl-CoA	m00793	KIF26B	Fatty acid oxidation	No
Breast-AdenoCA	3-hydroxyoctadecanoyl-CoA	m00793	PAPPA2	Fatty acid oxidation	No
Breast-AdenoCA	3-hydroxyoctadecanoyl-CoA	m00793	PIK3CA	Fatty acid oxidation	No
Breast-AdenoCA	3-hydroxyoctadecanoyl-CoA	m00793	SHE	Fatty acid oxidation	No
Breast-AdenoCA	3-hydroxypentadecanoyl-CoA	m00795	HUWE1	Fatty acid oxidation	No
Breast-AdenoCA	3-hydroxypentadecanoyl-CoA	m00795	LOXHD1	Fatty acid oxidation	No
Breast-AdenoCA	3-hydroxytetracosanoyl-CoA	m00800	SHE	Fatty acid oxidation	No
Breast-AdenoCA	3-hydroxy-THA-CoA	m00801	ANKRD30A	Omega-3 fatty acid metabolism	No
Breast-AdenoCA	3-hydroxytricosanoyl-CoA	m00802	LRP2	Fatty acid biosynthesis	No
Breast-AdenoCA	3-keto-eicosa-8,11,14,17-all-cis-tetraenoyl-CoA	m00811	KIAA0368	Omega-3 fatty acid metabolism	No
Breast-AdenoCA	3-keto-eicosa-8,11,14,17-all-cis-tetraenoyl-CoA	m00811	LOXHD1	Omega-3 fatty acid metabolism	No
Breast-AdenoCA	3-keto-THA-CoA	m00814	ANKRD30A	Omega-3 fatty acid metabolism	No
Breast-AdenoCA	3-methylcrotonyl-CoA	m00826	PIK3CA	Valine, leucine, and isoleucine metabolism	No
Breast-AdenoCA	3-methylcrotonyl-CoA	m00826	TP53	Valine, leucine, and isoleucine metabolism	No
Breast-AdenoCA	3-oxo-11cis-docosenoyl-CoA	m00839	ANKRD30A	Fatty acid biosynthesis	No
Breast-AdenoCA	3-oxo-11-cis-eicosenoyl-CoA	m00840	ALMS1	Fatty acid biosynthesis	No
Breast-AdenoCA	3-oxo-11-cis-eicosenoyl-CoA	m00840	DCC	Fatty acid biosynthesis	No
Breast-AdenoCA	3-oxo-11-cis-eicosenoyl-CoA	m00840	CBFB	Fatty acid oxidation	No
Breast-AdenoCA	3-oxo-13cis-docosenoyl-CoA	m00842	CBFB	Fatty acid oxidation	No
Breast-AdenoCA	3-oxo-13-cis-eicosenoyl-CoA	m00843	AHNAK	Fatty acid oxidation	No
Breast-AdenoCA	3-oxo-13-cis-eicosenoyl-CoA	m00843	CREBBP	Fatty acid oxidation	No
Breast-AdenoCA	3-oxo-13-cis-eicosenoyl-CoA	m00843	EDEM2	Fatty acid oxidation	No
Breast-AdenoCA	3-oxo-13-cis-eicosenoyl-CoA	m00843	MYO18B	Fatty acid oxidation	No
Breast-AdenoCA	3-oxo-7-hexadecenoyl-CoA	m00849	PAPPA2	Fatty acid oxidation	No
Breast-AdenoCA	3-oxo-7-hexadecenoyl-CoA	m00849	PLXNA3	Fatty acid oxidation	No
Breast-AdenoCA	3-oxo-7-hexadecenoyl-CoA	m00849	CBFB	Fatty acid oxidation	No
Breast-AdenoCA	3-oxo-all-cis-6,9,12,15,18-tetracosapentaenoyl-CoA	m00853	LOXHD1	Omega-6 fatty acid metabolism	No
Breast-AdenoCA	3-oxo-all-cis-6,9,12,15,18-tetracosapentaenoyl-CoA	m00853	TTN	Omega-6 fatty acid metabolism	No
Breast-AdenoCA	3-oxo-cis,cis-5,8-tetradecadienoyl-CoA	m00854	DCST1	Fatty acid oxidation	No
Breast-AdenoCA	3-oxo-cis,cis-7,10-hexadecadienoyl-CoA	m00855	DCST1	Fatty acid oxidation	No
Breast-AdenoCA	3-oxo-cis-15-tetracosaenoyl-CoA	m00856	AKT1	Fatty acid biosynthesis	No
Breast-AdenoCA	3-oxo-cis-15-tetracosaenoyl-CoA	m00856	CBFB	Fatty acid oxidation	No
Breast-AdenoCA	3-oxodecanoyl-[ACP]	m00857	LYST	Fatty acid biosynthesis	No
Breast-AdenoCA	3-oxo-docosa-10,13,16,19-all-cis-tetraenoyl-CoA	m00861	LOXHD1	Omega-3 fatty acid metabolism	No
Breast-AdenoCA	3-oxo-docosa-7,10,13,16,19-all-cis-pentaenoyl-CoA	m00863	PLXNA3	Omega-3 fatty acid metabolism	No
Breast-AdenoCA	3-oxodocosanoyl-CoA	m00866	GABBR2	Fatty acid biosynthesis	No
Breast-AdenoCA	3-oxodocosanoyl-CoA	m00866	MUC17	Fatty acid biosynthesis	No
Breast-AdenoCA	3-oxodocosanoyl-CoA	m00866	SHE	Fatty acid oxidation	No
Breast-AdenoCA	3-oxododecanoyl-[ACP]	m00867	LYST	Fatty acid biosynthesis	No
Breast-AdenoCA	3-oxododecanoyl-CoA	m00868	PLXNA3	Fatty acid oxidation	No
Breast-AdenoCA	3-oxoeicosanoyl-CoA	m00872	SHE	Fatty acid oxidation	No
Breast-AdenoCA	3-oxoheneicosanoyl-CoA	m00873	CHGB	Fatty acid biosynthesis	No
Breast-AdenoCA	3-oxoheneicosanoyl-CoA	m00873	HMCN1	Fatty acid biosynthesis	No
Breast-AdenoCA	3-oxoheneicosanoyl-CoA	m00873	ITSN2	Fatty acid biosynthesis	No
Breast-AdenoCA	3-oxoheneicosanoyl-CoA	m00873	MUC17	Fatty acid biosynthesis	No
Breast-AdenoCA	3-oxoheneicosanoyl-CoA	m00873	SIN3B	Fatty acid biosynthesis	No
Breast-AdenoCA	3-oxoheneicosanoyl-CoA	m00873	CHGB	Fatty acid oxidation	No
Breast-AdenoCA	3-oxoheneicosanoyl-CoA	m00873	ITSN2	Fatty acid oxidation	No
Breast-AdenoCA	3-oxoheptadecanoyl-[ACP]	m00874	HUWE1	Fatty acid biosynthesis	No
Breast-AdenoCA	3-oxoheptadecanoyl-[ACP]	m00874	WDFY4	Fatty acid biosynthesis	No
Breast-AdenoCA	3-oxoheptadecanoyl-CoA	m00875	HUWE1	Fatty acid oxidation	No
Breast-AdenoCA	3-oxoheptadecanoyl-CoA	m00875	LOXHD1	Fatty acid oxidation	No
Breast-AdenoCA	3-oxoheptadecanoyl-CoA	m00875	WDFY4	Fatty acid oxidation	No
Breast-AdenoCA	3-oxohexacosanoyl-CoA	m00878	CNTNAP5	Fatty acid oxidation	No
Breast-AdenoCA	3-oxo-hexacosenoyl-CoA	m00879	CBFB	Fatty acid biosynthesis	No
Breast-AdenoCA	3-oxo-hexacosenoyl-CoA	m00879	CBFB	Fatty acid oxidation	No
Breast-AdenoCA	3-oxohexadecanoyl-[ACP]	m00880	LYST	Fatty acid biosynthesis	No
Breast-AdenoCA	3-oxohexanoyl-[ACP]	m00881	LYST	Fatty acid biosynthesis	No
Breast-AdenoCA	3-oxohexanoyl-CoA	m00882	CHGB	Fatty acid oxidation	No
Breast-AdenoCA	3-oxohexanoyl-CoA	m00882	MAP3K1	Fatty acid oxidation	No
Breast-AdenoCA	3-oxolaur-6-cis-enoyl-CoA	m00883	DCST1	Fatty acid oxidation	No
Breast-AdenoCA	3-oxolinoleoyl-CoA	m00884	FAT1	Fatty acid oxidation	No
Breast-AdenoCA	3-oxolinoleoyl-CoA	m00884	DCST1	Fatty acid oxidation	No
Breast-AdenoCA	3-oxomyrist-5-enoyl-CoA	m00885	CBFB	Fatty acid oxidation	No
Breast-AdenoCA	3-oxononadecanoyl-CoA	m00887	CBFB	Fatty acid biosynthesis	No
Breast-AdenoCA	3-oxononadecanoyl-CoA	m00887	CHGB	Fatty acid biosynthesis	No
Breast-AdenoCA	3-oxononadecanoyl-CoA	m00887	MUC17	Fatty acid biosynthesis	No
Breast-AdenoCA	3-oxononadecanoyl-CoA	m00887	SIN3B	Fatty acid biosynthesis	No
Breast-AdenoCA	3-oxooctadecanoyl-CoA	m00890	KIF26B	Fatty acid oxidation	No
Breast-AdenoCA	3-oxooctadecanoyl-CoA	m00890	PAPPA2	Fatty acid oxidation	No
Breast-AdenoCA	3-oxooctadecanoyl-CoA	m00890	PIK3CA	Fatty acid oxidation	No
Breast-AdenoCA	3-oxooctadecanoyl-CoA	m00890	SHE	Fatty acid oxidation	No
Breast-AdenoCA	3-oxooctanoyl-[ACP]	m00891	LYST	Fatty acid biosynthesis	No
Breast-AdenoCA	3-oxooctanoyl-CoA	m00892	LCA5L	Fatty acid oxidation	No
Breast-AdenoCA	3-oxooctanoyl-CoA	m00892	TFAP2C	Fatty acid oxidation	No
Breast-AdenoCA	3-oxooleoyl-CoA	m00893	DNAH10	Fatty acid oxidation	No
Breast-AdenoCA	3-oxooleoyl-CoA	m00893	CBFB	Fatty acid oxidation	No
Breast-AdenoCA	3-oxopalmitoleoyl-CoA	m00894	PLXNA3	Fatty acid oxidation	No
Breast-AdenoCA	3-oxopalmitoyl-CoA	m00895	SHE	Fatty acid oxidation	No
Breast-AdenoCA	3-oxopentadecanoyl-CoA	m00897	HUWE1	Fatty acid oxidation	No
Breast-AdenoCA	3-oxopentadecanoyl-CoA	m00897	LOXHD1	Fatty acid oxidation	No
Breast-AdenoCA	3-oxo-tetracosa-12,15,18,21-all-cis-tetraenoyl-CoA	m00901	LOXHD1	Omega-3 fatty acid metabolism	No
Breast-AdenoCA	3-oxotetracosanoyl-CoA	m00904	SHE	Fatty acid oxidation	No
Breast-AdenoCA	3-oxotetradecanoyl-[ACP]	m00905	KNTC1	Fatty acid biosynthesis	No
Breast-AdenoCA	3-oxotetradecanoyl-CoA	m00906	CACNA1G	Fatty acid oxidation	No
Breast-AdenoCA	3-oxotetradecanoyl-CoA	m00906	LOXHD1	Fatty acid oxidation	No
Breast-AdenoCA	3-oxotetradecanoyl-CoA	m00906	SHE	Fatty acid oxidation	No
Breast-AdenoCA	3-oxotricosanoyl-CoA	m00907	LRP2	Fatty acid biosynthesis	No
Breast-AdenoCA	3-phospho-D-glycerate	m00913	SLC26A9	Glycolysis / Gluconeogenesis	No
Breast-AdenoCA	3-phosphonooxypyruvate	m00914	GATA3	Glycine, serine and threonine metabolism	No
Breast-AdenoCA	3-phosphonooxypyruvate	m00914	HERC1	Glycine, serine and threonine metabolism	No
Breast-AdenoCA	3-phosphoserine	m00916	GATA3	Glycine, serine and threonine metabolism	No
Breast-AdenoCA	3-phosphoserine	m00916	HERC1	Glycine, serine and threonine metabolism	No
Breast-AdenoCA	4,4-dimethyl-5alpha-cholesta-8,14,24-trien-3beta-ol	m00941	KNTC1	Cholesterol metabolism	No
Breast-AdenoCA	4,4-dimethyl-5alpha-cholesta-8,14,24-trien-3beta-ol	m00941	SPEN	Cholesterol metabolism	No
Breast-AdenoCA	4,4-dimethyl-5alpha-cholesta-8,14,24-trien-3beta-ol	m00941	SYNE2	Cholesterol metabolism	No
Breast-AdenoCA	4alpha-hydroxytetrahydrobiopterin	m00965	PIK3CA	Serotonin and melatonin biosynthesis	No
Breast-AdenoCA	4alpha-hydroxytetrahydrobiopterin	m00965	CBFB	Tyrosine metabolism	No
Breast-AdenoCA	4-aminobutanal	m00969	TCTE1	Arginine and proline metabolism	No
Breast-AdenoCA	4-aminobutyrate	m00970	SLC30A1	Alanine, aspartate and glutamate metabolism	No
Breast-AdenoCA	4-cis-decenoyl-CoA	m00980	CBFB	Fatty acid oxidation	No
Breast-AdenoCA	4-cis-decenoyl-CoA	m00980	DCST1	Fatty acid oxidation	No
Breast-AdenoCA	4-hydroxy-2-oxoglutarate	m00989	TFAP2C	Arginine and proline metabolism	No
Breast-AdenoCA	4-hydroxyphenylpyruvate	m01005	VCAN	Phenylalanine, tyrosine and tryptophan biosynthesis	Yes
Breast-AdenoCA	4-imidazolone-5-propanoate	m01009	KIAA0368	Histidine metabolism	No
Breast-AdenoCA	4-imidazolone-5-propanoate	m01009	LRP2	Histidine metabolism	No
Breast-AdenoCA	4-maleylacetoacetate	m01010	VCAN	Phenylalanine, tyrosine and tryptophan biosynthesis	Yes
Breast-AdenoCA	4-methylthio-2-oxobutanoic acid	m01016	ATP1A4	Cysteine and methionine metabolism	No
Breast-AdenoCA	4-methylthio-2-oxobutanoic acid	m01016	TCTE1	Cysteine and methionine metabolism	No
Breast-AdenoCA	5,10-methenyl-THF	m01044	CNTNAP5	Folate metabolism	No
Breast-AdenoCA	5,10-methenyl-THF	m01044	MAP3K1	Folate metabolism	Yes
Breast-AdenoCA	5,10-methenyl-THF	m01044	MPP3	Folate metabolism	No
Breast-AdenoCA	5,10-methylene-THF	m01045	LRP2	Glycine, serine and threonine metabolism	No
Breast-AdenoCA	5,10-methylene-THF	m01045	FSIP2	Glycine, serine and threonine metabolism	Yes
Breast-AdenoCA	5,10-methylene-THF	m01045	WDFY4	Glycine, serine and threonine metabolism	No
Breast-AdenoCA	5alpha-androstane-3,17-dione	m01064	ABCA7	Steroid metabolism	No
Breast-AdenoCA	5alpha-androstane-3,17-dione	m01064	AGBL3	Steroid metabolism	No
Breast-AdenoCA	5alpha-androstane-3,17-dione	m01064	PKHD1L1	Steroid metabolism	No
Breast-AdenoCA	5-aminolevulinate	m01074	CHGB	Glycine, serine and threonine metabolism	No
Breast-AdenoCA	5-aminolevulinate	m01074	NRXN3	Glycine, serine and threonine metabolism	No
Breast-AdenoCA	5beta-cholestane-3alpha,7alpha,12alpha,26-tetrol	m01090	FSIP2	Bile acid biosynthesis	No
Breast-AdenoCA	5beta-cholestane-3alpha,7alpha,26-triol	m01093	KIAA1549	Bile acid biosynthesis	No
Breast-AdenoCA	5-formiminotetrahydrofolate	m01099	KIAA0368	Histidine metabolism	No
Breast-AdenoCA	5-formiminotetrahydrofolate	m01099	LRP2	Histidine metabolism	No
Breast-AdenoCA	5-hydroxyindoleacetaldehyde	m01102	PIK3CA	Serotonin and melatonin biosynthesis	No
Breast-AdenoCA	5-hydroxy-L-tryptophan	m01107	FOXA1	Biopterin metabolism	Yes
Breast-AdenoCA	5-hydroxy-L-tryptophan	m01107	PIK3CA	Biopterin metabolism	No
Breast-AdenoCA	5-methyl-THF	m01115	TP53	Folate metabolism	No
Breast-AdenoCA	5-phosphoribosyl-4-carboxy-5-aminoimidazole	m01130	KNTC1	Purine metabolism	No
Breast-AdenoCA	5-phosphoribosyl-4-carboxy-5-aminoimidazole	m01130	LYST	Purine metabolism	No
Breast-AdenoCA	5-phosphoribosylamine	m01131	KNTC1	Purine metabolism	No
Breast-AdenoCA	5-phosphoribosylamine	m01131	LYST	Purine metabolism	No
Breast-AdenoCA	5-phosphoribosylformylglycinamidine	m01132	KNTC1	Purine metabolism	No
Breast-AdenoCA	5-phosphoribosylformylglycinamidine	m01132	LYST	Purine metabolism	No
Breast-AdenoCA	5-tetradecenoyl-CoA	m01141	CBFB	Fatty acid oxidation	No
Breast-AdenoCA	6-hydroxymelatonin	m01161	USPL1	Tryptophan metabolism	No
Breast-AdenoCA	6-methoxy-3-methyl-2-all-trans-decaprenyl-1,4-benzoquinol	m01165	FLG	Cholesterol metabolism	No
Breast-AdenoCA	6-methoxy-3-methyl-2-all-trans-decaprenyl-1,4-benzoquinol	m01165	SYNE2	Cholesterol metabolism	No
Breast-AdenoCA	7-dehydrodesmosterol	m01189	LOXHD1	Cholesterol metabolism	No
Breast-AdenoCA	7-hexadecenoyl-CoA	m01191	CBFB	Fatty acid oxidation	No
Breast-AdenoCA	9-cis-retinal	m01230	SHE	Vitamin A metabolism	No
Breast-AdenoCA	9-cis-retinal	m01230	SYNE2	Vitamin A metabolism	No
Breast-AdenoCA	9-cis-retinal	m01230	SYNE1	Retinol metabolism	No
Breast-AdenoCA	9-cis-retinoate	m01231	SYNE1	Retinol metabolism	No
Breast-AdenoCA	9-cis-retinol	m01232	SHE	Retinol metabolism	No
Breast-AdenoCA	9-cis-retinol	m01232	SYNE2	Retinol metabolism	No
Breast-AdenoCA	9-eicosenoyl-CoA	m01236	PRKDC	Fatty acid activation	No
Breast-AdenoCA	9-heptadecenoyl-CoA	m01237	PKHD1L1	Fatty acid activation	No
Breast-AdenoCA	9-heptadecenoyl-CoA	m01237	PRKDC	Fatty acid activation	No
Breast-AdenoCA	acetaldehyde	m01249	TP53	Glycerolipid metabolism	No
Breast-AdenoCA	acetoacetyl-[ACP]	m01254	LYST	Fatty acid biosynthesis	No
Breast-AdenoCA	acetoacetyl-CoA	m01255	ATP1A4	Tricarboxylic acid cycle and glyoxylate/dicarboxylate metabolism	No
Breast-AdenoCA	acetoacetyl-CoA	m01255	BRWD1	Tricarboxylic acid cycle and glyoxylate/dicarboxylate metabolism	No
Breast-AdenoCA	acetoacetyl-CoA	m01255	SLC30A1	Tryptophan metabolism	No
Breast-AdenoCA	acetoacetyl-CoA	m01255	USH2A	Tryptophan metabolism	No
Breast-AdenoCA	acetyl-[ACP]	m01258	LYST	Fatty acid biosynthesis	No
Breast-AdenoCA	acetyl-CoA	m01261	MAP3K1	Butanoate metabolism	No
Breast-AdenoCA	acetyl-CoA	m01261	PIK3CA	Cholesterol metabolism	No
Breast-AdenoCA	acetyl-CoA	m01261	CELSR3	Fatty acid oxidation	No
Breast-AdenoCA	acetyl-CoA	m01261	PIK3CA	Fatty acid oxidation	No
Breast-AdenoCA	acetyl-CoA	m01261	MAP3K1	Omega-6 fatty acid metabolism	No
Breast-AdenoCA	acetyl-CoA	m01261	ATP1A4	Fatty acid oxidation	No
Breast-AdenoCA	acetyl-CoA	m01261	CBFB	Fatty acid oxidation	No
Breast-AdenoCA	acetyl-CoA	m01261	EYS	Fatty acid oxidation	No
Breast-AdenoCA	acetyl-CoA	m01261	GATA3	Fatty acid oxidation	No
Breast-AdenoCA	acetyl-CoA	m01261	MAP3K1	Fatty acid oxidation	No
Breast-AdenoCA	acetyl-CoA	m01261	CACNA1G	Omega-6 fatty acid metabolism	No
Breast-AdenoCA	acetyl-CoA	m01261	LOXHD1	Omega-6 fatty acid metabolism	No
Breast-AdenoCA	adrenaline	m01290	CDC42BPA	Phenylalanine, tyrosine and tryptophan biosynthesis	No
Breast-AdenoCA	adrenaline	m01290	KIF26B	Phenylalanine, tyrosine and tryptophan biosynthesis	No
Breast-AdenoCA	AICAR	m01304	KNTC1	Purine metabolism	No
Breast-AdenoCA	AICAR	m01304	LYST	Purine metabolism	No
Breast-AdenoCA	AIR	m01305	KNTC1	Purine metabolism	No
Breast-AdenoCA	AIR	m01305	LYST	Purine metabolism	No
Breast-AdenoCA	AKG	m01306	F5	Alanine, aspartate and glutamate metabolism	No
Breast-AdenoCA	AKG	m01306	SHE	Alanine, aspartate and glutamate metabolism	No
Breast-AdenoCA	AKG	m01306	TTN	Tricarboxylic acid cycle and glyoxylate/dicarboxylate metabolism	No
Breast-AdenoCA	AKG	m01306	MAP3K1	Alanine, aspartate and glutamate metabolism	No
Breast-AdenoCA	AKG	m01306	DNAH3	Tricarboxylic acid cycle and glyoxylate/dicarboxylate metabolism	No
Breast-AdenoCA	AKG	m01306	PIK3CA	Tricarboxylic acid cycle and glyoxylate/dicarboxylate metabolism	No
Breast-AdenoCA	alanine	m01307	MAP3K1	Glycine, serine and threonine metabolism	No
Breast-AdenoCA	alanine	m01307	TP53	Glycine, serine and threonine metabolism	No
Breast-AdenoCA	alanine	m01307	PDE3A	Phenylalanine, tyrosine and tryptophan biosynthesis	No
Breast-AdenoCA	alanine	m01307	DNAH6	Pyrimidine metabolism	No
Breast-AdenoCA	alpha-D-galactose-1-phosphate	m01322	BRWD1	Galactose metabolism	No
Breast-AdenoCA	alpha-D-galactose-1-phosphate	m01322	MYH7B	Galactose metabolism	No
Breast-AdenoCA	androsterone	m01338	ABCA7	Androgen metabolism	No
Breast-AdenoCA	androsterone	m01338	AGBL3	Androgen metabolism	No
Breast-AdenoCA	androsterone	m01338	PKHD1L1	Androgen metabolism	No
Breast-AdenoCA	apoC-lys_btn	m01357	DCST1	Biotin metabolism	No
Breast-AdenoCA	apoC-lys_btn	m01357	WWC3	Biotin metabolism	No
Breast-AdenoCA	arachidonate	m01362	ABCA7	Fatty acid activation	No
Breast-AdenoCA	arachidonyl-carnitine	m01363	GATA3	Carnitine shuttle	No
Breast-AdenoCA	arachidonyl-carnitine	m01363	MAP3K1	Carnitine shuttle	No
Breast-AdenoCA	arachidonyl-carnitine	m01363	GATA3	Fatty acid oxidation	No
Breast-AdenoCA	arachidonyl-carnitine	m01363	MAP3K1	Fatty acid oxidation	No
Breast-AdenoCA	ascorbate	m01368	RYR2	Ascorbate and aldarate metabolism	No
Breast-AdenoCA	beta-D-glucose-6-phosphate	m01389	ALMS1	Glycolysis / Gluconeogenesis	No
Breast-AdenoCA	beta-D-glucose-6-phosphate	m01389	HMCN1	Glycolysis / Gluconeogenesis	No
Breast-AdenoCA	beta-D-glucose-6-phosphate	m01389	OBSCN	Glycolysis / Gluconeogenesis	No
Breast-AdenoCA	beta-D-glucose-6-phosphate	m01389	RYR2	Glycolysis / Gluconeogenesis	No
Breast-AdenoCA	beta-D-glucose-6-phosphate	m01389	TFAP2C	Glycolysis / Gluconeogenesis	No
Breast-AdenoCA	beta-D-glucose-6-phosphate	m01389	TP53	Glycolysis / Gluconeogenesis	No
Breast-AdenoCA	betaine	m01393	TP53	Glycine, serine and threonine metabolism	No
Breast-AdenoCA	betaine_aldehyde	m01394	TP53	Glycine, serine and threonine metabolism	No
Breast-AdenoCA	but-2-enoyl-[ACP]	m01409	LYST	Fatty acid biosynthesis	No
Breast-AdenoCA	butyryl-[ACP]	m01411	LYST	Fatty acid biosynthesis	No
Breast-AdenoCA	butyryl-CoA	m01412	HMCN1	Fatty acid oxidation	No
Breast-AdenoCA	calcitetrol	m01416	SIN3B	Vitamin D metabolism	No
Breast-AdenoCA	carboxybiotin-carboxyl-carrier	m01422	DCST1	Biotin metabolism	No
Breast-AdenoCA	carboxybiotin-carboxyl-carrier	m01422	WWC3	Biotin metabolism	No
Breast-AdenoCA	CDP-ethanolamine	m01428	CBFB	Glycerophospholipid metabolism	No
Breast-AdenoCA	CDP-ethanolamine	m01428	SIN3B	Glycerophospholipid metabolism	No
Breast-AdenoCA	CDP-ethanolamine	m01428	SYNE2	Glycerophospholipid metabolism	No
Breast-AdenoCA	ceramide pool	m01430	COL4A6	Sphingolipid metabolism	No
Breast-AdenoCA	chenodiol	m01435	DCST1	Bile acid recycling	No
Breast-AdenoCA	cholestenol	m01449	FAT1	Cholesterol metabolism	No
Breast-AdenoCA	cholestenol	m01449	GTSE1	Cholesterol metabolism	No
Breast-AdenoCA	choloyl-CoA	m01514	ANKRD30A	Bile acid biosynthesis	No
Breast-AdenoCA	cis-(3S)-hydroxytetradec-5-enoyl-CoA	m01573	CBFB	Fatty acid oxidation	No
Breast-AdenoCA	cis,cis-3,6-dodecadienoyl-CoA	m01575	DCST1	Fatty acid oxidation	No
Breast-AdenoCA	cis,cis-palmito-7,10-dienoyl-CoA	m01577	FAT1	Fatty acid oxidation	No
Breast-AdenoCA	cis,cis-palmito-7,10-dienoyl-CoA	m01577	DCST1	Fatty acid oxidation	No
Breast-AdenoCA	cis-vaccenoyl-CoA	m01586	MYO18B	Carnitine shuttle	No
Breast-AdenoCA	cis-vaccenoyl-CoA	m01586	HMCN1	Carnitine shuttle	No
Breast-AdenoCA	cis-vaccenoyl-CoA	m01586	ITSN2	Carnitine shuttle	No
Breast-AdenoCA	cis-vaccenoyl-CoA	m01586	AHNAK	Fatty acid oxidation	No
Breast-AdenoCA	cis-vaccenoyl-CoA	m01586	CREBBP	Fatty acid oxidation	No
Breast-AdenoCA	cis-vaccenoyl-CoA	m01586	EDEM2	Fatty acid oxidation	No
Breast-AdenoCA	cis-vaccenoyl-CoA	m01586	MYO18B	Fatty acid oxidation	No
Breast-AdenoCA	coproporphyrinogen III	m01606	CHGB	Porphyrin metabolism	No
Breast-AdenoCA	coproporphyrinogen III	m01606	FOXA1	Porphyrin metabolism	No
Breast-AdenoCA	crotonyl-CoA	m01622	GABBR2	Phenylalanine, tyrosine and tryptophan biosynthesis	No
Breast-AdenoCA	cysteine	m01628	FHOD3	Cysteine and methionine metabolism	No
Breast-AdenoCA	D-3-hydroxydodecanoyl-[ACP]	m01634	LYST	Fatty acid biosynthesis	No
Breast-AdenoCA	D-3-hydroxyhexanoyl-[ACP]	m01635	LYST	Fatty acid biosynthesis	No
Breast-AdenoCA	deamido-NAD	m01646	CBFB	Nicotinate and nicotinamide metabolism	No
Breast-AdenoCA	deamido-NAD	m01646	CHGB	Nicotinate and nicotinamide metabolism	No
Breast-AdenoCA	deamido-NAD	m01646	SI	Nicotinate and nicotinamide metabolism	No
Breast-AdenoCA	deamido-NAD	m01646	SIN3B	Nicotinate and nicotinamide metabolism	No
Breast-AdenoCA	deamido-NAD	m01646	SYNE2	Nicotinate and nicotinamide metabolism	No
Breast-AdenoCA	decanoyl-[ACP]	m01649	LYST	Fatty acid biosynthesis	No
Breast-AdenoCA	decanoyl-CoA	m01650	PLXNA3	Fatty acid oxidation	No
Breast-AdenoCA	dehydroascorbic acid	m01655	RYR2	Phenylalanine, tyrosine and tryptophan biosynthesis	No
Breast-AdenoCA	delta2-THA-CoA	m01664	ANKRD30A	Omega-3 fatty acid metabolism	No
Breast-AdenoCA	deoxyguanosine	m01669	OBSCN	Purine metabolism	No
Breast-AdenoCA	deoxyuridine	m01673	DNAH6	Pyrimidine metabolism	No
Breast-AdenoCA	deoxyuridine	m01673	PKHD1	Pyrimidine metabolism	No
Breast-AdenoCA	deoxyuridine	m01673	KMT2C	Nucleotide metabolism	No
Breast-AdenoCA	deoxyuridine	m01673	LAMA1	Nucleotide metabolism	No
Breast-AdenoCA	dephospho-CoA	m01674	MUC17	Pantothenate and CoA biosynthesis	No
Breast-AdenoCA	dephospho-CoA	m01674	CHGB	Pantothenate and CoA biosynthesis	No
Breast-AdenoCA	dephospho-CoA	m01674	MAP3K1	Pantothenate and CoA biosynthesis	No
Breast-AdenoCA	desmosterol	m01675	LOXHD1	Cholesterol metabolism	No
Breast-AdenoCA	DHAP	m01690	SPEN	Glycolysis / Gluconeogenesis	No
Breast-AdenoCA	dihydrobiopterin	m01698	CBFB	Biopterin metabolism	No
Breast-AdenoCA	dihydrobiopterin	m01698	FOXA1	Biopterin metabolism	Yes
Breast-AdenoCA	dihydrobiopterin	m01698	PIK3CA	Biopterin metabolism	No
Breast-AdenoCA	dihydroceramide pool	m01699	COL4A6	Sphingolipid metabolism	No
Breast-AdenoCA	dihydrofolate	m01700	TDRD15	Folate metabolism	Yes
Breast-AdenoCA	dihydrofolate	m01700	VCAN	Folate metabolism	No
Breast-AdenoCA	dihydrolipoamide	m01701	F5	Lysine metabolism	No
Breast-AdenoCA	dihydrolipoylprotein	m01703	FAT1	Glycine, serine and threonine metabolism	No
Breast-AdenoCA	dimethylglycine	m01708	KIF26B	Glycine, serine and threonine metabolism	No
Breast-AdenoCA	D-lactaldehyde	m01715	PIK3CA	Pyruvate metabolism	No
Breast-AdenoCA	D-lactate	m01716	TFAP2C	Pyruvate metabolism	No
Breast-AdenoCA	docosahexaenoylcarnitine	m01723	ABCA7	Carnitine shuttle	No
Breast-AdenoCA	docosahexaenoylcarnitine	m01723	AGBL3	Carnitine shuttle	No
Breast-AdenoCA	docosahexaenoylcarnitine	m01723	PKHD1L1	Carnitine shuttle	No
Breast-AdenoCA	docosanoyl-CoA	m01725	GABBR2	Fatty acid biosynthesis	No
Breast-AdenoCA	docosanoyl-CoA	m01725	MUC17	Fatty acid biosynthesis	No
Breast-AdenoCA	docosanoyl-CoA	m01725	SHE	Fatty acid oxidation	No
Breast-AdenoCA	dodecanoyl-[ACP]	m01728	LYST	Fatty acid biosynthesis	No
Breast-AdenoCA	dodecanoylcarnitine	m01729	DNAH6	Carnitine shuttle	No
Breast-AdenoCA	dodecanoylcarnitine	m01729	SIN3B	Carnitine shuttle	No
Breast-AdenoCA	dodecanoylcarnitine	m01729	SYNE2	Carnitine shuttle	No
Breast-AdenoCA	dodecanoylcarnitine	m01729	TTN	Carnitine shuttle	No
Breast-AdenoCA	dopamine	m01736	ADGB	Phenylalanine, tyrosine and tryptophan biosynthesis	No
Breast-AdenoCA	dopamine	m01736	GABBR2	Phenylalanine, tyrosine and tryptophan biosynthesis	No
Breast-AdenoCA	dopaminochrome	m01739	SPEN	Phenylalanine, tyrosine and tryptophan biosynthesis	No
Breast-AdenoCA	D-tagatose-6-phosphate	m01746	ATP4A	Galactose metabolism	No
Breast-AdenoCA	D-tagatose-6-phosphate	m01746	BRCA2	Galactose metabolism	No
Breast-AdenoCA	D-tagatose-6-phosphate	m01746	HMCN1	Galactose metabolism	No
Breast-AdenoCA	D-tagatose-6-phosphate	m01746	KIAA1549	Galactose metabolism	No
Breast-AdenoCA	D-xylulose	m01759	KLHL34	Pentose and glucuronate interconversions	No
Breast-AdenoCA	D-xylulose-1-phosphate	m01760	KLHL34	Tricarboxylic acid cycle and glyoxylate/dicarboxylate metabolism	No
Breast-AdenoCA	D-xylulose-5-phosphate	m01761	USPL1	Pentose phosphate pathway	No
Breast-AdenoCA	eicosa-(2E,8Z,11Z,14Z,17Z)-pentaenoyl-CoA	m01769	KIAA0368	Omega-3 fatty acid metabolism	No
Breast-AdenoCA	eicosa-(2E,8Z,11Z,14Z,17Z)-pentaenoyl-CoA	m01769	LOXHD1	Omega-3 fatty acid metabolism	No
Breast-AdenoCA	eicosanoylcarnitine	m01772	MAP3K1	Carnitine shuttle	No
Breast-AdenoCA	eicosanoylcarnitine	m01772	TCTE1	Carnitine shuttle	No
Breast-AdenoCA	eicosanoylcarnitine	m01772	MAP3K1	Fatty acid oxidation	No
Breast-AdenoCA	eicosanoylcarnitine	m01772	TCTE1	Fatty acid oxidation	No
Breast-AdenoCA	eicosanoyl-CoA	m01773	DCC	Carnitine shuttle	No
Breast-AdenoCA	eicosanoyl-CoA	m01773	SHE	Fatty acid oxidation	No
Breast-AdenoCA	eicosatrienoylcarnitine	m01774	MAP3K1	Carnitine shuttle	No
Breast-AdenoCA	eicosatrienoylcarnitine	m01774	TCTE1	Carnitine shuttle	No
Breast-AdenoCA	eicosatrienoylcarnitine	m01774	MAP3K1	Fatty acid oxidation	No
Breast-AdenoCA	eicosatrienoylcarnitine	m01774	TCTE1	Fatty acid oxidation	No
Breast-AdenoCA	eicosenoylcarnitine(7)	m01776	AHNAK	Carnitine shuttle	No
Breast-AdenoCA	eicosenoylcarnitine(7)	m01776	CREBBP	Carnitine shuttle	No
Breast-AdenoCA	eicosenoylcarnitine(7)	m01776	EDEM2	Carnitine shuttle	No
Breast-AdenoCA	eicosenoylcarnitine(7)	m01776	MYO18B	Carnitine shuttle	No
Breast-AdenoCA	elaidate	m01778	FLG2	Fatty acid activation	No
Breast-AdenoCA	elaidate	m01778	PRKDC	Fatty acid activation	No
Breast-AdenoCA	elaidate	m01778	TDRD15	Fatty acid activation	No
Breast-AdenoCA	erythrose-4-phosphate	m01785	PAPPA2	Pentose phosphate pathway	No
Breast-AdenoCA	erythrose-4-phosphate	m01785	SPEN	Pentose phosphate pathway	No
Breast-AdenoCA	ethanolamine	m01797	FOXA1	Glycerophospholipid metabolism	No
Breast-AdenoCA	ethanolamine	m01797	LAMA1	Glycerophospholipid metabolism	No
Breast-AdenoCA	ethanolamine	m01797	MAP3K1	Glycerophospholipid metabolism	No
Breast-AdenoCA	ethanolamine	m01797	PLXNA3	Glycerophospholipid metabolism	No
Breast-AdenoCA	ethanolamine-phosphate	m01798	BRCA2	Glycerophospholipid metabolism	Yes
Breast-AdenoCA	ethanolamine-phosphate	m01798	LRP1	Glycerophospholipid metabolism	No
Breast-AdenoCA	FAICAR	m01804	KNTC1	Purine metabolism	No
Breast-AdenoCA	FAICAR	m01804	LYST	Purine metabolism	No
Breast-AdenoCA	ferrocytochrome B5	m01825	ATRX	Nicotinate and nicotinamide metabolism	No
Breast-AdenoCA	ferrocytochrome C	m01826	ALMS1	Pyruvate metabolism	No
Breast-AdenoCA	ferrocytochrome C	m01826	CNTNAP5	Pyruvate metabolism	No
Breast-AdenoCA	formaldehyde	m01831	ABCA7	Tyrosine metabolism	No
Breast-AdenoCA	formaldehyde	m01831	ADAMTSL3	Tyrosine metabolism	No
Breast-AdenoCA	formaldehyde	m01831	SLC30A1	Tyrosine metabolism	No
Breast-AdenoCA	formaldehyde	m01831	SYNE1	Tyrosine metabolism	No
Breast-AdenoCA	formylglutathione	m01837	ABCA7	Tyrosine metabolism	No
Breast-AdenoCA	formylglutathione	m01837	ADAMTSL3	Tyrosine metabolism	No
Breast-AdenoCA	formylglutathione	m01837	SLC30A1	Tyrosine metabolism	No
Breast-AdenoCA	formylglutathione	m01837	SYNE1	Tyrosine metabolism	No
Breast-AdenoCA	fructose-6-phosphate	m01845	APOB	Fructose and mannose metabolism	No
Breast-AdenoCA	fructose-6-phosphate	m01845	RYR2	Fructose and mannose metabolism	No
Breast-AdenoCA	fructose-6-phosphate	m01845	SLC26A9	Glycolysis / Gluconeogenesis	No
Breast-AdenoCA	fumarate	m01862	SPTA1	Purine metabolism	No
Breast-AdenoCA	fumarate	m01862	SPTA1	Tricarboxylic acid cycle and glyoxylate/dicarboxylate metabolism	No
Breast-AdenoCA	fumarylacetoacetate	m01863	VCAN	Phenylalanine, tyrosine and tryptophan biosynthesis	Yes
Breast-AdenoCA	galactose-1-phosphate	m01911	PKHD1	Galactose metabolism	No
Breast-AdenoCA	galactose-1-phosphate	m01911	SHE	Galactose metabolism	No
Breast-AdenoCA	gamma-linolenoylcarnitine	m01933	MAP3K1	Carnitine shuttle	No
Breast-AdenoCA	gamma-linolenoylcarnitine	m01933	PAPPA2	Carnitine shuttle	No
Breast-AdenoCA	gamma-linolenoylcarnitine	m01933	TCTE1	Carnitine shuttle	No
Breast-AdenoCA	gamma-linolenoylcarnitine	m01933	MAP3K1	Fatty acid oxidation	No
Breast-AdenoCA	gamma-linolenoylcarnitine	m01933	PAPPA2	Fatty acid oxidation	No
Breast-AdenoCA	gamma-linolenoylcarnitine	m01933	TCTE1	Fatty acid oxidation	No
Breast-AdenoCA	gamma-linolenoylcarnitine	m01933	PXDNL	Carnitine shuttle	No
Breast-AdenoCA	gamma-linolenoylcarnitine	m01933	SCN7A	Carnitine shuttle	No
Breast-AdenoCA	gamma-linolenoyl-CoA	m01934	F5	Fatty acid biosynthesis	No
Breast-AdenoCA	gamma-linolenoyl-CoA	m01934	PXDNL	Fatty acid oxidation	No
Breast-AdenoCA	gamma-linolenoyl-CoA	m01934	SCN7A	Fatty acid oxidation	No
Breast-AdenoCA	GAR	m01940	KNTC1	Purine metabolism	No
Breast-AdenoCA	GAR	m01940	LYST	Purine metabolism	No
Breast-AdenoCA	globotriaosylceramide	m01960	MYH7B	Glycosphingolipid metabolism	No
Breast-AdenoCA	globotriaosylceramide	m01960	PKHD1	Glycosphingolipid metabolism	No
Breast-AdenoCA	glucosamine-6-phosphate	m01963	ATP13A1	Amino sugar and nucleotide sugar metabolism	No
Breast-AdenoCA	glucose-6-phosphate	m01968	PIK3CA	Pentose phosphate pathway	No
Breast-AdenoCA	glucose-6-phosphate	m01968	LRRK1	Pentose phosphate pathway	No
Breast-AdenoCA	glutamate	m01974	ABCA13	Phenylalanine, tyrosine and tryptophan biosynthesis	No
Breast-AdenoCA	glutaryl-CoA	m01977	GABBR2	Lysine metabolism	No
Breast-AdenoCA	glycerate	m01982	MUC17	Tricarboxylic acid cycle and glyoxylate/dicarboxylate metabolism	No
Breast-AdenoCA	glycerate	m01982	TP53	Tricarboxylic acid cycle and glyoxylate/dicarboxylate metabolism	No
Breast-AdenoCA	glycine	m01986	TP53	Glycine, serine and threonine metabolism	Yes
Breast-AdenoCA	glycolaldehyde	m01997	KLHL34	Tricarboxylic acid cycle and glyoxylate/dicarboxylate metabolism	No
Breast-AdenoCA	glycolate	m01998	ATP4A	Tricarboxylic acid cycle and glyoxylate/dicarboxylate metabolism	No
Breast-AdenoCA	glyoxalate	m02007	TFAP2C	Arginine and proline metabolism	No
Breast-AdenoCA	GSH	m02026	GATA3	Alanine, aspartate and glutamate metabolism	No
Breast-AdenoCA	GSH	m02026	GATA3	Glutathione metabolism	No
Breast-AdenoCA	GSH	m02026	CEP128	Tyrosine metabolism	No
Breast-AdenoCA	GSH	m02026	HMCN1	Tyrosine metabolism	Yes
Breast-AdenoCA	heme	m02049	LRRK1	Porphyrin metabolism	No
Breast-AdenoCA	heme	m02049	LYST	Porphyrin metabolism	No
Breast-AdenoCA	heneicosanoylcarnitine	m02051	CHGB	Carnitine shuttle	No
Breast-AdenoCA	heneicosanoylcarnitine	m02051	ITSN2	Carnitine shuttle	No
Breast-AdenoCA	heneicosanoyl-CoA	m02052	CHGB	Fatty acid biosynthesis	No
Breast-AdenoCA	heneicosanoyl-CoA	m02052	HMCN1	Fatty acid biosynthesis	No
Breast-AdenoCA	heneicosanoyl-CoA	m02052	ITSN2	Fatty acid biosynthesis	No
Breast-AdenoCA	heneicosanoyl-CoA	m02052	MUC17	Fatty acid biosynthesis	No
Breast-AdenoCA	heneicosanoyl-CoA	m02052	CHGB	Carnitine shuttle	No
Breast-AdenoCA	heneicosanoyl-CoA	m02052	HMCN1	Carnitine shuttle	No
Breast-AdenoCA	heneicosanoyl-CoA	m02052	ITSN2	Carnitine shuttle	No
Breast-AdenoCA	heneicosanoyl-CoA	m02052	MUC17	Carnitine shuttle	No
Breast-AdenoCA	heptadecanoyl-[ACP]	m02099	HUWE1	Fatty acid biosynthesis	No
Breast-AdenoCA	heptadecanoyl-[ACP]	m02099	WDFY4	Fatty acid biosynthesis	No
Breast-AdenoCA	heptadecanoylcarnitine	m02100	MAP3K1	Carnitine shuttle	No
Breast-AdenoCA	heptadecanoylcarnitine	m02100	PIK3CA	Carnitine shuttle	No
Breast-AdenoCA	heptadecanoylcarnitine	m02100	TCTE1	Carnitine shuttle	No
Breast-AdenoCA	heptadecanoylcarnitine	m02100	HMCN1	Carnitine shuttle	No
Breast-AdenoCA	heptadecanoylcarnitine	m02100	MAP3K1	Fatty acid oxidation	No
Breast-AdenoCA	heptadecanoylcarnitine	m02100	TCTE1	Fatty acid oxidation	No
Breast-AdenoCA	heptadecanoyl-CoA	m02101	HUWE1	Carnitine shuttle	No
Breast-AdenoCA	heptadecanoyl-CoA	m02101	HUWE1	Fatty acid activation	No
Breast-AdenoCA	heptadecanoyl-CoA	m02101	EYS	Fatty acid oxidation	No
Breast-AdenoCA	hexacosenoyl-CoA	m02112	CBFB	Fatty acid biosynthesis	No
Breast-AdenoCA	hexadecanoyl-[ACP]	m02115	LYST	Fatty acid biosynthesis	No
Breast-AdenoCA	hexadecenoylcarnitine(9)	m02117	SPEN	Fatty acid oxidation	No
Breast-AdenoCA	hexadecenoylcarnitine(9)	m02117	SHE	Carnitine shuttle	No
Breast-AdenoCA	hexanoic acid	m02120	MYH7B	Fatty acid activation	No
Breast-AdenoCA	hexanoic acid	m02120	TTN	Fatty acid activation	No
Breast-AdenoCA	hexanoyl-[ACP]	m02121	LYST	Fatty acid biosynthesis	No
Breast-AdenoCA	hexanoyl-CoA	m02122	CELSR3	Fatty acid oxidation	No
Breast-AdenoCA	hexanoyl-CoA	m02122	FAT1	Fatty acid oxidation	No
Breast-AdenoCA	hexanoyl-CoA	m02122	MUC17	Fatty acid oxidation	No
Breast-AdenoCA	histamine	m02124	MUC17	Histidine metabolism	No
Breast-AdenoCA	histamine	m02124	PRKDC	Histidine metabolism	No
Breast-AdenoCA	HMA	m02130	KNTC1	Fatty acid biosynthesis	No
Breast-AdenoCA	homogentisate	m02135	VCAN	Phenylalanine, tyrosine and tryptophan biosynthesis	Yes
Breast-AdenoCA	hydroxymethylbilane	m02151	CHGB	Porphyrin metabolism	No
Breast-AdenoCA	hydroxymethylbilane	m02151	FOXA1	Porphyrin metabolism	No
Breast-AdenoCA	hydroxymethylglutathione	m02152	ABCA7	Glutathione metabolism	No
Breast-AdenoCA	hydroxymethylglutathione	m02152	ADAMTSL3	Glutathione metabolism	No
Breast-AdenoCA	hydroxymethylglutathione	m02152	SLC30A1	Glutathione metabolism	No
Breast-AdenoCA	hydroxymethylglutathione	m02152	SYNE1	Glutathione metabolism	No
Breast-AdenoCA	hydroxypyruvate	m02154	MUC17	Glycine, serine and threonine metabolism	No
Breast-AdenoCA	hydroxypyruvate	m02154	TP53	Glycine, serine and threonine metabolism	No
Breast-AdenoCA	hypoxanthine	m02159	ANKRD30A	Purine metabolism	No
Breast-AdenoCA	hypoxanthine	m02159	SYNE1	Purine metabolism	No
Breast-AdenoCA	IDP	m02161	TP53	Purine metabolism	No
Breast-AdenoCA	isobutyryl-CoA	m02180	KNTC1	Glycine, serine and threonine metabolism	No
Breast-AdenoCA	isobutyryl-CoA	m02180	MAP3K1	Glycine, serine and threonine metabolism	No
Breast-AdenoCA	isocitrate	m02183	ATRX	Tricarboxylic acid cycle and glyoxylate/dicarboxylate metabolism	No
Breast-AdenoCA	isocitrate	m02183	DDX55	Tricarboxylic acid cycle and glyoxylate/dicarboxylate metabolism	No
Breast-AdenoCA	isovaleryl-CoA	m02189	PIK3CA	Glycine, serine and threonine metabolism	No
Breast-AdenoCA	isovaleryl-CoA	m02189	TP53	Glycine, serine and threonine metabolism	No
Breast-AdenoCA	itaconate	m02191	TP53	C5-branched dibasic acid metabolism	No
Breast-AdenoCA	itaconyl-CoA	m02192	TP53	C5-branched dibasic acid metabolism	No
Breast-AdenoCA	L-2-aminoadipate	m02322	GABBR2	Lysine metabolism	No
Breast-AdenoCA	L-4-hydroxyglutamate semialdehyde	m02327	ATRX	Arginine and proline metabolism	No
Breast-AdenoCA	LacCer pool	m02328	MYH7B	Glycosphingolipid metabolism	No
Breast-AdenoCA	LacCer pool	m02328	PKHD1	Glycosphingolipid metabolism	No
Breast-AdenoCA	lathosterol	m02343	FAT1	Cholesterol metabolism	No
Breast-AdenoCA	lathosterol	m02343	GTSE1	Cholesterol metabolism	No
Breast-AdenoCA	lauroyl-CoA	m02345	DNAH6	Carnitine shuttle	No
Breast-AdenoCA	lauroyl-CoA	m02345	SIN3B	Carnitine shuttle	No
Breast-AdenoCA	lauroyl-CoA	m02345	SYNE2	Carnitine shuttle	No
Breast-AdenoCA	lauroyl-CoA	m02345	TTN	Carnitine shuttle	No
Breast-AdenoCA	lauroyl-CoA	m02345	PAPPA2	Fatty acid oxidation	No
Breast-AdenoCA	lauroyl-CoA	m02345	PLXNA3	Fatty acid oxidation	No
Breast-AdenoCA	lauroyl-CoA	m02345	SHE	Fatty acid oxidation	No
Breast-AdenoCA	L-carnitine	m02348	ATP1A4	Carnitine shuttle	No
Breast-AdenoCA	L-carnitine	m02348	CBFB	Carnitine shuttle	No
Breast-AdenoCA	L-dopa	m02354	CBFB	Tyrosine metabolism	No
Breast-AdenoCA	leucine	m02360	TP53	Transport reactions	No
Breast-AdenoCA	leukoaminochrome	m02361	SPEN	Tyrosine metabolism	No
Breast-AdenoCA	L-glutamate 5-semialdehyde	m02374	LRP2	Arginine and proline metabolism	No
Breast-AdenoCA	L-glutamate 5-semialdehyde	m02374	MUC17	Arginine and proline metabolism	No
Breast-AdenoCA	L-glutamate 5-semialdehyde	m02374	NRXN3	Arginine and proline metabolism	No
Breast-AdenoCA	lignocerate	m02385	CHGB	Fatty acid activation	No
Breast-AdenoCA	lignocerate	m02385	DSP	Fatty acid activation	No
Breast-AdenoCA	lignocerate	m02385	KMT2C	Fatty acid activation	No
Breast-AdenoCA	linoleic-carnitine	m02388	MAP3K1	Carnitine shuttle	No
Breast-AdenoCA	linoleic-carnitine	m02388	TCTE1	Carnitine shuttle	No
Breast-AdenoCA	linoleic-carnitine	m02388	MAP3K1	Fatty acid oxidation	No
Breast-AdenoCA	linoleic-carnitine	m02388	TCTE1	Fatty acid oxidation	No
Breast-AdenoCA	linolenate	m02389	PXDNL	Fatty acid activation	No
Breast-AdenoCA	linolenate	m02389	SCN7A	Fatty acid activation	No
Breast-AdenoCA	linolenoyl-CoA	m02390	HERC1	Fatty acid oxidation	No
Breast-AdenoCA	linolenoyl-CoA	m02390	MAP3K1	Fatty acid oxidation	No
Breast-AdenoCA	linolenoyl-CoA	m02390	PXDNL	Carnitine shuttle	No
Breast-AdenoCA	linolenoyl-CoA	m02390	SCN7A	Carnitine shuttle	No
Breast-AdenoCA	linoleoyl-CoA	m02391	FAT1	Carnitine shuttle	No
Breast-AdenoCA	lipoamide	m02393	F5	Glycine, serine and threonine metabolism	No
Breast-AdenoCA	lipoamide	m02393	SLC30A1	Glycine, serine and threonine metabolism	No
Breast-AdenoCA	lipoylprotein	m02400	FAT1	Glycine, serine and threonine metabolism	No
Breast-AdenoCA	L-lactate	m02403	PLXNA3	Glycolysis / Gluconeogenesis	No
Breast-AdenoCA	L-lactate	m02403	SPEN	Glycolysis / Gluconeogenesis	No
Breast-AdenoCA	L-lactate	m02403	KIAA0368	Pyruvate metabolism	No
Breast-AdenoCA	L-lactate	m02403	ATP1A4	Glycolysis / Gluconeogenesis	No
Breast-AdenoCA	L-lactate	m02403	CBFB	Glycolysis / Gluconeogenesis	No
Breast-AdenoCA	L-lactate	m02403	EYS	Glycolysis / Gluconeogenesis	No
Breast-AdenoCA	L-lactate	m02403	GATA3	Glycolysis / Gluconeogenesis	No
Breast-AdenoCA	L-lactate	m02403	MAP3K1	Glycolysis / Gluconeogenesis	No
Breast-AdenoCA	L-octanoylcarnitine	m02409	GATA3	Carnitine shuttle	No
Breast-AdenoCA	L-octanoylcarnitine	m02409	SHE	Carnitine shuttle	No
Breast-AdenoCA	L-octanoylcarnitine	m02409	WDFY4	Carnitine shuttle	No
Breast-AdenoCA	L-octanoylcarnitine	m02409	LRRC7	Carnitine shuttle	No
Breast-AdenoCA	L-octanoylcarnitine	m02409	SPEN	Carnitine shuttle	No
Breast-AdenoCA	L-octanoylcarnitine	m02409	SPTA1	Carnitine shuttle	No
Breast-AdenoCA	L-octanoylcarnitine	m02409	APOB	Carnitine shuttle	No
Breast-AdenoCA	L-palmitoylcarnitine	m02411	SPEN	Fatty acid oxidation	No
Breast-AdenoCA	L-palmitoylcarnitine	m02411	SPEN	Carnitine shuttle	No
Breast-AdenoCA	L-palmitoylcarnitine	m02411	ABCA13	Carnitine shuttle	No
Breast-AdenoCA	L-palmitoylcarnitine	m02411	SIN3B	Carnitine shuttle	No
Breast-AdenoCA	lysine	m02426	LOXHD1	Transport reactions	No
Breast-AdenoCA	malate	m02439	ATRX	Tricarboxylic acid cycle and glyoxylate/dicarboxylate metabolism	No
Breast-AdenoCA	malate	m02439	FLG2	Tricarboxylic acid cycle and glyoxylate/dicarboxylate metabolism	Yes
Breast-AdenoCA	malate	m02439	TP53	Tricarboxylic acid cycle and glyoxylate/dicarboxylate metabolism	No
Breast-AdenoCA	malonyl-CoA	m02444	CTCF	Fatty acid biosynthesis	No
Breast-AdenoCA	malonyl-CoA	m02444	MAP3K1	Fatty acid biosynthesis	No
Breast-AdenoCA	margaric acid	m02456	HUWE1	Fatty acid biosynthesis	No
Breast-AdenoCA	margaric acid	m02456	WDFY4	Fatty acid biosynthesis	No
Breast-AdenoCA	melatonin	m02460	MUC17	Serotonin and melatonin biosynthesis	No
Breast-AdenoCA	melatonin	m02460	SIN3B	Serotonin and melatonin biosynthesis	No
Breast-AdenoCA	mesaconate	m02465	TP53	C5-branched dibasic acid metabolism	No
Breast-AdenoCA	mesaconyl-CoA	m02466	TP53	C5-branched dibasic acid metabolism	No
Breast-AdenoCA	methacrylyl-CoA	m02468	KNTC1	Valine, leucine, and isoleucine metabolism	No
Breast-AdenoCA	methacrylyl-CoA	m02468	MAP3K1	Valine, leucine, and isoleucine metabolism	No
Breast-AdenoCA	methionine	m02471	TP53	Transport reactions	No
Breast-AdenoCA	methylglyoxal	m02475	TCTE1	Pyruvate metabolism	No
Breast-AdenoCA	methylglyoxal	m02475	TTN	Pyruvate metabolism	No
Breast-AdenoCA	methylmalonyl-CoA	m02480	EYS	Valine, leucine, and isoleucine metabolism	No
Breast-AdenoCA	methylmalonyl-CoA	m02480	GTSE1	Valine, leucine, and isoleucine metabolism	No
Breast-AdenoCA	methylmalonyl-CoA	m02480	PKHD1	Valine, leucine, and isoleucine metabolism	No
Breast-AdenoCA	myristoyl-CoA	m02495	SPEN	Carnitine shuttle	No
Breast-AdenoCA	myristoyl-CoA	m02495	TTN	Fatty acid oxidation	No
Breast-AdenoCA	myristoyl-CoA	m02495	SHE	Fatty acid oxidation	No
Breast-AdenoCA	N-formimino-L-glutamate	m02574	KIAA0368	Histidine metabolism	No
Breast-AdenoCA	N-formimino-L-glutamate	m02574	LRP2	Histidine metabolism	No
Breast-AdenoCA	N-formyl-GAR	m02575	KNTC1	Nucleotide metabolism	No
Breast-AdenoCA	N-formyl-GAR	m02575	LYST	Nucleotide metabolism	No
Breast-AdenoCA	nicotinate D-ribonucleoside	m02584	MUC17	Nicotinate and nicotinamide metabolism	No
Breast-AdenoCA	nonadecanoyl-CoA	m02612	CHGB	Fatty acid biosynthesis	No
Breast-AdenoCA	nonadecanoyl-CoA	m02612	MUC17	Fatty acid biosynthesis	No
Breast-AdenoCA	noradrenaline	m02617	DDX55	Phenylalanine, tyrosine and tryptophan biosynthesis	No
Breast-AdenoCA	OAA	m02633	TCTE1	Tricarboxylic acid cycle and glyoxylate/dicarboxylate metabolism	No
Breast-AdenoCA	OAA	m02633	CACNA1G	Pyruvate metabolism	No
Breast-AdenoCA	OAA	m02633	ABCA13	Tricarboxylic acid cycle and glyoxylate/dicarboxylate metabolism	No
Breast-AdenoCA	OAA	m02633	FLG2	Tricarboxylic acid cycle and glyoxylate/dicarboxylate metabolism	No
Breast-AdenoCA	O-acetylcarnitine	m02634	ATP1A4	Carnitine shuttle	No
Breast-AdenoCA	O-acetylcarnitine	m02634	CBFB	Carnitine shuttle	No
Breast-AdenoCA	O-acetylcarnitine	m02634	ABCA13	Carnitine shuttle	No
Breast-AdenoCA	O-acetylcarnitine	m02634	SIN3B	Carnitine shuttle	No
Breast-AdenoCA	O-butanoylcarnitine	m02635	PIK3CA	Carnitine shuttle	No
Breast-AdenoCA	O-butanoylcarnitine	m02635	PXDNL	Carnitine shuttle	No
Breast-AdenoCA	O-butanoylcarnitine	m02635	RELN	Carnitine shuttle	No
Breast-AdenoCA	ocosatetraenoylcarnitine	m02636	BAZ1A	Carnitine shuttle	No
Breast-AdenoCA	ocosatetraenoylcarnitine	m02636	MAP3K1	Carnitine shuttle	No
Breast-AdenoCA	ocosatetraenoylcarnitine	m02636	TCTE1	Carnitine shuttle	No
Breast-AdenoCA	ocosatetraenoylcarnitine	m02636	MAP3K1	Fatty acid oxidation	No
Breast-AdenoCA	ocosatetraenoylcarnitine	m02636	TCTE1	Fatty acid oxidation	No
Breast-AdenoCA	ocosatetraenoylcarnitine	m02636	ABCA7	Carnitine shuttle	No
Breast-AdenoCA	ocosatetraenoylcarnitine	m02636	AGBL3	Carnitine shuttle	No
Breast-AdenoCA	ocosatetraenoylcarnitine	m02636	PKHD1L1	Carnitine shuttle	No
Breast-AdenoCA	octadecatrienoylcarnitine	m02637	HERC1	Carnitine shuttle	No
Breast-AdenoCA	octadecatrienoylcarnitine	m02637	MAP3K1	Carnitine shuttle	No
Breast-AdenoCA	octadecatrienoylcarnitine	m02637	PXDNL	Carnitine shuttle	No
Breast-AdenoCA	octadecatrienoylcarnitine	m02637	SCN7A	Carnitine shuttle	No
Breast-AdenoCA	octadecenoylcarnitine(5)	m02639	MAP3K1	Fatty acid oxidation	Yes
Breast-AdenoCA	octadecenoylcarnitine(7)	m02640	AHNAK	Carnitine shuttle	No
Breast-AdenoCA	octadecenoylcarnitine(7)	m02640	CREBBP	Carnitine shuttle	No
Breast-AdenoCA	octadecenoylcarnitine(7)	m02640	EDEM2	Carnitine shuttle	No
Breast-AdenoCA	octadecenoylcarnitine(7)	m02640	MYO18B	Carnitine shuttle	No
Breast-AdenoCA	octanoyl-[ACP]	m02643	LYST	Fatty acid biosynthesis	No
Breast-AdenoCA	octanoyl-CoA	m02644	EYS	Fatty acid oxidation	No
Breast-AdenoCA	octanoyl-CoA	m02644	MUC17	Fatty acid oxidation	No
Breast-AdenoCA	oleoyl-CoA	m02647	HERC1	Carnitine shuttle	No
Breast-AdenoCA	oleoyl-CoA	m02647	GATA3	Fatty acid oxidation	No
Breast-AdenoCA	oleoyl-CoA	m02647	HERC1	Fatty acid oxidation	No
Breast-AdenoCA	oleoyl-CoA	m02647	KIAA1549	Fatty acid oxidation	No
Breast-AdenoCA	oleoyl-CoA	m02647	CBFB	Fatty acid oxidation	No
Breast-AdenoCA	O-propanoylcarnitine	m02657	ABCA13	Carnitine shuttle	No
Breast-AdenoCA	O-propanoylcarnitine	m02657	MAP3K1	Carnitine shuttle	No
Breast-AdenoCA	O-propanoylcarnitine	m02657	PXDNL	Carnitine shuttle	No
Breast-AdenoCA	O-propanoylcarnitine	m02657	TCTE1	Carnitine shuttle	No
Breast-AdenoCA	ornithine	m02658	SCN7A	Arginine and proline metabolism	No
Breast-AdenoCA	oxalate	m02661	GATA3	Tricarboxylic acid cycle and glyoxylate/dicarboxylate metabolism	No
Breast-AdenoCA	oxalosuccinate	m02662	ATRX	Tricarboxylic acid cycle and glyoxylate/dicarboxylate metabolism	No
Breast-AdenoCA	oxidized thioredoxin	m02666	KNTC1	Purine metabolism	No
Breast-AdenoCA	oxidized thioredoxin	m02666	MAP3K1	Purine metabolism	No
Breast-AdenoCA	palmitate	m02674	DCC	Fatty acid activation	No
Breast-AdenoCA	palmitate	m02674	DNAH6	Fatty acid activation	No
Breast-AdenoCA	palmitate	m02674	MUC19	Fatty acid biosynthesis	No
Breast-AdenoCA	palmitolate	m02675	SPEN	Fatty acid activation	No
Breast-AdenoCA	palmitolate	m02675	ZDBF2	Fatty acid activation	No
Breast-AdenoCA	palmitoleoyl-carnitine	m02676	MAP3K1	Carnitine shuttle	No
Breast-AdenoCA	palmitoleoyl-carnitine	m02676	MAP3K1	Fatty acid oxidation	No
Breast-AdenoCA	palmitoleoyl-CoA	m02677	DNAH17	Fatty acid oxidation	No
Breast-AdenoCA	palmitoleoyl-CoA	m02677	KLHL34	Fatty acid oxidation	No
Breast-AdenoCA	palmitoyl-CoA	m02678	ATRX	Carnitine shuttle	No
Breast-AdenoCA	palmitoyl-CoA	m02678	SPEN	Fatty acid oxidation	No
Breast-AdenoCA	palmitoyl-CoA	m02678	SHE	Fatty acid oxidation	No
Breast-AdenoCA	PC-LD pool	m02684	PLXNA3	Glycerophospholipid metabolism	No
Breast-AdenoCA	PE-LD pool	m02685	FOXA1	Glycerophospholipid metabolism	No
Breast-AdenoCA	PE-LD pool	m02685	MAP3K1	Glycerophospholipid metabolism	No
Breast-AdenoCA	PE-LD pool	m02685	PLXNA3	Glycerophospholipid metabolism	No
Breast-AdenoCA	pentadecanoylcarnitine	m02688	MAP3K1	Carnitine shuttle	No
Breast-AdenoCA	pentadecanoylcarnitine	m02688	TCTE1	Carnitine shuttle	No
Breast-AdenoCA	pentadecanoylcarnitine	m02688	MAP3K1	Fatty acid oxidation	No
Breast-AdenoCA	pentadecanoylcarnitine	m02688	TCTE1	Fatty acid oxidation	No
Breast-AdenoCA	pentadecanoyl-CoA	m02689	PRKDC	Carnitine shuttle	No
Breast-AdenoCA	pentadecanoyl-CoA	m02689	HUWE1	Fatty acid oxidation	No
Breast-AdenoCA	pentadecanoyl-CoA	m02689	LOXHD1	Fatty acid oxidation	No
Breast-AdenoCA	pentadecanoyl-CoA	m02689	WDFY4	Fatty acid oxidation	No
Breast-AdenoCA	PEP	m02696	PXDNL	Glycolysis / Gluconeogenesis	No
Breast-AdenoCA	PEP	m02696	TTN	Glycolysis / Gluconeogenesis	No
Breast-AdenoCA	PE-PS-LD pool	m02697	CBFB	Glycerophospholipid metabolism	No
Breast-AdenoCA	PE-PS-LD pool	m02697	SIN3B	Glycerophospholipid metabolism	No
Breast-AdenoCA	PE-PS-LD pool	m02697	SYNE2	Glycerophospholipid metabolism	No
Breast-AdenoCA	phenylalanine	m02724	HUWE1	Transport reactions	No
Breast-AdenoCA	phenylalanine	m02724	TP53	Transport reactions	No
Breast-AdenoCA	phenylpyruvate	m02725	ABCA13	Phenylalanine, tyrosine and tryptophan biosynthesis	No
Breast-AdenoCA	phenylpyruvate	m02725	TTN	Phenylalanine, tyrosine and tryptophan biosynthesis	No
Breast-AdenoCA	phosphatidate-LD-PS pool	m02731	CBFB	Glycerophospholipid metabolism	No
Breast-AdenoCA	phosphatidate-LD-PS pool	m02731	SIN3B	Glycerophospholipid metabolism	No
Breast-AdenoCA	phosphatidate-LD-PS pool	m02731	SYNE2	Glycerophospholipid metabolism	No
Breast-AdenoCA	phosphatidylinositol-4,5-bisphosphate	m02736	GABBR2	Phosphatidylinositol phosphate metabolism	No
Breast-AdenoCA	phosphatidylinositol-4,5-bisphosphate	m02736	WWC3	Phosphatidylinositol phosphate metabolism	No
Breast-AdenoCA	phosphopantetheine	m02741	MUC17	Pantothenate and CoA biosynthesis	No
Breast-AdenoCA	phosphopantetheine	m02741	CHGB	Pantothenate and CoA biosynthesis	No
Breast-AdenoCA	phosphopantetheine	m02741	MAP3K1	Pantothenate and CoA biosynthesis	No
Breast-AdenoCA	PI pool	m02750	PLXNA3	Glycerophospholipid metabolism	No
Breast-AdenoCA	PI pool	m02750	SIN3B	Glycerophospholipid metabolism	No
Breast-AdenoCA	PI pool	m02750	BRCA2	Inositol phosphate metabolism	No
Breast-AdenoCA	PI pool	m02750	FLG	Inositol phosphate metabolism	No
Breast-AdenoCA	progesterone	m02769	CDC42BPA	Steroid metabolism	No
Breast-AdenoCA	progesterone	m02769	SYNE1	Steroid metabolism	No
Breast-AdenoCA	propanoate	m02772	FAT1	Propanoate metabolism	No
Breast-AdenoCA	propanoate	m02772	FOXA1	Propanoate metabolism	No
Breast-AdenoCA	propanoate	m02772	LRP2	Propanoate metabolism	No
Breast-AdenoCA	propanoyl-CoA	m02774	FOXA1	Propanoate metabolism	No
Breast-AdenoCA	propanoyl-CoA	m02774	TP53	Propanoate metabolism	Yes
Breast-AdenoCA	propanoyl-CoA	m02774	FOXA1	Valine, leucine, and isoleucine metabolism	No
Breast-AdenoCA	propinol adenylate	m02775	FAT1	Propanoate metabolism	No
Breast-AdenoCA	propinol adenylate	m02775	FOXA1	Propanoate metabolism	No
Breast-AdenoCA	propinol adenylate	m02775	LRP2	Propanoate metabolism	No
Breast-AdenoCA	prostaglandin D2	m02783	BAZ1A	Prostaglandin biosynthesis	No
Breast-AdenoCA	prostaglandin D2	m02783	RPTOR	Prostaglandin biosynthesis	No
Breast-AdenoCA	prostaglandin D2	m02783	SHE	Prostaglandin biosynthesis	No
Breast-AdenoCA	prostaglandin F2alpha	m02789	BAZ1A	Prostaglandin biosynthesis	No
Breast-AdenoCA	prostaglandin F2alpha	m02789	SHE	Prostaglandin biosynthesis	No
Breast-AdenoCA	prostaglandin H2	m02794	BAZ1A	Prostaglandin biosynthesis	No
Breast-AdenoCA	prostaglandin H2	m02794	SHE	Prostaglandin biosynthesis	No
Breast-AdenoCA	protoporphyrin	m02803	CHGB	Porphyrin metabolism	No
Breast-AdenoCA	protoporphyrin	m02803	FOXA1	Porphyrin metabolism	No
Breast-AdenoCA	protoporphyrinogen IX	m02804	CHGB	Porphyrin metabolism	No
Breast-AdenoCA	protoporphyrinogen IX	m02804	FOXA1	Porphyrin metabolism	No
Breast-AdenoCA	PRPP	m02806	TTN	Purine metabolism	No
Breast-AdenoCA	PS-LD pool	m02808	FOXA1	Glycerophospholipid metabolism	No
Breast-AdenoCA	PS-LD pool	m02808	LAMA1	Glycerophospholipid metabolism	No
Breast-AdenoCA	PS-LD pool	m02808	MAP3K1	Glycerophospholipid metabolism	No
Breast-AdenoCA	PS-LD pool	m02808	PLXNA3	Glycerophospholipid metabolism	No
Breast-AdenoCA	pyridoxal	m02813	AHNAK	Vitamin B6 metabolism	No
Breast-AdenoCA	pyridoxal	m02813	PGLYRP2	Vitamin B6 metabolism	No
Breast-AdenoCA	pyridoxal	m02813	ZDBF2	Vitamin B6 metabolism	No
Breast-AdenoCA	pyridoxal-phosphate	m02814	AHNAK	Vitamin B6 metabolism	No
Breast-AdenoCA	pyridoxal-phosphate	m02814	PGLYRP2	Vitamin B6 metabolism	No
Breast-AdenoCA	pyridoxal-phosphate	m02814	ZDBF2	Vitamin B6 metabolism	No
Breast-AdenoCA	pyridoxine	m02817	AHNAK	Vitamin B6 metabolism	No
Breast-AdenoCA	pyridoxine	m02817	PGLYRP2	Vitamin B6 metabolism	No
Breast-AdenoCA	pyridoxine	m02817	ZDBF2	Vitamin B6 metabolism	No
Breast-AdenoCA	pyridoxine-phosphate	m02818	AHNAK	Vitamin B6 metabolism	No
Breast-AdenoCA	pyridoxine-phosphate	m02818	PGLYRP2	Vitamin B6 metabolism	No
Breast-AdenoCA	pyridoxine-phosphate	m02818	ZDBF2	Vitamin B6 metabolism	No
Breast-AdenoCA	pyruvate	m02819	TTN	Cysteine and methionine metabolism	No
Breast-AdenoCA	pyruvate	m02819	PGLYRP2	Alanine, aspartate and glutamate metabolism	No
Breast-AdenoCA	pyruvate	m02819	PIK3CA	Alanine, aspartate and glutamate metabolism	No
Breast-AdenoCA	pyruvate	m02819	PIK3CA	Arginine and proline metabolism	No
Breast-AdenoCA	pyruvate	m02819	TP53	Arginine and proline metabolism	No
Breast-AdenoCA	pyruvate	m02819	PIK3CA	Glycine, serine and threonine metabolism	No
Breast-AdenoCA	pyruvate	m02819	TP53	Glycine, serine and threonine metabolism	No
Breast-AdenoCA	pyruvate	m02819	DNAH3	Pyruvate metabolism	No
Breast-AdenoCA	quinolinate	m02822	ANKRD30A	Tryptophan metabolism	No
Breast-AdenoCA	quinolinate	m02822	PKHD1L1	Tryptophan metabolism	No
Breast-AdenoCA	retinal	m02832	ATP4A	Retinol metabolism	No
Breast-AdenoCA	retinal	m02832	CREBBP	Retinol metabolism	No
Breast-AdenoCA	retinoate	m02833	CREBBP	Retinol metabolism	No
Breast-AdenoCA	retinyl-ester	m02838	CBFB	Vitamin A metabolism	No
Breast-AdenoCA	retinyl-ester	m02838	CHGB	Vitamin A metabolism	No
Breast-AdenoCA	retinyl-ester	m02838	PRKDC	Vitamin A metabolism	No
Breast-AdenoCA	retinyl-ester	m02838	SYNE2	Vitamin A metabolism	No
Breast-AdenoCA	ribose-1-phosphate	m02844	MUC17	Nicotinate and nicotinamide metabolism	No
Breast-AdenoCA	ribose-1-phosphate	m02844	BRCA2	Pentose phosphate pathway	No
Breast-AdenoCA	ribose-1-phosphate	m02844	RYR1	Purine metabolism	No
Breast-AdenoCA	ribose-1-phosphate	m02844	ABCA7	Pyrimidine metabolism	No
Breast-AdenoCA	ribose-5-phosphate	m02845	LRRK1	Pentose phosphate pathway	No
Breast-AdenoCA	saccharopine	m02868	GABBR2	Lysine metabolism	No
Breast-AdenoCA	S-acetyldihydrolipoamide	m02869	AKT1	Glycolysis / Gluconeogenesis	No
Breast-AdenoCA	S-acetyldihydrolipoamide	m02869	CHGB	Glycolysis / Gluconeogenesis	No
Breast-AdenoCA	SAH	m02871	CDC42BPA	Phenylalanine, tyrosine and tryptophan biosynthesis	No
Breast-AdenoCA	SAH	m02871	KIF26B	Phenylalanine, tyrosine and tryptophan biosynthesis	No
Breast-AdenoCA	SAH	m02871	CEP128	Cholesterol metabolism	No
Breast-AdenoCA	SAH	m02871	PXDNL	Cholesterol metabolism	No
Breast-AdenoCA	SAICAR	m02872	KNTC1	Purine metabolism	No
Breast-AdenoCA	SAICAR	m02872	LYST	Purine metabolism	No
Breast-AdenoCA	SAM	m02877	PIK3CA	Sulfur metabolism	No
Breast-AdenoCA	S-aminomethyldihydrolipoylprotein	m02879	FAT1	Glycine, serine and threonine metabolism	No
Breast-AdenoCA	sarcosine	m02880	KIF26B	Sulfur metabolism	No
Breast-AdenoCA	sedoheptulose-1,7-bisphosphate	m02883	KNTC1	Glycolysis / Gluconeogenesis	No
Breast-AdenoCA	sedoheptulose-1,7-bisphosphate	m02883	SPEN	Glycolysis / Gluconeogenesis	No
Breast-AdenoCA	sedoheptulose-1,7-bisphosphate	m02883	TP53	Pentose phosphate pathway	No
Breast-AdenoCA	sedoheptulose-7-phosphate	m02884	BRCA2	Pentose phosphate pathway	No
Breast-AdenoCA	sedoheptulose-7-phosphate	m02884	OBSCN	Pentose phosphate pathway	No
Breast-AdenoCA	serine	m02896	LOXHD1	Glycine, serine and threonine metabolism	No
Breast-AdenoCA	S-glutathionyl-2-4-dinitrobenzene	m02900	SHE	Bile acid recycling	No
Breast-AdenoCA	S-glutathionyl-ethacrynic acid	m02901	CDC42BPA	Bile acid recycling	No
Breast-AdenoCA	S-glutathionyl-ethacrynic acid	m02901	DNAH17	Bile acid recycling	No
Breast-AdenoCA	S-glutathionyl-ethacrynic acid	m02901	RPTOR	Bile acid recycling	No
Breast-AdenoCA	SM pool	m02908	BRWD1	Sphingolipid metabolism	No
Breast-AdenoCA	SM pool	m02908	SI	Sphingolipid metabolism	No
Breast-AdenoCA	sphinganine	m02927	COL4A6	Sphingolipid metabolism	No
Breast-AdenoCA	S-succinyldihydrolipoamide	m02934	LYST	Tricarboxylic acid cycle and glyoxylate/dicarboxylate metabolism	No
Breast-AdenoCA	stearate	m02938	DSP	Fatty acid biosynthesis	No
Breast-AdenoCA	stearate	m02938	VCAN	Fatty acid biosynthesis	No
Breast-AdenoCA	stearidonic acid	m02939	KLHL34	Fatty acid activation	No
Breast-AdenoCA	stearoylcarnitine	m02940	MAP3K1	Carnitine shuttle	No
Breast-AdenoCA	stearoylcarnitine	m02940	TCTE1	Carnitine shuttle	No
Breast-AdenoCA	stearoylcarnitine	m02940	MAP3K1	Fatty acid oxidation	No
Breast-AdenoCA	stearoylcarnitine	m02940	KLHL34	Carnitine shuttle	No
Breast-AdenoCA	stearoyl-CoA	m02941	SCN7A	Fatty acid biosynthesis	No
Breast-AdenoCA	stearoyl-CoA	m02941	TCTE1	Fatty acid biosynthesis	No
Breast-AdenoCA	stearoyl-CoA	m02941	SHE	Fatty acid oxidation	No
Breast-AdenoCA	stearoyl-CoA	m02941	KLHL34	Fatty acid oxidation	No
Breast-AdenoCA	succinyl-CoA	m02944	LYST	Tricarboxylic acid cycle and glyoxylate/dicarboxylate metabolism	No
Breast-AdenoCA	tagatose-1,6-bisphosphate	m02955	ATP4A	Galactose metabolism	No
Breast-AdenoCA	tagatose-1,6-bisphosphate	m02955	BRCA2	Galactose metabolism	No
Breast-AdenoCA	tagatose-1,6-bisphosphate	m02955	HMCN1	Galactose metabolism	No
Breast-AdenoCA	tagatose-1,6-bisphosphate	m02955	KIAA1549	Galactose metabolism	No
Breast-AdenoCA	tetracosanoyl-CoA	m02971	BRCA2	Fatty acid biosynthesis	No
Breast-AdenoCA	tetradecanoyl-[ACP]	m02972	LYST	Fatty acid biosynthesis	No
Breast-AdenoCA	tetradecanoylcarnitine	m02973	SPEN	Fatty acid oxidation	No
Breast-AdenoCA	tetradecenoylcarnitine(5)	m02974	MAP3K1	Carnitine shuttle	No
Breast-AdenoCA	tetradecenoylcarnitine(5)	m02974	TCTE1	Carnitine shuttle	No
Breast-AdenoCA	tetradecenoylcarnitine(5)	m02974	MAP3K1	Fatty acid oxidation	No
Breast-AdenoCA	tetradecenoylcarnitine(5)	m02974	TCTE1	Fatty acid oxidation	No
Breast-AdenoCA	tetradecenoylcarnitine(7)	m02975	PRKDC	Carnitine shuttle	No
Breast-AdenoCA	tetradecenoylcarnitine(9)	m02976	PRKDC	Carnitine shuttle	No
Breast-AdenoCA	THF	m02980	SYNE1	Folate metabolism	No
Breast-AdenoCA	THF	m02980	CDC42BPA	Nucleotide metabolism	No
Breast-AdenoCA	THF	m02980	KNTC1	Nucleotide metabolism	No
Breast-AdenoCA	THF	m02980	CDC42BPA	Purine metabolism	No
Breast-AdenoCA	THF	m02980	KNTC1	Purine metabolism	No
Breast-AdenoCA	THF	m02980	TDRD15	Folate metabolism	No
Breast-AdenoCA	THF	m02980	VCAN	Folate metabolism	No
Breast-AdenoCA	thiamin-PP	m02984	PLXNA3	Thiamine metabolism	No
Breast-AdenoCA	thiamin-PP	m02984	PRKDC	Thiamine metabolism	No
Breast-AdenoCA	thioredoxin	m02990	KNTC1	Pyrimidine metabolism	No
Breast-AdenoCA	thioredoxin	m02990	MAP3K1	Pyrimidine metabolism	No
Breast-AdenoCA	tiglyl-CoA	m02999	KNTC1	Glycine, serine and threonine metabolism	No
Breast-AdenoCA	tiglyl-CoA	m02999	TP53	Glycine, serine and threonine metabolism	No
Breast-AdenoCA	trans,cis,cis,cis,cis-2,10,13,16,19-docosapentaenoyl-CoA	m03002	LOXHD1	Omega-3 fatty acid metabolism	No
Breast-AdenoCA	trans,cis,cis-2,7,10-hexadecatrienoyl-CoA	m03009	DCST1	Fatty acid oxidation	No
Breast-AdenoCA	trans,cis,cis-2,9,12-octadecatrienoyl-CoA	m03010	FAT1	Fatty acid oxidation	No
Breast-AdenoCA	trans,cis,cis-2,9,12-octadecatrienoyl-CoA	m03010	DCST1	Fatty acid oxidation	No
Breast-AdenoCA	trans,cis-2,11-docosadienoyl-CoA	m03011	ANKRD30A	Fatty acid biosynthesis	No
Breast-AdenoCA	trans,cis-2,11-eicosadienoyl-CoA	m03012	ALMS1	Fatty acid biosynthesis	No
Breast-AdenoCA	trans,cis-2,11-eicosadienoyl-CoA	m03012	DCC	Fatty acid biosynthesis	No
Breast-AdenoCA	trans,cis-2,11-eicosadienoyl-CoA	m03012	CBFB	Fatty acid oxidation	No
Breast-AdenoCA	trans,cis-2,13-docosadienoyl-CoA	m03013	CBFB	Fatty acid oxidation	No
Breast-AdenoCA	trans,cis-2,13-eicosadienoyl-CoA	m03014	AHNAK	Fatty acid oxidation	No
Breast-AdenoCA	trans,cis-2,13-eicosadienoyl-CoA	m03014	CREBBP	Fatty acid oxidation	No
Breast-AdenoCA	trans,cis-2,13-eicosadienoyl-CoA	m03014	EDEM2	Fatty acid oxidation	No
Breast-AdenoCA	trans,cis-2,13-eicosadienoyl-CoA	m03014	MYO18B	Fatty acid oxidation	No
Breast-AdenoCA	trans,cis-2,15-tetracosadienoyl-CoA	m03015	AKT1	Fatty acid biosynthesis	No
Breast-AdenoCA	trans,cis-2,15-tetracosadienoyl-CoA	m03015	CBFB	Fatty acid oxidation	No
Breast-AdenoCA	trans,cis-2,17-hexacosadienoyl-CoA	m03016	CBFB	Fatty acid biosynthesis	No
Breast-AdenoCA	trans,cis-2,17-hexacosadienoyl-CoA	m03016	CBFB	Fatty acid oxidation	No
Breast-AdenoCA	trans,cis-hexadeca-2,7-dienoyl-CoA	m03019	PAPPA2	Fatty acid oxidation	No
Breast-AdenoCA	trans,cis-hexadeca-2,7-dienoyl-CoA	m03019	PLXNA3	Fatty acid oxidation	No
Breast-AdenoCA	trans,cis-hexadeca-2,7-dienoyl-CoA	m03019	CBFB	Fatty acid oxidation	No
Breast-AdenoCA	trans,cis-hexadeca-2,9-dienoyl-CoA	m03020	PLXNA3	Fatty acid oxidation	No
Breast-AdenoCA	trans,cis-hexadeca-2,9-dienoyl-CoA	m03020	KLHL34	Fatty acid oxidation	No
Breast-AdenoCA	trans,cis-lauro-2,6-dienoyl-CoA	m03021	DCST1	Fatty acid oxidation	No
Breast-AdenoCA	trans,cis-myristo-2,5-dienoyl-CoA	m03022	CBFB	Fatty acid oxidation	No
[truncated: 12,644 more rows]
